# Supplementary material for: Systematic Discovery of Endogenous Human Ribonucleoprotein Complexes
Source: Cell Rep. Author manuscript; Available in PMC 2019 Nov 22. (PMC6873818; doi:10.1016/j.celrep.2019.09.060)
Supplement: 2 [file NIHMS1542672-supplement-2.xlsx]

## Sheet: HEK293T
ACC	Gene names (primary )	diffrac	diffrac_percent	diffrac_normalized	emd	pearsonr	mean_abundance	annotated_for_background	zscore	sliding_zscore	pvalues	pvalues_fdrcor	sliding_pvalues	diffrac_pvalue	low_throughput	RNA_in_GO_or_uniprot	high_throughput	computational	rnabinding	rnabinding_uniprot	trendel	queiroz	huang	bao	HEK293-RIC_Hs_Baltz2012	HuH7-IC_Hs_Beckmann2015	HeLa-RNPxl_Hs_Kramer2014	HeLa-IC_Hs_Castello2012	HeLa-RBDmap_Hs_Castello2016	K562-serIC-chr_Hs_Conrad2016_chr	K562-serIC_Hs_Conrad2016	Enzyme	Metabolism	"Metabolic.Enzyme"	annotation	Entry name	Status	Protein names	Gene names	Organism	Cross-reference (GeneID)	Keywords	Gene ontology (biological process)	Gene ontology (cellular component)	Gene ontology (molecular function)
P16989	YBX3	942	0.754808	711.029	544	-0.34189	624	TRUE	62.5314	48.4527	0	0	0	0	FALSE	TRUE	TRUE	TRUE	FALSE	FALSE	TRUE	TRUE	TRUE	TRUE	TRUE	TRUE	TRUE	TRUE	TRUE	TRUE	TRUE	FALSE	FALSE	FALSE	rna_term	YBOX3_HUMAN	reviewed	Y-box-binding protein 3 (Cold shock domain-containing protein A) (DNA-binding protein A) (Single-strand DNA-binding protein NF-GMB)	YBX3 CSDA DBPA	Homo sapiens (Human)	8531;	Acetylation; Alternative splicing; Biological process; Cellular component; Coding sequence diversity; Complete proteome; Cytoplasm; DNA-binding; Methylation; Molecular function; Nucleus; PTM; Phosphoprotein; Polymorphism; Reference proteome; Repressor; Technical term; Transcription; Transcription regulation	3'-UTR-mediated mRNA stabilization [GO:0070935]; cellular hyperosmotic response [GO:0071474]; cellular response to tumor necrosis factor [GO:0071356]; fertilization [GO:0009566]; in utero embryonic development [GO:0001701]; male gonad development [GO:0008584]; negative regulation of intrinsic apoptotic signaling pathway in response to osmotic stress [GO:1902219]; negative regulation of necroptoti…	bicellular tight junction [GO:0005923]; cytoplasm [GO:0005737]; cytosol [GO:0005829]; nucleus [GO:0005634]; perinuclear region of cytoplasm [GO:0048471]; polysome [GO:0005844]	DNA binding transcription factor activity [GO:0003700]; double-stranded DNA binding [GO:0003690]; mRNA 3'-UTR binding [GO:0003730]; Rho GTPase binding [GO:0017048]; RNA binding [GO:0003723]; RNA polymerase II regulatory region sequence-specific DNA binding [GO:0000977]; single-stranded DNA binding [GO:0003697]; transcriptional repressor activity, RNA polymerase II transcription regulatory region …
Q14103	HNRNPD	914	0.778535	711.581	503	-0.338295	587	TRUE	62.5804	48.492	0	0	0	0	TRUE	TRUE	TRUE	TRUE	TRUE	TRUE	TRUE	TRUE	TRUE	TRUE	TRUE	TRUE	TRUE	TRUE	TRUE	TRUE	TRUE	FALSE	FALSE	FALSE	rnabinding	HNRPD_HUMAN	reviewed	Heterogeneous nuclear ribonucleoprotein D0 (hnRNP D0) (AU-rich element RNA-binding protein 1)	HNRNPD AUF1 HNRPD	Homo sapiens (Human)	3184;	3D-structure; Acetylation; Alternative splicing; Biological process; Biological rhythms; Cellular component; Coding sequence diversity; Complete proteome; Cytoplasm; DNA-binding; Direct protein sequencing; Domain; Isopeptide bond; Methylation; Molecular function; Nucleus; PTM; Phosphoprotein; RNA-binding; Reference proteome; Repeat; Ribonucleoprotein; Technical term; Transcription; Transcription …	3'-UTR-mediated mRNA destabilization [GO:0061158]; cellular response to amino acid stimulus [GO:0071230]; cellular response to estradiol stimulus [GO:0071392]; cellular response to nitric oxide [GO:0071732]; cellular response to putrescine [GO:1904586]; cerebellum development [GO:0021549]; circadian regulation of translation [GO:0097167]; hepatocyte dedifferentiation [GO:1990828]; liver developme…	cytosol [GO:0005829]; extracellular exosome [GO:0070062]; intracellular ribonucleoprotein complex [GO:0030529]; nucleoplasm [GO:0005654]; nucleus [GO:0005634]	AT DNA binding [GO:0003680]; chromatin binding [GO:0003682]; histone deacetylase binding [GO:0042826]; mRNA 3'-UTR AU-rich region binding [GO:0035925]; RNA binding [GO:0003723]; telomeric DNA binding [GO:0042162]; transcription factor binding [GO:0008134]
P14866	HNRNPL	1178	0.781167	920.215	596.001	-0.230402	754	TRUE	81.0896	63.3364	0	0	0	0	TRUE	TRUE	TRUE	FALSE	FALSE	TRUE	TRUE	TRUE	TRUE	TRUE	TRUE	TRUE	TRUE	TRUE	TRUE	TRUE	TRUE	FALSE	FALSE	FALSE	rnabinding_rnp	HNRPL_HUMAN	reviewed	Heterogeneous nuclear ribonucleoprotein L (hnRNP L)	HNRNPL HNRPL P/OKcl.14	Homo sapiens (Human)	3191;	3D-structure; Acetylation; Alternative splicing; Cellular component; Coding sequence diversity; Complete proteome; Cytoplasm; Direct protein sequencing; Domain; Isopeptide bond; Methylation; Molecular function; Nucleus; PTM; Phosphoprotein; RNA-binding; Reference proteome; Repeat; Ribonucleoprotein; Technical term; Ubl conjugation	mRNA splicing, via spliceosome [GO:0000398]; regulation of alternative mRNA splicing, via spliceosome [GO:0000381]; RNA metabolic process [GO:0016070]; RNA processing [GO:0006396]	cytoplasm [GO:0005737]; extracellular exosome [GO:0070062]; intracellular ribonucleoprotein complex [GO:0030529]; membrane [GO:0016020]; nucleoplasm [GO:0005654]; nucleus [GO:0005634]; ribonucleoprotein granule [GO:0035770]	pre-mRNA intronic binding [GO:0097157]; RNA binding [GO:0003723]; transcription regulatory region DNA binding [GO:0044212]
P52272	HNRNPM	1027	0.579244	594.884	568	0.233443	886.5	TRUE	52.2275	40.1889	0	0	0	0	TRUE	TRUE	TRUE	TRUE	TRUE	TRUE	TRUE	TRUE	TRUE	TRUE	TRUE	TRUE	TRUE	TRUE	TRUE	TRUE	TRUE	FALSE	FALSE	FALSE	rnabinding	HNRPM_HUMAN	reviewed	Heterogeneous nuclear ribonucleoprotein M (hnRNP M)	HNRNPM HNRPM NAGR1	Homo sapiens (Human)	4670;	3D-structure; Acetylation; Alternative splicing; Biological process; Cellular component; Coding sequence diversity; Complete proteome; Direct protein sequencing; Domain; Isopeptide bond; Methylation; Molecular function; Nucleus; PTM; Phosphoprotein; RNA-binding; Reference proteome; Repeat; Ribonucleoprotein; Spliceosome; Technical term; Ubl conjugation; mRNA processing; mRNA splicing	alternative mRNA splicing, via spliceosome [GO:0000380]; fibroblast growth factor receptor signaling pathway [GO:0008543]; mRNA splicing, via spliceosome [GO:0000398]; RNA metabolic process [GO:0016070]	catalytic step 2 spliceosome [GO:0071013]; extracellular exosome [GO:0070062]; extracellular matrix [GO:0031012]; integral component of plasma membrane [GO:0005887]; membrane [GO:0016020]; nuclear matrix [GO:0016363]; nucleolus [GO:0005730]; nucleoplasm [GO:0005654]; paraspeckles [GO:0042382]; spliceosomal complex [GO:0005681]	protein domain specific binding [GO:0019904]; RNA binding [GO:0003723]
Q00839	HNRNPU	1716	0.83871	1439.23	984.999	-0.477136	1023	TRUE	127.134	100.264	0	0	0	0	TRUE	TRUE	TRUE	TRUE	TRUE	TRUE	TRUE	TRUE	TRUE	TRUE	TRUE	TRUE	TRUE	TRUE	TRUE	TRUE	TRUE	FALSE	FALSE	FALSE	rnabinding	HNRPU_HUMAN	reviewed	Heterogeneous nuclear ribonucleoprotein U (hnRNP U) (GRIP120) (Nuclear p120 ribonucleoprotein) (Scaffold-attachment factor A) (SAF-A) (p120) (pp120)	HNRNPU C1orf199 HNRPU SAFA U21.1	Homo sapiens (Human)	3192;	3D-structure; ADP-ribosylation; ATP-binding; Acetylation; Activator; Alternative splicing; Biological process; Biological rhythms; Cell cycle; Cell division; Cellular component; Centromere; Chromatin regulator; Chromosome; Citrullination; Coding sequence diversity; Complete proteome; Cytoplasm; Cytoskeleton; DNA-binding; Developmental protein; Differentiation; Direct protein sequencing; Disease; …	cardiac muscle cell development [GO:0055013]; cell cycle [GO:0007049]; cell division [GO:0051301]; cellular response to glucocorticoid stimulus [GO:0071385]; cellular response to leukemia inhibitory factor [GO:1990830]; circadian regulation of gene expression [GO:0032922]; covalent chromatin modification [GO:0016569]; CRD-mediated mRNA stabilization [GO:0070934]; dosage compensation by inactivati…	catalytic step 2 spliceosome [GO:0071013]; cell surface [GO:0009986]; centrosome [GO:0005813]; condensed chromosome kinetochore [GO:0000777]; CRD-mediated mRNA stability complex [GO:0070937]; cytoplasmic ribonucleoprotein granule [GO:0036464]; extracellular matrix [GO:0031012]; inactive sex chromosome [GO:0098577]; intracellular ribonucleoprotein complex [GO:0030529]; kinetochore [GO:0000776]; ma…	actin binding [GO:0003779]; ATP binding [GO:0005524]; chromatin binding [GO:0003682]; chromatin DNA binding [GO:0031490]; core promoter binding [GO:0001047]; DNA binding [GO:0003677]; double-stranded DNA binding [GO:0003690]; double-stranded RNA binding [GO:0003725]; identical protein binding [GO:0042802]; macromolecular complex binding [GO:0044877]; mRNA 3'-UTR binding [GO:0003730]; poly(A) bind…
P19338	NCL	2869	0.662128	1899.64	1521	-0.247607	2166.5	TRUE	167.981	133.023	0	0	0	0	TRUE	TRUE	TRUE	TRUE	TRUE	TRUE	TRUE	TRUE	TRUE	TRUE	TRUE	TRUE	TRUE	TRUE	TRUE	TRUE	TRUE	FALSE	FALSE	FALSE	rnabinding	NUCL_HUMAN	reviewed	Nucleolin (Protein C23)	NCL	Homo sapiens (Human)	4691;	3D-structure; Acetylation; Cellular component; Coding sequence diversity; Complete proteome; Cytoplasm; DNA-binding; Direct protein sequencing; Domain; Isopeptide bond; Methylation; Molecular function; Nucleus; PTM; Phosphoprotein; Polymorphism; RNA-binding; Reference proteome; Repeat; Technical term; Ubl conjugation	angiogenesis [GO:0001525]; cellular response to epidermal growth factor stimulus [GO:0071364]; cellular response to leukemia inhibitory factor [GO:1990830]; negative regulation of translation [GO:0017148]; positive regulation of transcription from RNA polymerase II promoter [GO:0045944]; positive regulation of transcription of nuclear large rRNA transcript from RNA polymerase I promoter [GO:19018…	cell cortex [GO:0005938]; cytoplasmic ribonucleoprotein granule [GO:0036464]; extracellular exosome [GO:0070062]; intracellular ribonucleoprotein complex [GO:0030529]; membrane [GO:0016020]; nucleolus [GO:0005730]; nucleoplasm [GO:0005654]; nucleus [GO:0005634]	DNA topoisomerase binding [GO:0044547]; identical protein binding [GO:0042802]; mRNA 5'-UTR binding [GO:0048027]; protein C-terminus binding [GO:0008022]; RNA binding [GO:0003723]; telomeric DNA binding [GO:0042162]
P26599	PTBP1	1028	0.58945	605.954	632.999	-0.0126805	872	TRUE	53.2096	40.9766	0	0	0	0	TRUE	TRUE	TRUE	FALSE	TRUE	TRUE	TRUE	TRUE	TRUE	TRUE	TRUE	TRUE	TRUE	TRUE	TRUE	TRUE	TRUE	FALSE	FALSE	FALSE	rnabinding	PTBP1_HUMAN	reviewed	Polypyrimidine tract-binding protein 1 (PTB) (57 kDa RNA-binding protein PPTB-1) (Heterogeneous nuclear ribonucleoprotein I) (hnRNP I)	PTBP1 PTB	Homo sapiens (Human)	5725;	3D-structure; Acetylation; Activator; Alternative splicing; Biological process; Cellular component; Coding sequence diversity; Complete proteome; Direct protein sequencing; Domain; Isopeptide bond; Molecular function; Nucleus; PTM; Phosphoprotein; RNA-binding; Reference proteome; Repeat; Repressor; Technical term; Ubl conjugation; mRNA processing; mRNA splicing	fibroblast growth factor receptor signaling pathway [GO:0008543]; IRES-dependent viral translational initiation [GO:0075522]; mRNA processing [GO:0006397]; mRNA splicing, via spliceosome [GO:0000398]; negative regulation of mRNA splicing, via spliceosome [GO:0048025]; negative regulation of muscle cell differentiation [GO:0051148]; negative regulation of RNA splicing [GO:0033119]; regulation of a…	extracellular exosome [GO:0070062]; membrane [GO:0016020]; nucleolus [GO:0005730]; nucleoplasm [GO:0005654]	poly-pyrimidine tract binding [GO:0008187]; pre-mRNA binding [GO:0036002]; RNA binding [GO:0003723]
O60506	SYNCRIP	1255	0.937267	1176.27	727.001	-0.387696	669.5	TRUE	103.806	81.5548	0	0	0	0	TRUE	TRUE	TRUE	FALSE	FALSE	TRUE	TRUE	TRUE	TRUE	TRUE	TRUE	TRUE	TRUE	TRUE	TRUE	TRUE	TRUE	FALSE	FALSE	FALSE	rnabinding_rnp	HNRPQ_HUMAN	reviewed	Heterogeneous nuclear ribonucleoprotein Q (hnRNP Q) (Glycine- and tyrosine-rich RNA-binding protein) (GRY-RBP) (NS1-associated protein 1) (Synaptotagmin-binding, cytoplasmic RNA-interacting protein)	SYNCRIP HNRPQ NSAP1	Homo sapiens (Human)	10492;	3D-structure; Acetylation; Alternative splicing; Biological process; Cellular component; Coding sequence diversity; Complete proteome; Cytoplasm; Direct protein sequencing; Domain; Endoplasmic reticulum; Host-virus interaction; Isopeptide bond; Methylation; Microsome; Molecular function; Nucleus; PTM; Phosphoprotein; RNA-binding; Reference proteome; Repeat; Ribonucleoprotein; Spliceosome; Technic…	cellular response to interferon-gamma [GO:0071346]; CRD-mediated mRNA stabilization [GO:0070934]; mRNA splicing, via spliceosome [GO:0000398]; negative regulation of translation [GO:0017148]; osteoblast differentiation [GO:0001649]; RNA processing [GO:0006396]; RNA splicing [GO:0008380]; viral process [GO:0016032]	catalytic step 2 spliceosome [GO:0071013]; CRD-mediated mRNA stability complex [GO:0070937]; endoplasmic reticulum [GO:0005783]; GAIT complex [GO:0097452]; histone pre-mRNA 3'end processing complex [GO:0071204]; intracellular ribonucleoprotein complex [GO:0030529]; membrane [GO:0016020]; nucleoplasm [GO:0005654]; nucleus [GO:0005634]	poly(A) binding [GO:0008143]; RNA binding [GO:0003723]
Q15233	NONO	1200	0.466563	559.876	720	0.0746553	1286	TRUE	49.1217	37.6981	0	0	0	0	FALSE	TRUE	TRUE	TRUE	FALSE	FALSE	TRUE	TRUE	TRUE	TRUE	TRUE	TRUE	FALSE	TRUE	TRUE	TRUE	TRUE	FALSE	FALSE	FALSE	rna_term	NONO_HUMAN	reviewed	Non-POU domain-containing octamer-binding protein (NonO protein) (54 kDa nuclear RNA- and DNA-binding protein) (55 kDa nuclear protein) (DNA-binding p52/p100 complex, 52 kDa subunit) (NMT55) (p54(nrb)) (p54nrb)	NONO NRB54	Homo sapiens (Human)	4841;	3D-structure; Acetylation; Activator; Alternative splicing; Biological process; Biological rhythms; Cellular component; Chromosomal rearrangement; Coding sequence diversity; Coiled coil; Complete proteome; DNA damage; DNA recombination; DNA repair; DNA-binding; Direct protein sequencing; Disease; Domain; Immunity; Innate immunity; Isopeptide bond; Mental retardation; Methylation; Molecular functi…	activation of innate immune response [GO:0002218]; circadian rhythm [GO:0007623]; DNA recombination [GO:0006310]; DNA repair [GO:0006281]; innate immune response [GO:0045087]; mRNA processing [GO:0006397]; mRNA splicing, via spliceosome [GO:0000398]; negative regulation of oxidative stress-induced neuron intrinsic apoptotic signaling pathway [GO:1903377]; negative regulation of transcription, DNA…	membrane [GO:0016020]; nuclear matrix [GO:0016363]; nuclear speck [GO:0016607]; nucleolus [GO:0005730]; nucleoplasm [GO:0005654]; nucleus [GO:0005634]; paraspeckles [GO:0042382]; RNA polymerase II transcription factor complex [GO:0090575]	chromatin binding [GO:0003682]; core promoter binding [GO:0001047]; identical protein binding [GO:0042802]; RNA binding [GO:0003723]; RNA polymerase II distal enhancer sequence-specific DNA binding [GO:0000980]; transcription regulatory region sequence-specific DNA binding [GO:0000976]
P23246	SFPQ	1286	0.71286	916.738	944.001	-0.384503	902	TRUE	80.7811	63.089	0	0	0	0	FALSE	TRUE	TRUE	TRUE	FALSE	FALSE	TRUE	TRUE	TRUE	TRUE	TRUE	TRUE	FALSE	TRUE	TRUE	TRUE	TRUE	FALSE	FALSE	FALSE	rna_term	SFPQ_HUMAN	reviewed	Splicing factor, proline- and glutamine-rich (100 kDa DNA-pairing protein) (hPOMp100) (DNA-binding p52/p100 complex, 100 kDa subunit) (Polypyrimidine tract-binding protein-associated-splicing factor) (PSF) (PTB-associated-splicing factor)	SFPQ PSF	Homo sapiens (Human)	6421;	3D-structure; Acetylation; Activator; Alternative splicing; Biological process; Biological rhythms; Cellular component; Chromosomal rearrangement; Coding sequence diversity; Coiled coil; Complete proteome; Cytoplasm; DNA damage; DNA recombination; DNA repair; DNA-binding; Direct protein sequencing; Domain; Immunity; Innate immunity; Isopeptide bond; Methylation; Molecular function; Nucleus; PTM; …	activation of innate immune response [GO:0002218]; alternative mRNA splicing, via spliceosome [GO:0000380]; double-strand break repair via homologous recombination [GO:0000724]; histone H3 deacetylation [GO:0070932]; innate immune response [GO:0045087]; mRNA processing [GO:0006397]; negative regulation of circadian rhythm [GO:0042754]; negative regulation of transcription, DNA-templated [GO:00458…	chromatin [GO:0000785]; cytoplasm [GO:0005737]; extracellular matrix [GO:0031012]; nuclear matrix [GO:0016363]; nuclear speck [GO:0016607]; nucleoplasm [GO:0005654]; nucleus [GO:0005634]; paraspeckles [GO:0042382]; RNA polymerase II transcription factor complex [GO:0090575]	chromatin binding [GO:0003682]; core promoter binding [GO:0001047]; DNA binding [GO:0003677]; histone deacetylase binding [GO:0042826]; protein homodimerization activity [GO:0042803]; RNA binding [GO:0003723]; RNA polymerase II distal enhancer sequence-specific DNA binding [GO:0000980]; transcription regulatory region DNA binding [GO:0044212]; transcription regulatory region sequence-specific DNA…
P12956	XRCC6	1876	0.712766	1337.15	948	-0.188715	1316	TRUE	118.078	93.0014	0	0	0	0	FALSE	TRUE	TRUE	FALSE	FALSE	FALSE	TRUE	TRUE	TRUE	TRUE	TRUE	TRUE	FALSE	TRUE	TRUE	TRUE	TRUE	FALSE	FALSE	FALSE	rna_term	XRCC6_HUMAN	reviewed	X-ray repair cross-complementing protein 6 (EC 3.6.4.-) (EC 4.2.99.-) (5'-deoxyribose-5-phosphate lyase Ku70) (5'-dRP lyase Ku70) (70 kDa subunit of Ku antigen) (ATP-dependent DNA helicase 2 subunit 1) (ATP-dependent DNA helicase II 70 kDa subunit) (CTC box-binding factor 75 kDa subunit) (CTC75) (CTCBF) (DNA repair protein XRCC6) (Lupus Ku autoantigen protein p70) (Ku70) (Thyroid-lupus autoantige…	XRCC6 G22P1	Homo sapiens (Human)	2547;	3D-structure; ATP-binding; Acetylation; Activator; Alternative splicing; Biological process; Cellular component; Chromosome; Coding sequence diversity; Complete proteome; DNA damage; DNA recombination; DNA repair; DNA-binding; Direct protein sequencing; Disease; Helicase; Hydrolase; Immunity; Innate immunity; Isopeptide bond; Ligand; Lyase; Molecular function; Multifunctional enzyme; Nucleotide-b…	activation of innate immune response [GO:0002218]; brain development [GO:0007420]; cellular hyperosmotic salinity response [GO:0071475]; cellular response to gamma radiation [GO:0071480]; cellular response to X-ray [GO:0071481]; DNA ligation [GO:0006266]; DNA recombination [GO:0006310]; double-strand break repair via classical nonhomologous end joining [GO:0097680]; double-strand break repair via…	cytosol [GO:0005829]; extracellular region [GO:0005576]; ficolin-1-rich granule lumen [GO:1904813]; Ku70:Ku80 complex [GO:0043564]; membrane [GO:0016020]; nonhomologous end joining complex [GO:0070419]; nuclear chromosome, telomeric region [GO:0000784]; nuclear telomere cap complex [GO:0000783]; nucleolus [GO:0005730]; nucleoplasm [GO:0005654]; nucleus [GO:0005634]; protein complex [GO:0043234]; …	5'-deoxyribose-5-phosphate lyase activity [GO:0051575]; ATP binding [GO:0005524]; ATP-dependent DNA helicase activity [GO:0004003]; cyclin binding [GO:0030332]; damaged DNA binding [GO:0003684]; DNA binding [GO:0003677]; double-stranded DNA binding [GO:0003690]; macromolecular complex binding [GO:0044877]; protein C-terminus binding [GO:0008022]; RNA binding [GO:0003723]; telomeric DNA binding [G…
Q08211	DHX9	1401	0.771901	1081.43	889.001	-0.0945324	907.5	TRUE	95.3922	74.8071	0	0	0	0	TRUE	TRUE	TRUE	TRUE	TRUE	TRUE	TRUE	TRUE	TRUE	TRUE	TRUE	TRUE	FALSE	TRUE	TRUE	TRUE	TRUE	TRUE	FALSE	FALSE	rnabinding	DHX9_HUMAN	reviewed	ATP-dependent RNA helicase A (EC 3.6.4.13) (DEAH box protein 9) (DExH-box helicase 9) (Leukophysin) (LKP) (Nuclear DNA helicase II) (NDH II) (RNA helicase A)	DHX9 DDX9 LKP NDH2	Homo sapiens (Human)	1660;	3D-structure; ATP-binding; Acetylation; Activator; Alternative splicing; Biological process; Biological rhythms; Cellular component; Coding sequence diversity; Complete proteome; Cytoplasm; Cytoskeleton; DNA replication; DNA-binding; Direct protein sequencing; Domain; Helicase; Hydrolase; Immunity; Inflammatory response; Innate immunity; Isopeptide bond; Ligand; Manganese; Metal-binding; Methylat…	alternative mRNA splicing, via spliceosome [GO:0000380]; cellular response to exogenous dsRNA [GO:0071360]; cellular response to tumor necrosis factor [GO:0071356]; CRD-mediated mRNA stabilization [GO:0070934]; DNA duplex unwinding [GO:0032508]; DNA replication [GO:0006260]; DNA-templated transcription, termination [GO:0006353]; DNA-templated viral transcription [GO:0039695]; G-quadruplex DNA unw…	actin cytoskeleton [GO:0015629]; centrosome [GO:0005813]; CRD-mediated mRNA stability complex [GO:0070937]; cytoplasm [GO:0005737]; cytoplasmic ribonucleoprotein granule [GO:0036464]; cytosol [GO:0005829]; intracellular ribonucleoprotein complex [GO:0030529]; membrane [GO:0016020]; micro-ribonucleoprotein complex [GO:0035068]; nuclear body [GO:0016604]; nuclear stress granule [GO:0097165]; nucleo…	ATPase activity [GO:0016887]; ATP binding [GO:0005524]; ATP-dependent 3'-5' DNA/RNA helicase activity [GO:0033681]; ATP-dependent 3'-5' DNA helicase activity [GO:0043140]; ATP-dependent 3'-5' RNA helicase activity [GO:0034459]; ATP-dependent DNA helicase activity [GO:0004003]; ATP-dependent RNA helicase activity [GO:0004004]; chromatin DNA binding [GO:0031490]; core promoter binding [GO:0001047];…
Q12905	ILF2	819	0.833164	682.361	438	-0.216871	491.5	TRUE	59.9881	46.413	0	0	0	0	TRUE	TRUE	TRUE	FALSE	TRUE	TRUE	TRUE	TRUE	TRUE	TRUE	TRUE	TRUE	FALSE	TRUE	TRUE	TRUE	TRUE	FALSE	FALSE	FALSE	rnabinding	ILF2_HUMAN	reviewed	Interleukin enhancer-binding factor 2 (Nuclear factor of activated T-cells 45 kDa)	ILF2 NF45 PRO3063	Homo sapiens (Human)	3608;	Activator; Biological process; Cellular component; Complete proteome; Cytoplasm; DNA-binding; Direct protein sequencing; Isopeptide bond; Methylation; Molecular function; Nucleus; PTM; Phosphoprotein; Reference proteome; Technical term; Transcription; Transcription regulation; Ubl conjugation	neutrophil degranulation [GO:0043312]; positive regulation of transcription, DNA-templated [GO:0045893]; transcription, DNA-templated [GO:0006351]	extracellular region [GO:0005576]; ficolin-1-rich granule lumen [GO:1904813]; intracellular ribonucleoprotein complex [GO:0030529]; membrane [GO:0016020]; nucleolus [GO:0005730]; nucleus [GO:0005634]; specific granule lumen [GO:0035580]; tertiary granule lumen [GO:1904724]	ATP binding [GO:0005524]; DNA binding [GO:0003677]; double-stranded RNA binding [GO:0003725]; RNA binding [GO:0003723]; transferase activity [GO:0016740]
Q12906	ILF3	2000	0.890472	1780.94	1154	-0.307996	1123	TRUE	157.45	124.578	0	0	0	0	TRUE	TRUE	TRUE	FALSE	TRUE	TRUE	TRUE	TRUE	TRUE	TRUE	TRUE	TRUE	FALSE	TRUE	TRUE	TRUE	TRUE	FALSE	FALSE	FALSE	rnabinding	ILF3_HUMAN	reviewed	Interleukin enhancer-binding factor 3 (Double-stranded RNA-binding protein 76) (DRBP76) (M-phase phosphoprotein 4) (MPP4) (Nuclear factor associated with dsRNA) (NFAR) (Nuclear factor of activated T-cells 90 kDa) (NF-AT-90) (Translational control protein 80) (TCP80)	ILF3 DRBF MPHOSPH4 NF90	Homo sapiens (Human)	3609;	3D-structure; Acetylation; Alternative splicing; Antiviral defense; Biological process; Cellular component; Coding sequence diversity; Complete proteome; Cytoplasm; DNA-binding; Direct protein sequencing; Domain; Isopeptide bond; Methylation; Molecular function; Nucleus; PTM; Phosphoprotein; Polymorphism; RNA-binding; Reference proteome; Repeat; Technical term; Transcription; Transcription regula…	defense response to virus [GO:0051607]; negative regulation of transcription, DNA-templated [GO:0045892]; negative regulation of translation [GO:0017148]; negative regulation of viral genome replication [GO:0045071]; positive regulation of transcription, DNA-templated [GO:0045893]; protein phosphorylation [GO:0006468]; transcription, DNA-templated [GO:0006351]	cytoplasm [GO:0005737]; extracellular region [GO:0005576]; intracellular ribonucleoprotein complex [GO:0030529]; membrane [GO:0016020]; mitochondrion [GO:0005739]; nucleolus [GO:0005730]; nucleoplasm [GO:0005654]; nucleus [GO:0005634]	DNA binding [GO:0003677]; double-stranded RNA binding [GO:0003725]; RNA binding [GO:0003723]
P05455	SSB	998	0.567045	565.911	540.002	0.346097	880	TRUE	49.6571	38.1275	0	0	0	0	TRUE	TRUE	TRUE	FALSE	TRUE	TRUE	TRUE	TRUE	TRUE	TRUE	TRUE	TRUE	FALSE	TRUE	TRUE	TRUE	TRUE	FALSE	FALSE	FALSE	rnabinding	LA_HUMAN	reviewed	Lupus La protein (La autoantigen) (La ribonucleoprotein) (Sjoegren syndrome type B antigen) (SS-B)	SSB	Homo sapiens (Human)	6741;	3D-structure; Acetylation; Cellular component; Complete proteome; Disease; Molecular function; Nucleus; PTM; Phosphoprotein; RNA-binding; Reference proteome; Systemic lupus erythematosus; Technical term	histone mRNA metabolic process [GO:0008334]; IRES-dependent viral translational initiation [GO:0075522]; nuclear histone mRNA catabolic process [GO:0071045]; protein localization to cytoplasmic stress granule [GO:1903608]; tRNA 3'-end processing [GO:0042780]; tRNA 5'-leader removal [GO:0001682]; tRNA export from nucleus [GO:0006409]; tRNA modification [GO:0006400]; tRNA processing [GO:0008033]	cytoplasm [GO:0005737]; intracellular ribonucleoprotein complex [GO:0030529]; nuclear chromosome, telomeric region [GO:0000784]; nucleus [GO:0005634]	mRNA binding [GO:0003729]; poly(U) RNA binding [GO:0008266]; RNA binding [GO:0003723]; sequence-specific mRNA binding [GO:1990825]; tRNA binding [GO:0000049]
Q9UQ35	SRRM2	865	0.695897	601.951	811	0.482024	621.5	TRUE	52.8544	40.6917	0	0	0	0	FALSE	TRUE	TRUE	FALSE	FALSE	FALSE	TRUE	TRUE	TRUE	TRUE	TRUE	TRUE	FALSE	TRUE	TRUE	TRUE	FALSE	FALSE	FALSE	FALSE	rna_term	SRRM2_HUMAN	reviewed	Serine/arginine repetitive matrix protein 2 (300 kDa nuclear matrix antigen) (Serine/arginine-rich splicing factor-related nuclear matrix protein of 300 kDa) (SR-related nuclear matrix protein of 300 kDa) (Ser/Arg-related nuclear matrix protein of 300 kDa) (Splicing coactivator subunit SRm300) (Tax-responsive enhancer element-binding protein 803) (TaxREB803)	SRRM2 KIAA0324 SRL300 SRM300 HSPC075	Homo sapiens (Human)	23524;	3D-structure; Acetylation; Alternative splicing; Biological process; Cellular component; Coding sequence diversity; Coiled coil; Complete proteome; Direct protein sequencing; Domain; Isopeptide bond; Methylation; Molecular function; Nucleus; PTM; Phosphoprotein; Polymorphism; RNA-binding; Reference proteome; Spliceosome; Technical term; Ubl conjugation; mRNA processing; mRNA splicing	mRNA splicing, via spliceosome [GO:0000398]	Cajal body [GO:0015030]; catalytic step 2 spliceosome [GO:0071013]; nuclear speck [GO:0016607]; nucleoplasm [GO:0005654]	C2H2 zinc finger domain binding [GO:0070742]; protein N-terminus binding [GO:0047485]; RNA binding [GO:0003723]
Q9NZI8	IGF2BP1	809	0.96195	778.218	421.999	-0.4134	420.5	TRUE	68.4921	53.2332	0	0	0	0	TRUE	TRUE	TRUE	TRUE	TRUE	TRUE	TRUE	FALSE	TRUE	TRUE	TRUE	TRUE	FALSE	TRUE	TRUE	TRUE	TRUE	FALSE	FALSE	FALSE	rnabinding	IF2B1_HUMAN	reviewed	Insulin-like growth factor 2 mRNA-binding protein 1 (IGF2 mRNA-binding protein 1) (IMP-1) (IMP1) (Coding region determinant-binding protein) (CRD-BP) (IGF-II mRNA-binding protein 1) (VICKZ family member 1) (Zipcode-binding protein 1) (ZBP-1)	IGF2BP1 CRDBP VICKZ1 ZBP1	Homo sapiens (Human)	10642;	3D-structure; Alternative splicing; Biological process; Cell projection; Cellular component; Coding sequence diversity; Complete proteome; Cytoplasm; Direct protein sequencing; Domain; Molecular function; Nucleus; PTM; Phosphoprotein; RNA-binding; Reference proteome; Repeat; Technical term; Translation regulation; Transport; mRNA transport	CRD-mediated mRNA stabilization [GO:0070934]; mRNA transport [GO:0051028]; negative regulation of translation [GO:0017148]; neuronal stem cell population maintenance [GO:0097150]; pallium cell proliferation in forebrain [GO:0022013]; regulation of cytokine biosynthetic process [GO:0042035]; regulation of mRNA stability [GO:0043488]; regulation of mRNA stability involved in response to stress [GO:…	axon [GO:0030424]; CRD-mediated mRNA stability complex [GO:0070937]; cytoplasm [GO:0005737]; cytoplasmic stress granule [GO:0010494]; cytosol [GO:0005829]; dendritic spine [GO:0043197]; filopodium [GO:0030175]; growth cone [GO:0030426]; intracellular ribonucleoprotein complex [GO:0030529]; lamellipodium [GO:0030027]; nucleoplasm [GO:0005654]; perinuclear region of cytoplasm [GO:0048471]	mRNA 3'-UTR binding [GO:0003730]; mRNA 5'-UTR binding [GO:0048027]; mRNA binding [GO:0003729]; RNA binding [GO:0003723]; translation regulator activity [GO:0045182]
P42704	LRPPRC	1554	0.510848	793.858	1079	0.534568	1521	TRUE	69.8797	54.346	0	0	0	0	TRUE	TRUE	TRUE	TRUE	TRUE	TRUE	TRUE	TRUE	TRUE	TRUE	TRUE	TRUE	FALSE	TRUE	TRUE	FALSE	TRUE	FALSE	TRUE	FALSE	rnabinding	LPPRC_HUMAN	reviewed	Leucine-rich PPR motif-containing protein, mitochondrial (130 kDa leucine-rich protein) (LRP 130) (GP130)	LRPPRC LRP130	Homo sapiens (Human)	10128;	Acetylation; Biological process; Cellular component; Coding sequence diversity; Complete proteome; DNA-binding; Direct protein sequencing; Disease; Disease mutation; Domain; Leigh syndrome; Membrane; Mitochondrion; Molecular function; Nucleus; PTM; Phosphoprotein; Polymorphism; Primary mitochondrial disease; RNA-binding; Reference proteome; Repeat; Technical term; Transcription; Transcription reg…	mitochondrion transport along microtubule [GO:0047497]; mRNA transport [GO:0051028]; negative regulation of mitochondrial RNA catabolic process [GO:0000961]; regulation of mitochondrial translation [GO:0070129]; regulation of transcription, DNA-templated [GO:0006355]; RNA modification [GO:0009451]; transcription, DNA-templated [GO:0006351]	condensed nuclear chromosome [GO:0000794]; cytoskeleton [GO:0005856]; intracellular ribonucleoprotein complex [GO:0030529]; membrane [GO:0016020]; microtubule [GO:0005874]; mitochondrial nucleoid [GO:0042645]; mitochondrion [GO:0005739]; nuclear inner membrane [GO:0005637]; nuclear outer membrane [GO:0005640]; nucleoplasm [GO:0005654]; nucleus [GO:0005634]; perinuclear region of cytoplasm [GO:004…	beta-tubulin binding [GO:0048487]; endonuclease activity [GO:0004519]; microtubule binding [GO:0008017]; RNA binding [GO:0003723]; single-stranded DNA binding [GO:0003697]; ubiquitin protein ligase binding [GO:0031625]
P36578	RPL4	665	0.994021	661.024	664	-0.0637195	334.5	TRUE	58.0952	44.8948	0	0	0	0	TRUE	TRUE	TRUE	TRUE	FALSE	TRUE	TRUE	TRUE	TRUE	TRUE	TRUE	FALSE	FALSE	TRUE	TRUE	TRUE	TRUE	FALSE	TRUE	FALSE	rnabinding_rnp	RL4_HUMAN	reviewed	60S ribosomal protein L4 (60S ribosomal protein L1) (Large ribosomal subunit protein uL4)	RPL4 RPL1	Homo sapiens (Human)	6124;	3D-structure; Acetylation; Citrullination; Complete proteome; Direct protein sequencing; Isopeptide bond; Methylation; Molecular function; PTM; Phosphoprotein; Reference proteome; Ribonucleoprotein; Ribosomal protein; Technical term; Ubl conjugation	cytoplasmic translation [GO:0002181]; nuclear-transcribed mRNA catabolic process, nonsense-mediated decay [GO:0000184]; rRNA processing [GO:0006364]; SRP-dependent cotranslational protein targeting to membrane [GO:0006614]; translation [GO:0006412]; translational initiation [GO:0006413]; viral transcription [GO:0019083]	cytoplasm [GO:0005737]; cytosol [GO:0005829]; cytosolic large ribosomal subunit [GO:0022625]; extracellular exosome [GO:0070062]; focal adhesion [GO:0005925]; intracellular ribonucleoprotein complex [GO:0030529]; membrane [GO:0016020]; nucleolus [GO:0005730]; nucleus [GO:0005634]; rough endoplasmic reticulum [GO:0005791]	RNA binding [GO:0003723]; structural constituent of ribosome [GO:0003735]
P46777	RPL5	810	0.867238	702.463	809	0.750479	467	TRUE	61.7714	47.9601	0	0	0	0	TRUE	TRUE	TRUE	TRUE	TRUE	TRUE	TRUE	TRUE	TRUE	FALSE	TRUE	TRUE	FALSE	TRUE	TRUE	TRUE	TRUE	FALSE	TRUE	FALSE	rnabinding	RL5_HUMAN	reviewed	60S ribosomal protein L5 (Large ribosomal subunit protein uL18)	RPL5 MSTP030	Homo sapiens (Human)	6125;	3D-structure; Acetylation; Cellular component; Coding sequence diversity; Complete proteome; Cytoplasm; Diamond-Blackfan anemia; Direct protein sequencing; Disease; Disease mutation; Isopeptide bond; Molecular function; Nucleus; PTM; Phosphoprotein; Polymorphism; RNA-binding; Reference proteome; Ribonucleoprotein; Ribosomal protein; Technical term; Ubl conjugation; rRNA-binding	negative regulation of protein neddylation [GO:2000435]; negative regulation of protein ubiquitination involved in ubiquitin-dependent protein catabolic process [GO:2000059]; negative regulation of ubiquitin protein ligase activity [GO:1904667]; nuclear-transcribed mRNA catabolic process, nonsense-mediated decay [GO:0000184]; positive regulation of gene expression [GO:0010628]; positive regulatio…	cytoplasm [GO:0005737]; cytosol [GO:0005829]; cytosolic large ribosomal subunit [GO:0022625]; endoplasmic reticulum [GO:0005783]; extracellular exosome [GO:0070062]; focal adhesion [GO:0005925]; intracellular ribonucleoprotein complex [GO:0030529]; membrane [GO:0016020]; nucleolus [GO:0005730]; nucleoplasm [GO:0005654]; nucleus [GO:0005634]; protein complex [GO:0043234]	5S rRNA binding [GO:0008097]; mRNA 3'-UTR binding [GO:0003730]; mRNA 5'-UTR binding [GO:0048027]; RNA binding [GO:0003723]; structural constituent of ribosome [GO:0003735]; ubiquitin ligase inhibitor activity [GO:1990948]; ubiquitin protein ligase binding [GO:0031625]
P13010	XRCC5	1700	0.779102	1324.47	934.999	-0.0942922	1091	TRUE	116.954	92.0995	0	0	0	0	TRUE	TRUE	TRUE	FALSE	TRUE	TRUE	TRUE	TRUE	TRUE	TRUE	TRUE	TRUE	FALSE	TRUE	TRUE	TRUE	FALSE	FALSE	FALSE	FALSE	rnabinding	XRCC5_HUMAN	reviewed	X-ray repair cross-complementing protein 5 (EC 3.6.4.-) (86 kDa subunit of Ku antigen) (ATP-dependent DNA helicase 2 subunit 2) (ATP-dependent DNA helicase II 80 kDa subunit) (CTC box-binding factor 85 kDa subunit) (CTC85) (CTCBF) (DNA repair protein XRCC5) (Ku80) (Ku86) (Lupus Ku autoantigen protein p86) (Nuclear factor IV) (Thyroid-lupus autoantigen) (TLAA) (X-ray repair complementing defective…	XRCC5 G22P2	Homo sapiens (Human)	7520;	3D-structure; ATP-binding; Acetylation; Activator; Biological process; Cellular component; Chromosome; Coding sequence diversity; Complete proteome; DNA damage; DNA recombination; DNA repair; DNA-binding; Direct protein sequencing; Disease; Helicase; Hydrolase; Immunity; Innate immunity; Isopeptide bond; Ligand; Molecular function; Nucleotide-binding; Nucleus; PTM; Phosphoprotein; Polymorphism; R…	activation of innate immune response [GO:0002218]; brain development [GO:0007420]; cell proliferation [GO:0008283]; cellular hyperosmotic salinity response [GO:0071475]; cellular response to fatty acid [GO:0071398]; cellular response to gamma radiation [GO:0071480]; cellular response to leukemia inhibitory factor [GO:1990830]; cellular response to X-ray [GO:0071481]; DNA recombination [GO:0006310…	cytosol [GO:0005829]; extracellular region [GO:0005576]; intracellular ribonucleoprotein complex [GO:0030529]; Ku70:Ku80 complex [GO:0043564]; membrane [GO:0016020]; nonhomologous end joining complex [GO:0070419]; nuclear chromosome, telomeric region [GO:0000784]; nuclear telomere cap complex [GO:0000783]; nucleolus [GO:0005730]; nucleoplasm [GO:0005654]; nucleus [GO:0005634]; plasma membrane [GO…	ATP binding [GO:0005524]; ATP-dependent DNA helicase activity [GO:0004003]; damaged DNA binding [GO:0003684]; DNA binding [GO:0003677]; double-stranded DNA binding [GO:0003690]; enzyme activator activity [GO:0008047]; macromolecular complex binding [GO:0044877]; protein C-terminus binding [GO:0008022]; RNA binding [GO:0003723]; telomeric DNA binding [GO:0042162]; transcription regulatory region D…
Q6PKG0	LARP1	849	0.766938	651.13	454.999	0.066561	553.5	TRUE	57.2174	44.1909	0	0	0	0	FALSE	TRUE	TRUE	FALSE	FALSE	FALSE	TRUE	TRUE	TRUE	FALSE	TRUE	TRUE	FALSE	TRUE	TRUE	FALSE	TRUE	FALSE	FALSE	FALSE	rna_term	LARP1_HUMAN	reviewed	La-related protein 1 (La ribonucleoprotein domain family member 1)	LARP1 KIAA0731 LARP	Homo sapiens (Human)	23367;	3D-structure; Acetylation; Alternative splicing; Biological process; Cellular component; Coding sequence diversity; Complete proteome; Cytoplasm; Direct protein sequencing; Isopeptide bond; Methylation; Molecular function; PTM; Phosphoprotein; Protein biosynthesis; RNA-binding; Reference proteome; Repressor; Technical term; Translation regulation; Ubl conjugation	cell proliferation [GO:0008283]; cellular response to rapamycin [GO:0072752]; mRNA stabilization [GO:0048255]; negative regulation of translation [GO:0017148]; positive regulation of macroautophagy [GO:0016239]; positive regulation of viral genome replication [GO:0045070]; response to amino acid starvation [GO:1990928]; TORC1 signaling [GO:0038202]; TOR signaling [GO:0031929]; translational initi…	cytoplasm [GO:0005737]; cytoplasmic stress granule [GO:0010494]; membrane [GO:0016020]	cadherin binding [GO:0045296]; eukaryotic initiation factor 4E binding [GO:0008190]; mRNA 3'-UTR binding [GO:0003730]; mRNA 5'-UTR binding [GO:0048027]; RNA binding [GO:0003723]; RNA cap binding [GO:0000339]; translation activator activity [GO:0008494]; translation initiation factor binding [GO:0031369]
Q7L2E3	DHX30	477	0.983505	469.132	408.999	-0.11772	242.5	TRUE	41.0712	37.7098	0	0	0	0	TRUE	TRUE	TRUE	TRUE	TRUE	TRUE	TRUE	TRUE	TRUE	TRUE	TRUE	FALSE	FALSE	TRUE	TRUE	TRUE	FALSE	TRUE	FALSE	FALSE	rnabinding	DHX30_HUMAN	reviewed	Putative ATP-dependent RNA helicase DHX30 (EC 3.6.4.13) (DEAH box protein 30)	DHX30 DDX30 KIAA0890	Homo sapiens (Human)	22907;	3D-structure; ATP-binding; Alternative splicing; Biological process; Cellular component; Coding sequence diversity; Complete proteome; Cytoplasm; Helicase; Hydrolase; Ligand; Mitochondrion; Mitochondrion nucleoid; Molecular function; Nucleotide-binding; PTM; Phosphoprotein; RNA-binding; Reference proteome; Ribosome biogenesis; Technical term	mitochondrial large ribosomal subunit assembly [GO:1902775]; RNA processing [GO:0006396]	cytosol [GO:0005829]; mitochondrial nucleoid [GO:0042645]; mitochondrion [GO:0005739]; ribonucleoprotein granule [GO:0035770]	ATP binding [GO:0005524]; ATP-dependent RNA helicase activity [GO:0004004]; chromatin binding [GO:0003682]; double-stranded RNA binding [GO:0003725]; RNA binding [GO:0003723]
P62906	RPL10A	592	0.976898	578.323	348	-0.315837	303	TRUE	50.7583	39.0106	0	0	0	0	TRUE	TRUE	TRUE	TRUE	FALSE	TRUE	TRUE	TRUE	TRUE	TRUE	TRUE	TRUE	FALSE	TRUE	TRUE	FALSE	FALSE	FALSE	TRUE	FALSE	rnabinding_rnp	RL10A_HUMAN	reviewed	60S ribosomal protein L10a (CSA-19) (Large ribosomal subunit protein uL1) (Neural precursor cell expressed developmentally down-regulated protein 6) (NEDD-6)	RPL10A NEDD6	Homo sapiens (Human)	4736;	3D-structure; Acetylation; Coding sequence diversity; Complete proteome; Isopeptide bond; Molecular function; PTM; Phosphoprotein; Polymorphism; Reference proteome; Ribonucleoprotein; Ribosomal protein; Technical term; Ubl conjugation	maturation of LSU-rRNA [GO:0000470]; nuclear-transcribed mRNA catabolic process, nonsense-mediated decay [GO:0000184]; response to ethanol [GO:0045471]; rRNA processing [GO:0006364]; SRP-dependent cotranslational protein targeting to membrane [GO:0006614]; translation [GO:0006412]; translational initiation [GO:0006413]; viral transcription [GO:0019083]	cytosol [GO:0005829]; cytosolic large ribosomal subunit [GO:0022625]; extracellular exosome [GO:0070062]; focal adhesion [GO:0005925]; membrane [GO:0016020]; nucleus [GO:0005634]	RNA binding [GO:0003723]; structural constituent of ribosome [GO:0003735]
P27816	MAP4	1187	0.503606	597.781	634.002	0.570984	1178.5	TRUE	52.4845	40.395	0	0	0	0	FALSE	FALSE	TRUE	FALSE	FALSE	FALSE	TRUE	FALSE	TRUE	TRUE	TRUE	TRUE	FALSE	TRUE	TRUE	FALSE	FALSE	FALSE	FALSE	FALSE	high_throughput	MAP4_HUMAN	reviewed	Microtubule-associated protein 4 (MAP-4)	MAP4	Homo sapiens (Human)	4134;	Acetylation; Alternative splicing; Cellular component; Coding sequence diversity; Complete proteome; Cytoplasm; Cytoskeleton; Direct protein sequencing; Domain; Isopeptide bond; Microtubule; PTM; Phosphoprotein; Polymorphism; Reference proteome; Repeat; Technical term; Ubl conjugation	cell division [GO:0051301]; establishment of spindle orientation [GO:0051294]; microtubule sliding [GO:0051012]; mitotic spindle organization [GO:0007052]; negative regulation of non-motile cilium assembly [GO:1902856]; neuron projection development [GO:0031175]	axoneme [GO:0005930]; cytosol [GO:0005829]; extracellular exosome [GO:0070062]; microtubule [GO:0005874]; microtubule associated complex [GO:0005875]; microtubule cytoskeleton [GO:0015630]; mitotic spindle [GO:0072686]; neuron projection [GO:0043005]; plasma membrane [GO:0005886]; postsynaptic density [GO:0014069]	microtubule binding [GO:0008017]; RNA binding [GO:0003723]; structural molecule activity [GO:0005198]
Q8NE71	ABCF1	740	0.846682	626.545	377.001	-0.095227	437	TRUE	55.0363	42.4416	0	0	0	0	TRUE	TRUE	TRUE	FALSE	TRUE	TRUE	TRUE	TRUE	TRUE	TRUE	TRUE	FALSE	FALSE	TRUE	TRUE	FALSE	FALSE	FALSE	FALSE	FALSE	rnabinding	ABCF1_HUMAN	reviewed	ATP-binding cassette sub-family F member 1 (ATP-binding cassette 50) (TNF-alpha-stimulated ABC protein)	ABCF1 ABC50	Homo sapiens (Human)	23;	ATP-binding; Activator; Alternative splicing; Cellular component; Coding sequence diversity; Complete proteome; Cytoplasm; Domain; Ligand; Molecular function; Nucleotide-binding; Nucleus; PTM; Phosphoprotein; Polymorphism; Reference proteome; Repeat; Technical term	inflammatory response [GO:0006954]; positive regulation of translation [GO:0045727]; translation [GO:0006412]; translational initiation [GO:0006413]; transmembrane transport [GO:0055085]	cytoplasm [GO:0005737]; cytosol [GO:0005829]; membrane [GO:0016020]; nuclear envelope [GO:0005635]; nucleoplasm [GO:0005654]; polysomal ribosome [GO:0042788]; ribosome [GO:0005840]	ATPase activity [GO:0016887]; ATP binding [GO:0005524]; ribosome binding [GO:0043022]; RNA binding [GO:0003723]; translation activator activity [GO:0008494]; translation factor activity, RNA binding [GO:0008135]
P17844	DDX5	897	0.661017	592.932	502	-0.255587	678.5	TRUE	52.0543	40.05	0	0	0	0	TRUE	TRUE	TRUE	TRUE	TRUE	TRUE	TRUE	FALSE	TRUE	TRUE	TRUE	TRUE	FALSE	TRUE	TRUE	FALSE	FALSE	TRUE	FALSE	FALSE	rnabinding	DDX5_HUMAN	reviewed	Probable ATP-dependent RNA helicase DDX5 (EC 3.6.4.13) (DEAD box protein 5) (RNA helicase p68)	DDX5 G17P1 HELR HLR1	Homo sapiens (Human)	1655;	3D-structure; ATP-binding; Acetylation; Alternative splicing; Biological process; Biological rhythms; Cellular component; Coding sequence diversity; Complete proteome; Helicase; Hydrolase; Isopeptide bond; Ligand; Molecular function; Nucleotide-binding; Nucleus; PTM; Phosphoprotein; Polymorphism; RNA-binding; Reference proteome; Spliceosome; Technical term; Transcription; Transcription regulation…	alternative mRNA splicing, via spliceosome [GO:0000380]; androgen receptor signaling pathway [GO:0030521]; BMP signaling pathway [GO:0030509]; cell growth [GO:0016049]; epithelial to mesenchymal transition [GO:0001837]; intracellular estrogen receptor signaling pathway [GO:0030520]; intrinsic apoptotic signaling pathway by p53 class mediator [GO:0072332]; mRNA splicing, via spliceosome [GO:000039…	catalytic step 2 spliceosome [GO:0071013]; cytoplasm [GO:0005737]; extracellular exosome [GO:0070062]; extracellular matrix [GO:0031012]; intracellular ribonucleoprotein complex [GO:0030529]; membrane [GO:0016020]; nucleolus [GO:0005730]; nucleoplasm [GO:0005654]; nucleus [GO:0005634]	androgen receptor binding [GO:0050681]; ATP binding [GO:0005524]; ATP-dependent RNA helicase activity [GO:0004004]; calcium-dependent protein binding [GO:0048306]; calmodulin binding [GO:0005516]; enzyme binding [GO:0019899]; MH2 domain binding [GO:0035500]; mRNA 3'-UTR binding [GO:0003730]; pre-mRNA binding [GO:0036002]; primary miRNA binding [GO:0070878]; promoter-specific chromatin binding [GO…
P09874	PARP1	2294	0.442515	1015.13	1495.01	0.112951	2592	TRUE	89.5101	70.0897	0	0	0	0	FALSE	TRUE	TRUE	FALSE	FALSE	FALSE	TRUE	TRUE	TRUE	TRUE	TRUE	FALSE	FALSE	TRUE	FALSE	FALSE	FALSE	TRUE	FALSE	FALSE	rna_term	PARP1_HUMAN	reviewed	Poly [ADP-ribose] polymerase 1 (PARP-1) (EC 2.4.2.30) (ADP-ribosyltransferase diphtheria toxin-like 1) (ARTD1) (NAD(+) ADP-ribosyltransferase 1) (ADPRT 1) (Poly[ADP-ribose] synthase 1)	PARP1 ADPRT PPOL	Homo sapiens (Human)	142;	3D-structure; ADP-ribosylation; Acetylation; Biological process; Cellular component; Coding sequence diversity; Complete proteome; DNA damage; DNA repair; DNA-binding; Direct protein sequencing; Domain; Glycosyltransferase; Isopeptide bond; Ligand; Metal-binding; Molecular function; NAD; Nucleus; PTM; Phosphoprotein; Polymorphism; Reference proteome; Repeat; Technical term; Transcription; Transcr…	apoptotic process [GO:0006915]; ATP generation from poly-ADP-D-ribose [GO:1990966]; cellular response to amyloid-beta [GO:1904646]; cellular response to DNA damage stimulus [GO:0006974]; cellular response to insulin stimulus [GO:0032869]; cellular response to oxidative stress [GO:0034599]; cellular response to zinc ion [GO:0071294]; DNA damage response, detection of DNA damage [GO:0042769]; DNA l…	membrane [GO:0016020]; mitochondrion [GO:0005739]; nuclear chromosome, telomeric region [GO:0000784]; nuclear envelope [GO:0005635]; nucleolus [GO:0005730]; nucleoplasm [GO:0005654]; nucleus [GO:0005634]; protein complex [GO:0043234]; protein-DNA complex [GO:0032993]; transcription factor complex [GO:0005667]	DNA binding [GO:0003677]; DNA ligase (ATP) activity [GO:0003910]; enzyme binding [GO:0019899]; estrogen receptor binding [GO:0030331]; histone deacetylase binding [GO:0042826]; identical protein binding [GO:0042802]; NAD+ ADP-ribosyltransferase activity [GO:0003950]; NAD binding [GO:0051287]; protein ADP-ribosylase activity [GO:1990404]; protein kinase binding [GO:0019901]; protein N-terminus bin…
P62081	RPS7	930	0.90998	846.282	482	-0.398692	511	TRUE	74.5305	58.076	0	0	0	0	TRUE	TRUE	TRUE	TRUE	TRUE	TRUE	TRUE	TRUE	TRUE	FALSE	TRUE	TRUE	FALSE	TRUE	FALSE	FALSE	FALSE	FALSE	TRUE	FALSE	rnabinding	RS7_HUMAN	reviewed	40S ribosomal protein S7 (Small ribosomal subunit protein eS7)	RPS7	Homo sapiens (Human)	6201;	3D-structure; Acetylation; Cellular component; Complete proteome; Cytoplasm; Cytoskeleton; Diamond-Blackfan anemia; Direct protein sequencing; Disease; Isopeptide bond; Molecular function; PTM; Reference proteome; Ribonucleoprotein; Ribosomal protein; Technical term; Ubl conjugation	cell differentiation [GO:0030154]; cytoplasmic translation [GO:0002181]; negative regulation of protein ubiquitination involved in ubiquitin-dependent protein catabolic process [GO:2000059]; negative regulation of ubiquitin protein ligase activity [GO:1904667]; neural tube closure [GO:0001843]; nuclear-transcribed mRNA catabolic process, nonsense-mediated decay [GO:0000184]; positive regulation o…	90S preribosome [GO:0030686]; cytosol [GO:0005829]; cytosolic small ribosomal subunit [GO:0022627]; extracellular exosome [GO:0070062]; extracellular matrix [GO:0031012]; focal adhesion [GO:0005925]; intracellular ribonucleoprotein complex [GO:0030529]; membrane [GO:0016020]; microtubule organizing center [GO:0005815]; nucleolus [GO:0005730]; nucleoplasm [GO:0005654]; nucleus [GO:0005634]; protei…	mRNA 3'-UTR binding [GO:0003730]; mRNA 5'-UTR binding [GO:0048027]; protein kinase binding [GO:0019901]; RNA binding [GO:0003723]; structural constituent of ribosome [GO:0003735]; ubiquitin ligase inhibitor activity [GO:1990948]
O60841	EIF5B	1229	0.915115	1124.68	779.999	-0.137608	671.5	TRUE	99.2286	77.8839	0	0	0	0	FALSE	FALSE	TRUE	FALSE	FALSE	FALSE	TRUE	FALSE	FALSE	FALSE	TRUE	TRUE	FALSE	TRUE	TRUE	FALSE	FALSE	TRUE	FALSE	FALSE	high_throughput	IF2P_HUMAN	reviewed	Eukaryotic translation initiation factor 5B (eIF-5B) (EC 3.6.5.3) (Translation initiation factor IF-2)	EIF5B IF2 KIAA0741	Homo sapiens (Human)	9669;	Biological process; Cellular component; Coding sequence diversity; Complete proteome; Cytoplasm; Direct protein sequencing; GTP-binding; Hydrolase; Initiation factor; Ligand; Metal-binding; Molecular function; Nucleotide-binding; PTM; Phosphoprotein; Polymorphism; Protein biosynthesis; Reference proteome; Technical term	regulation of translational initiation [GO:0006446]	cytoplasm [GO:0005737]; cytosol [GO:0005829]	GTPase activity [GO:0003924]; GTP binding [GO:0005525]; metal ion binding [GO:0046872]; RNA binding [GO:0003723]; translation initiation factor activity [GO:0003743]
Q2NL82	TSR1	477	0.983505	469.132	297	-0.309041	242.5	TRUE	41.0712	37.7098	0	0	0	0	FALSE	TRUE	TRUE	TRUE	FALSE	FALSE	TRUE	TRUE	FALSE	TRUE	FALSE	TRUE	FALSE	TRUE	FALSE	FALSE	FALSE	FALSE	FALSE	FALSE	rna_term	TSR1_HUMAN	reviewed	Pre-rRNA-processing protein TSR1 homolog	TSR1 KIAA1401	Homo sapiens (Human)	55720;	Biological process; Cellular component; Coding sequence diversity; Complete proteome; Direct protein sequencing; Nucleus; Polymorphism; Reference proteome; Ribosome biogenesis; Technical term	endonucleolytic cleavage of tricistronic rRNA transcript (SSU-rRNA, 5.8S rRNA, LSU-rRNA) [GO:0000479]; maturation of SSU-rRNA from tricistronic rRNA transcript (SSU-rRNA, 5.8S rRNA, LSU-rRNA) [GO:0000462]; rRNA processing [GO:0006364]	cytosol [GO:0005829]; nucleolus [GO:0005730]; nucleoplasm [GO:0005654]; preribosome, small subunit precursor [GO:0030688]	GTPase activity [GO:0003924]; GTP binding [GO:0005525]; RNA binding [GO:0003723]; U3 snoRNA binding [GO:0034511]
Q9UPN3	MACF1	725	0.79758	578.245	610.001	0.423997	454.5	TRUE	50.7514	39.0051	0	0	0	0	FALSE	FALSE	TRUE	FALSE	FALSE	FALSE	TRUE	TRUE	FALSE	FALSE	TRUE	FALSE	FALSE	FALSE	FALSE	FALSE	FALSE	FALSE	FALSE	FALSE	high_throughput	MACF1_HUMAN	reviewed	Microtubule-actin cross-linking factor 1, isoforms 1/2/3/5 (620 kDa actin-binding protein) (ABP620) (Actin cross-linking family protein 7) (Macrophin-1) (Trabeculin-alpha)	MACF1 ABP620 ACF7 KIAA0465 KIAA1251	Homo sapiens (Human)	23499;	3D-structure; Acetylation; Actin-binding; Alternative splicing; Biological process; Calcium; Cell membrane; Cell projection; Cellular component; Coding sequence diversity; Complete proteome; Cytoplasm; Cytoskeleton; Domain; Golgi apparatus; Leucine-rich repeat; Ligand; Membrane; Metal-binding; Microtubule; Molecular function; PTM; Phosphoprotein; Polymorphism; Reference proteome; Repeat; SH3 doma…	Golgi to plasma membrane protein transport [GO:0043001]; positive regulation of axon extension [GO:0045773]; positive regulation of Wnt signaling pathway [GO:0030177]; regulation of cell migration [GO:0030334]; regulation of epithelial cell migration [GO:0010632]; regulation of focal adhesion assembly [GO:0051893]; regulation of microtubule-based process [GO:0032886]; Wnt signaling pathway [GO:00…	cytoplasm [GO:0005737]; cytoskeleton [GO:0005856]; Golgi apparatus [GO:0005794]; microtubule [GO:0005874]; plasma membrane [GO:0005886]; ruffle membrane [GO:0032587]	actin binding [GO:0003779]; actin filament binding [GO:0051015]; ATPase activity [GO:0016887]; cadherin binding [GO:0045296]; calcium ion binding [GO:0005509]; microtubule minus-end binding [GO:0051011]; RNA binding [GO:0003723]
Q14839	CHD4	1031	0.642368	662.281	627	0.434107	802.5	TRUE	58.2067	44.9842	0	0	0	0	FALSE	TRUE	TRUE	TRUE	FALSE	FALSE	TRUE	FALSE	FALSE	TRUE	FALSE	FALSE	FALSE	FALSE	FALSE	FALSE	FALSE	FALSE	FALSE	FALSE	rna_term	CHD4_HUMAN	reviewed	Chromodomain-helicase-DNA-binding protein 4 (CHD-4) (EC 3.6.4.12) (ATP-dependent helicase CHD4) (Mi-2 autoantigen 218 kDa protein) (Mi2-beta)	CHD4	Homo sapiens (Human)	1108;	3D-structure; ATP-binding; Acetylation; Alternative splicing; Biological process; Cellular component; Chromatin regulator; Coding sequence diversity; Complete proteome; Cytoplasm; Cytoskeleton; DNA-binding; Disease; Disease mutation; Domain; Helicase; Hydrolase; Isopeptide bond; Ligand; Mental retardation; Metal-binding; Molecular function; Nucleotide-binding; Nucleus; PTM; Phosphoprotein; Polymo…	ATP-dependent chromatin remodeling [GO:0043044]; negative regulation of transcription from RNA polymerase II promoter [GO:0000122]; regulation of signal transduction by p53 class mediator [GO:1901796]; regulation of transcription from RNA polymerase II promoter [GO:0006357]; terminal button organization [GO:0072553]; transcription, DNA-templated [GO:0006351]	centrosome [GO:0005813]; cytoplasm [GO:0005737]; membrane [GO:0016020]; nuclear chromatin [GO:0000790]; nucleoplasm [GO:0005654]; nucleus [GO:0005634]; NuRD complex [GO:0016581]; protein complex [GO:0043234]; protein-DNA complex [GO:0032993]	ATP binding [GO:0005524]; ATP-dependent DNA helicase activity [GO:0004003]; DNA binding [GO:0003677]; histone deacetylase activity [GO:0004407]; histone deacetylase binding [GO:0042826]; RNA polymerase II repressing transcription factor binding [GO:0001103]; zinc ion binding [GO:0008270]
Q9NR30	DDX21	476	0.991667	472.033	300	-0.149639	240	TRUE	41.3286	37.3079	0	0	6.10123e-305	2.134e-302	TRUE	TRUE	TRUE	TRUE	TRUE	TRUE	TRUE	TRUE	TRUE	TRUE	TRUE	TRUE	FALSE	TRUE	TRUE	TRUE	TRUE	TRUE	FALSE	FALSE	rnabinding	DDX21_HUMAN	reviewed	Nucleolar RNA helicase 2 (EC 3.6.4.13) (DEAD box protein 21) (Gu-alpha) (Nucleolar RNA helicase Gu) (Nucleolar RNA helicase II) (RH II/Gu)	DDX21	Homo sapiens (Human)	9188;	3D-structure; ATP-binding; Acetylation; Alternative splicing; Biological process; Cellular component; Coding sequence diversity; Complete proteome; Direct protein sequencing; Domain; Helicase; Hydrolase; Isopeptide bond; Ligand; Molecular function; Nucleotide-binding; Nucleus; PTM; Phosphoprotein; Polymorphism; RNA-binding; Reference proteome; Repeat; Technical term; Transcription; Ubl conjugatio…	osteoblast differentiation [GO:0001649]; positive regulation of gene expression, epigenetic [GO:0045815]; response to exogenous dsRNA [GO:0043330]; response to virus [GO:0009615]; RNA secondary structure unwinding [GO:0010501]; rRNA processing [GO:0006364]; transcription from RNA polymerase II promoter [GO:0006366]	cytoplasm [GO:0005737]; membrane [GO:0016020]; nucleolus [GO:0005730]; nucleoplasm [GO:0005654]; nucleus [GO:0005634]	7SK snRNA binding [GO:0097322]; ATP binding [GO:0005524]; ATP-dependent RNA helicase activity [GO:0004004]; double-stranded RNA binding [GO:0003725]; miRNA binding [GO:0035198]; RNA binding [GO:0003723]; rRNA binding [GO:0019843]; snoRNA binding [GO:0030515]
P32969	RPL9; RPL9P7; RPL9P8; RPL9P9	592	0.922118	545.894	339	-0.244108	321	TRUE	47.8813	36.7033	0	0	3.23951e-295	1.10069e-292	TRUE	TRUE	TRUE	TRUE	TRUE	TRUE	TRUE	FALSE	TRUE	TRUE	FALSE	FALSE	FALSE	FALSE	FALSE	FALSE	FALSE	FALSE	FALSE	FALSE	rnabinding	RL9_HUMAN	reviewed	60S ribosomal protein L9 (Large ribosomal subunit protein uL6)	RPL9 OK/SW-cl.103; RPL9P7; RPL9P8; RPL9P9	Homo sapiens (Human)	6133;	3D-structure; Acetylation; Complete proteome; Direct protein sequencing; Molecular function; PTM; Reference proteome; Ribonucleoprotein; Ribosomal protein; Technical term	cytoplasmic translation [GO:0002181]; nuclear-transcribed mRNA catabolic process, nonsense-mediated decay [GO:0000184]; rRNA processing [GO:0006364]; SRP-dependent cotranslational protein targeting to membrane [GO:0006614]; translation [GO:0006412]; translational initiation [GO:0006413]; viral transcription [GO:0019083]	cytosol [GO:0005829]; cytosolic large ribosomal subunit [GO:0022625]; extracellular matrix [GO:0031012]; focal adhesion [GO:0005925]; membrane [GO:0016020]; nucleus [GO:0005634]; ribosome [GO:0005840]	RNA binding [GO:0003723]; rRNA binding [GO:0019843]; structural constituent of ribosome [GO:0003735]
Q96SB4	SRPK1	456	0.974359	444.308	238	-0.403595	234	TRUE	38.8689	35.8929	0	0	1.9703e-282	6.50855e-280	FALSE	TRUE	TRUE	TRUE	FALSE	FALSE	TRUE	TRUE	FALSE	FALSE	TRUE	TRUE	FALSE	FALSE	FALSE	FALSE	FALSE	TRUE	FALSE	FALSE	rna_term	SRPK1_HUMAN	reviewed	SRSF protein kinase 1 (EC 2.7.11.1) (SFRS protein kinase 1) (Serine/arginine-rich protein-specific kinase 1) (SR-protein-specific kinase 1)	SRPK1	Homo sapiens (Human)	6732;	3D-structure; ATP-binding; Alternative splicing; Biological process; Cellular component; Chromosome partition; Coding sequence diversity; Complete proteome; Cytoplasm; Differentiation; Direct protein sequencing; Endoplasmic reticulum; Host-virus interaction; Kinase; Ligand; Microsome; Molecular function; Nucleotide-binding; Nucleus; PTM; Phosphoprotein; Polymorphism; Reference proteome; Serine/th…	chromosome segregation [GO:0007059]; innate immune response [GO:0045087]; intracellular signal transduction [GO:0035556]; negative regulation of viral genome replication [GO:0045071]; positive regulation of viral genome replication [GO:0045070]; protein phosphorylation [GO:0006468]; regulation of mRNA processing [GO:0050684]; regulation of mRNA splicing, via spliceosome [GO:0048024]; RNA splicing…	cytoplasm [GO:0005737]; cytosol [GO:0005829]; endoplasmic reticulum [GO:0005783]; nuclear matrix [GO:0016363]; nucleus [GO:0005634]; plasma membrane [GO:0005886]	ATP binding [GO:0005524]; magnesium ion binding [GO:0000287]; protein kinase activity [GO:0004672]; protein serine/threonine kinase activity [GO:0004674]; RNA binding [GO:0003723]
O00425	IGF2BP3	338	0.994118	336.012	173	-0.279649	170	TRUE	29.2613	35.7027	1.61046e-188	2.99244e-186	1.79572e-279	5.77153e-277	FALSE	TRUE	TRUE	TRUE	FALSE	FALSE	TRUE	FALSE	TRUE	TRUE	TRUE	TRUE	FALSE	TRUE	TRUE	TRUE	TRUE	FALSE	FALSE	FALSE	rna_term	IF2B3_HUMAN	reviewed	Insulin-like growth factor 2 mRNA-binding protein 3 (IGF2 mRNA-binding protein 3) (IMP-3) (IGF-II mRNA-binding protein 3) (KH domain-containing protein overexpressed in cancer) (hKOC) (VICKZ family member 3)	IGF2BP3 IMP3 KOC1 VICKZ3	Homo sapiens (Human)	10643;	3D-structure; Alternative splicing; Biological process; Cellular component; Coding sequence diversity; Complete proteome; Cytoplasm; Domain; Isopeptide bond; Molecular function; Nucleus; PTM; Phosphoprotein; RNA-binding; Reference proteome; Repeat; Technical term; Translation regulation; Transport; Ubl conjugation; mRNA transport	anatomical structure morphogenesis [GO:0009653]; mRNA transport [GO:0051028]; negative regulation of translation [GO:0017148]; regulation of cytokine biosynthetic process [GO:0042035]; regulation of mRNA stability [GO:0043488]; translation [GO:0006412]	cytoplasm [GO:0005737]; cytosol [GO:0005829]; nucleus [GO:0005634]	mRNA 3'-UTR binding [GO:0003730]; mRNA 5'-UTR binding [GO:0048027]; RNA binding [GO:0003723]; translation regulator activity [GO:0045182]
Q9BVP2	GNL3	305	1	305	298.999	-0.130812	152.5	TRUE	26.5101	34.7635	3.70653e-155	6.12195e-153	4.3258e-265	1.35375e-262	FALSE	TRUE	TRUE	FALSE	FALSE	FALSE	TRUE	TRUE	TRUE	TRUE	TRUE	FALSE	FALSE	TRUE	FALSE	TRUE	TRUE	FALSE	FALSE	FALSE	rna_term	GNL3_HUMAN	reviewed	Guanine nucleotide-binding protein-like 3 (E2-induced gene 3 protein) (Novel nucleolar protein 47) (NNP47) (Nucleolar GTP-binding protein 3) (Nucleostemin)	GNL3 E2IG3 NS	Homo sapiens (Human)	26354;	Acetylation; Alternative splicing; Cellular component; Coding sequence diversity; Coiled coil; Complete proteome; Domain; GTP-binding; Isopeptide bond; Ligand; Nucleotide-binding; Nucleus; PTM; Phosphoprotein; Polymorphism; Reference proteome; Technical term; Ubl conjugation	cell proliferation [GO:0008283]; positive regulation of pri-miRNA transcription from RNA polymerase II promoter [GO:1902895]; positive regulation of protein localization to chromosome, telomeric region [GO:1904816]; positive regulation of protein sumoylation [GO:0033235]; positive regulation of telomere maintenance [GO:0032206]; regulation of cell proliferation [GO:0042127]; ribosome biogenesis […	extracellular space [GO:0005615]; membrane [GO:0016020]; nuclear body [GO:0016604]; nucleolus [GO:0005730]; nucleus [GO:0005634]	GTPase activity [GO:0003924]; GTP binding [GO:0005525]; mRNA 5'-UTR binding [GO:0048027]; RNA binding [GO:0003723]
P22626	HNRNPA2B1	1074	0.481183	516.79	775.002	0.278685	1116	TRUE	45.2993	34.6325	0	0	4.09533e-263	1.24876e-260	TRUE	TRUE	TRUE	TRUE	TRUE	TRUE	TRUE	TRUE	TRUE	TRUE	TRUE	TRUE	TRUE	TRUE	TRUE	TRUE	TRUE	FALSE	FALSE	FALSE	rnabinding	ROA2_HUMAN	reviewed	Heterogeneous nuclear ribonucleoproteins A2/B1 (hnRNP A2/B1)	HNRNPA2B1 HNRPA2B1	Homo sapiens (Human)	3181;	3D-structure; Acetylation; Alternative splicing; Biological process; Cellular component; Coding sequence diversity; Complete proteome; Cytoplasm; Direct protein sequencing; Disease; Disease mutation; Domain; Isopeptide bond; Methylation; Molecular function; Nucleus; PTM; Phosphoprotein; RNA-binding; Reference proteome; Repeat; Ribonucleoprotein; Secreted; Spliceosome; Technical term; Transport; U…	G-quadruplex DNA unwinding [GO:0044806]; interleukin-12-mediated signaling pathway [GO:0035722]; miRNA transport [GO:1990428]; mRNA export from nucleus [GO:0006406]; mRNA processing [GO:0006397]; mRNA splicing, via spliceosome [GO:0000398]; negative regulation of mRNA splicing, via spliceosome [GO:0048025]; negative regulation of transcription from RNA polymerase II promoter [GO:0000122]; positiv…	Cajal body [GO:0015030]; catalytic step 2 spliceosome [GO:0071013]; chromosome, telomeric region [GO:0000781]; cytoplasm [GO:0005737]; extracellular exosome [GO:0070062]; intracellular ribonucleoprotein complex [GO:0030529]; membrane [GO:0016020]; nuclear matrix [GO:0016363]; nucleoplasm [GO:0005654]; nucleus [GO:0005634]; spliceosomal complex [GO:0005681]	G-rich strand telomeric DNA binding [GO:0098505]; identical protein binding [GO:0042802]; miRNA binding [GO:0035198]; mRNA 3'-UTR binding [GO:0003730]; N6-methyladenosine-containing RNA binding [GO:1990247]; pre-mRNA intronic binding [GO:0097157]; RNA binding [GO:0003723]; single-stranded telomeric DNA binding [GO:0043047]
P62917	RPL8	351	0.983193	345.101	351	0.496446	178.5	TRUE	30.0677	34.6223	6.41046e-199	1.24972e-196	5.8275e-263	1.73251e-260	TRUE	TRUE	TRUE	TRUE	FALSE	TRUE	TRUE	TRUE	TRUE	FALSE	TRUE	TRUE	FALSE	TRUE	FALSE	TRUE	TRUE	FALSE	TRUE	FALSE	rnabinding_rnp	RL8_HUMAN	reviewed	60S ribosomal protein L8 (Large ribosomal subunit protein uL2)	RPL8	Homo sapiens (Human)	6132;	3D-structure; Cellular component; Coding sequence diversity; Complete proteome; Cytoplasm; Direct protein sequencing; Hydroxylation; Isopeptide bond; Molecular function; PTM; Polymorphism; RNA-binding; Reference proteome; Ribonucleoprotein; Ribosomal protein; Technical term; Ubl conjugation; rRNA-binding	cytoplasmic translation [GO:0002181]; nuclear-transcribed mRNA catabolic process, nonsense-mediated decay [GO:0000184]; rRNA processing [GO:0006364]; SRP-dependent cotranslational protein targeting to membrane [GO:0006614]; translation [GO:0006412]; translational initiation [GO:0006413]; viral transcription [GO:0019083]	cytosol [GO:0005829]; cytosolic large ribosomal subunit [GO:0022625]; focal adhesion [GO:0005925]; membrane [GO:0016020]	RNA binding [GO:0003723]; rRNA binding [GO:0019843]; structural constituent of ribosome [GO:0003735]
P39023	RPL3	605	0.846154	511.923	464.998	-0.102816	357.5	TRUE	44.8675	34.2862	0	0	6.2995e-258	1.82716e-255	TRUE	TRUE	TRUE	TRUE	FALSE	TRUE	TRUE	TRUE	TRUE	TRUE	TRUE	TRUE	FALSE	TRUE	TRUE	TRUE	FALSE	FALSE	TRUE	FALSE	rnabinding_rnp	RL3_HUMAN	reviewed	60S ribosomal protein L3 (HIV-1 TAR RNA-binding protein B) (TARBP-B) (Large ribosomal subunit protein uL3)	RPL3 OK/SW-cl.32	Homo sapiens (Human)	6122;	3D-structure; Acetylation; Cellular component; Coding sequence diversity; Complete proteome; Cytoplasm; Direct protein sequencing; Isopeptide bond; Molecular function; Nucleus; PTM; Phosphoprotein; Polymorphism; Reference proteome; Ribonucleoprotein; Ribosomal protein; Technical term; Ubl conjugation	cellular response to interleukin-4 [GO:0071353]; nuclear-transcribed mRNA catabolic process, nonsense-mediated decay [GO:0000184]; ribosomal large subunit assembly [GO:0000027]; rRNA processing [GO:0006364]; SRP-dependent cotranslational protein targeting to membrane [GO:0006614]; translation [GO:0006412]; translational initiation [GO:0006413]; viral transcription [GO:0019083]	cytoplasm [GO:0005737]; cytosol [GO:0005829]; cytosolic large ribosomal subunit [GO:0022625]; extracellular exosome [GO:0070062]; focal adhesion [GO:0005925]; nucleolus [GO:0005730]; nucleus [GO:0005634]; protein complex [GO:0043234]	5S rRNA binding [GO:0008097]; RNA binding [GO:0003723]; structural constituent of ribosome [GO:0003735]
P67809	YBX1	1034	0.49285	509.607	546	-0.119558	1049	TRUE	44.6621	34.1214	0	0	1.77425e-255	5.02366e-253	TRUE	TRUE	TRUE	TRUE	TRUE	TRUE	TRUE	TRUE	TRUE	TRUE	TRUE	TRUE	TRUE	TRUE	TRUE	TRUE	TRUE	FALSE	FALSE	FALSE	rnabinding	YBOX1_HUMAN	reviewed	Nuclease-sensitive element-binding protein 1 (CCAAT-binding transcription factor I subunit A) (CBF-A) (DNA-binding protein B) (DBPB) (Enhancer factor I subunit A) (EFI-A) (Y-box transcription factor) (Y-box-binding protein 1) (YB-1)	YBX1 NSEP1 YB1	Homo sapiens (Human)	4904;	3D-structure; Acetylation; Activator; Biological process; Cellular component; Complete proteome; Cytoplasm; DNA-binding; Direct protein sequencing; Isopeptide bond; Mitogen; Molecular function; Nucleus; PTM; Phosphoprotein; RNA-binding; Reference proteome; Repressor; Secreted; Technical term; Transcription; Transcription regulation; Ubl conjugation; mRNA processing; mRNA splicing	CRD-mediated mRNA stabilization [GO:0070934]; in utero embryonic development [GO:0001701]; mRNA splicing, via spliceosome [GO:0000398]; negative regulation of striated muscle cell differentiation [GO:0051154]; negative regulation of transcription from RNA polymerase II promoter [GO:0000122]; Notch receptor processing, ligand-dependent [GO:0035333]; Notch signaling pathway [GO:0007219]; positive r…	CRD-mediated mRNA stability complex [GO:0070937]; cytoplasm [GO:0005737]; cytoplasmic stress granule [GO:0010494]; cytosol [GO:0005829]; extracellular exosome [GO:0070062]; extracellular region [GO:0005576]; histone pre-mRNA 3'end processing complex [GO:0071204]; intracellular membrane-bounded organelle [GO:0043231]; intracellular ribonucleoprotein complex [GO:0030529]; nuclear membrane [GO:00319…	chromatin binding [GO:0003682]; DNA binding [GO:0003677]; DNA binding transcription factor activity [GO:0003700]; double-stranded DNA binding [GO:0003690]; GTPase binding [GO:0051020]; RNA binding [GO:0003723]; RNA polymerase II proximal promoter sequence-specific DNA binding [GO:0000978]; single-stranded DNA binding [GO:0003697]; transcriptional activator activity, RNA polymerase II proximal pro…
Q02878	RPL6	532	0.939929	500.042	527	-0.0514727	283	TRUE	43.8135	33.6413	0	0	2.0921e-248	5.78586e-246	TRUE	TRUE	TRUE	TRUE	FALSE	TRUE	TRUE	TRUE	TRUE	TRUE	FALSE	TRUE	FALSE	TRUE	TRUE	TRUE	TRUE	FALSE	TRUE	FALSE	rnabinding_rnp	RL6_HUMAN	reviewed	60S ribosomal protein L6 (Large ribosomal subunit protein eL6) (Neoplasm-related protein C140) (Tax-responsive enhancer element-binding protein 107) (TaxREB107)	RPL6 TXREB1	Homo sapiens (Human)	6128;	3D-structure; Acetylation; Cellular component; Coding sequence diversity; Complete proteome; Cytoplasm; Direct protein sequencing; Endoplasmic reticulum; Isopeptide bond; Molecular function; PTM; Phosphoprotein; Polymorphism; Reference proteome; Ribonucleoprotein; Ribosomal protein; Technical term; Ubl conjugation	cytoplasmic translation [GO:0002181]; nuclear-transcribed mRNA catabolic process, nonsense-mediated decay [GO:0000184]; regulation of transcription, DNA-templated [GO:0006355]; ribosomal large subunit assembly [GO:0000027]; rRNA processing [GO:0006364]; SRP-dependent cotranslational protein targeting to membrane [GO:0006614]; translation [GO:0006412]; translational initiation [GO:0006413]; viral …	cytoplasmic ribonucleoprotein granule [GO:0036464]; cytosol [GO:0005829]; cytosolic large ribosomal subunit [GO:0022625]; focal adhesion [GO:0005925]; membrane [GO:0016020]; nucleus [GO:0005634]	cadherin binding [GO:0045296]; DNA binding [GO:0003677]; RNA binding [GO:0003723]; structural constituent of ribosome [GO:0003735]
P18124	RPL7	380	0.984456	374.093	380	0.415332	193	TRUE	32.6398	33.0505	5.59407e-234	1.23194e-231	7.65987e-240	2.07025e-237	TRUE	TRUE	TRUE	TRUE	TRUE	TRUE	TRUE	TRUE	TRUE	TRUE	TRUE	TRUE	FALSE	TRUE	FALSE	TRUE	FALSE	FALSE	TRUE	FALSE	rnabinding	RL7_HUMAN	reviewed	60S ribosomal protein L7 (Large ribosomal subunit protein uL30)	RPL7	Homo sapiens (Human)	6129;	3D-structure; Acetylation; Complete proteome; Direct protein sequencing; Domain; Molecular function; PTM; Phosphoprotein; RNA-binding; Reference proteome; Repeat; Ribonucleoprotein; Ribosomal protein; Technical term	cytoplasmic translation [GO:0002181]; maturation of LSU-rRNA from tricistronic rRNA transcript (SSU-rRNA, 5.8S rRNA, LSU-rRNA) [GO:0000463]; nuclear-transcribed mRNA catabolic process, nonsense-mediated decay [GO:0000184]; ribosomal large subunit biogenesis [GO:0042273]; rRNA processing [GO:0006364]; SRP-dependent cotranslational protein targeting to membrane [GO:0006614]; translation [GO:0006412…	cytoplasm [GO:0005737]; cytosol [GO:0005829]; cytosolic large ribosomal subunit [GO:0022625]; extracellular exosome [GO:0070062]; focal adhesion [GO:0005925]; intracellular ribonucleoprotein complex [GO:0030529]; membrane [GO:0016020]; nucleolus [GO:0005730]; nucleus [GO:0005634]	DNA binding [GO:0003677]; mRNA binding [GO:0003729]; protein homodimerization activity [GO:0042803]; RNA binding [GO:0003723]; structural constituent of ribosome [GO:0003735]
Q9BUJ2	HNRNPUL1	654	0.75	490.5	344.001	0.0210256	436	TRUE	42.9669	32.7619	0	0	1.02624e-235	2.71201e-233	TRUE	TRUE	TRUE	FALSE	FALSE	TRUE	TRUE	TRUE	TRUE	TRUE	TRUE	FALSE	FALSE	TRUE	FALSE	TRUE	TRUE	FALSE	FALSE	FALSE	rnabinding_rnp	HNRL1_HUMAN	reviewed	Heterogeneous nuclear ribonucleoprotein U-like protein 1 (Adenovirus early region 1B-associated protein 5) (E1B-55 kDa-associated protein 5) (E1B-AP5)	HNRNPUL1 E1BAP5 HNRPUL1	Homo sapiens (Human)	11100;	Activator; Alternative splicing; Biological process; Cellular component; Coding sequence diversity; Complete proteome; Domain; Isopeptide bond; Methylation; Molecular function; Nucleus; PTM; Phosphoprotein; Polymorphism; RNA-binding; Reference proteome; Repeat; Repressor; Ribonucleoprotein; Technical term; Transcription; Transcription regulation; Ubl conjugation	mRNA splicing, via spliceosome [GO:0000398]; regulation of transcription, DNA-templated [GO:0006355]; response to virus [GO:0009615]; RNA processing [GO:0006396]; transcription, DNA-templated [GO:0006351]	intracellular ribonucleoprotein complex [GO:0030529]; nucleoplasm [GO:0005654]; nucleus [GO:0005634]	enzyme binding [GO:0019899]; RNA binding [GO:0003723]
Q9Y520	PRRC2C	854	0.573154	489.474	451	0.295625	745	TRUE	42.8759	32.6889	0	0	1.12179e-234	2.90006e-232	FALSE	FALSE	TRUE	FALSE	FALSE	FALSE	TRUE	TRUE	TRUE	FALSE	TRUE	TRUE	FALSE	TRUE	TRUE	FALSE	TRUE	FALSE	FALSE	FALSE	high_throughput	PRC2C_HUMAN	reviewed	Protein PRRC2C (BAT2 domain-containing protein 1) (HBV X-transactivated gene 2 protein) (HBV XAg-transactivated protein 2) (HLA-B-associated transcript 2-like 2) (Proline-rich and coiled-coil-containing protein 2C)	PRRC2C BAT2D1 BAT2L2 KIAA1096 XTP2	Homo sapiens (Human)	23215;	Acetylation; Alternative splicing; Coding sequence diversity; Coiled coil; Complete proteome; Direct protein sequencing; Domain; Isopeptide bond; Methylation; PTM; Phosphoprotein; Polymorphism; Reference proteome; Technical term; Ubl conjugation	hematopoietic progenitor cell differentiation [GO:0002244]	cytosol [GO:0005829]; membrane [GO:0016020]	protein C-terminus binding [GO:0008022]; RNA binding [GO:0003723]
O95793	STAU1	461	0.912871	420.834	245	-0.171417	252.5	TRUE	36.7864	32.2073	1.52249e-296	3.93596e-294	6.98324e-228	1.76691e-225	FALSE	FALSE	TRUE	TRUE	FALSE	FALSE	TRUE	TRUE	FALSE	FALSE	TRUE	TRUE	FALSE	FALSE	FALSE	FALSE	FALSE	FALSE	FALSE	FALSE	high_throughput	STAU1_HUMAN	reviewed	Double-stranded RNA-binding protein Staufen homolog 1	STAU1 STAU	Homo sapiens (Human)	6780;	3D-structure; Acetylation; Alternative splicing; Cellular component; Coding sequence diversity; Complete proteome; Cytoplasm; Domain; Endoplasmic reticulum; Methylation; Molecular function; PTM; Phosphoprotein; RNA-binding; Reference proteome; Repeat; Technical term	cellular response to oxidative stress [GO:0034599]; positive regulation by virus of viral protein levels in host cell [GO:0046726]; positive regulation of long-term synaptic potentiation [GO:1900273]; positive regulation of viral genome replication [GO:0045070]	cell body [GO:0044297]; cytoplasm [GO:0005737]; cytoplasmic ribonucleoprotein granule [GO:0036464]; cytoplasmic stress granule [GO:0010494]; cytosol [GO:0005829]; dendrite [GO:0030425]; endoplasmic reticulum [GO:0005783]; extracellular exosome [GO:0070062]; membrane [GO:0016020]; microtubule associated complex [GO:0005875]; neuronal cell body [GO:0043025]; plasma membrane [GO:0005886]; rough endo…	double-stranded RNA binding [GO:0003725]; protein phosphatase 1 binding [GO:0008157]; RNA binding [GO:0003723]
Q99459	CDC5L	321	0.941349	302.173	212.999	-0.0730121	170.5	TRUE	26.2593	32.0125	2.79845e-152	4.43722e-150	3.64736e-225	9.03634e-223	FALSE	TRUE	TRUE	TRUE	FALSE	FALSE	TRUE	TRUE	FALSE	TRUE	TRUE	FALSE	FALSE	FALSE	FALSE	FALSE	TRUE	FALSE	FALSE	FALSE	rna_term	CDC5L_HUMAN	reviewed	Cell division cycle 5-like protein (Cdc5-like protein) (Pombe cdc5-related protein)	CDC5L KIAA0432 PCDC5RP	Homo sapiens (Human)	988;	3D-structure; Activator; Biological process; Cell cycle; Cellular component; Chromosomal rearrangement; Coding sequence diversity; Coiled coil; Complete proteome; Cytoplasm; DNA damage; DNA repair; DNA-binding; Domain; Isopeptide bond; Molecular function; Nucleus; PTM; Phosphoprotein; Polymorphism; RNA-binding; Reference proteome; Repeat; Spliceosome; Technical term; Transcription; Transcription …	cell differentiation [GO:0030154]; cellular response to fibroblast growth factor stimulus [GO:0044344]; cellular response to interleukin-2 [GO:0071352]; cellular response to nerve growth factor stimulus [GO:1990090]; cellular response to prolactin [GO:1990646]; cellular response to wortmannin [GO:1904568]; DNA repair [GO:0006281]; mitotic cell cycle [GO:0000278]; mRNA splicing, via spliceosome [G…	catalytic step 2 spliceosome [GO:0071013]; cytoplasm [GO:0005737]; membrane [GO:0016020]; nuclear speck [GO:0016607]; nucleoplasm [GO:0005654]; nucleus [GO:0005634]; perinuclear region of cytoplasm [GO:0048471]; protein-DNA complex [GO:0032993]; Prp19 complex [GO:0000974]	DNA binding [GO:0003677]; leucine zipper domain binding [GO:0043522]; protein kinase binding [GO:0019901]; protein phosphatase 1 binding [GO:0008157]; RNA binding [GO:0003723]; RNA polymerase II regulatory region sequence-specific DNA binding [GO:0000977]; RNA polymerase II transcription factor activity, sequence-specific DNA binding [GO:0000981]; sequence-specific DNA binding [GO:0043565]; trans…
P51116	FXR2	329	0.959184	315.571	202	-0.258449	171.5	TRUE	27.448	31.9143	3.67451e-166	6.33293e-164	8.45519e-224	2.05202e-221	FALSE	FALSE	TRUE	TRUE	FALSE	FALSE	TRUE	TRUE	TRUE	FALSE	TRUE	TRUE	FALSE	TRUE	TRUE	FALSE	FALSE	FALSE	FALSE	FALSE	high_throughput	FXR2_HUMAN	reviewed	Fragile X mental retardation syndrome-related protein 2	FXR2 FMR1L2	Homo sapiens (Human)	9513;	3D-structure; Cellular component; Coding sequence diversity; Complete proteome; Cytoplasm; Domain; Molecular function; PTM; Phosphoprotein; Polymorphism; RNA-binding; Reference proteome; Repeat; Technical term	negative regulation of translation [GO:0017148]	cytoplasm [GO:0005737]; cytosol [GO:0005829]; cytosolic large ribosomal subunit [GO:0022625]; extracellular exosome [GO:0070062]; membrane [GO:0016020]; nucleus [GO:0005634]; polysome [GO:0005844]	identical protein binding [GO:0042802]; mRNA binding [GO:0003729]; protein heterodimerization activity [GO:0046982]; protein homodimerization activity [GO:0042803]; RNA binding [GO:0003723]
O43148	RNMT	365	0.978552	357.172	364	0.325047	186.5	TRUE	31.1386	31.8353	3.62284e-213	7.55839e-211	1.05065e-222	2.49887e-220	TRUE	TRUE	TRUE	TRUE	TRUE	TRUE	TRUE	FALSE	FALSE	FALSE	FALSE	FALSE	FALSE	FALSE	FALSE	FALSE	FALSE	FALSE	FALSE	FALSE	rnabinding	MCES_HUMAN	reviewed	mRNA cap guanine-N7 methyltransferase (EC 2.1.1.56) (RG7MT1) (mRNA (guanine-N(7)-)-methyltransferase) (mRNA cap methyltransferase) (hCMT1) (hMet) (hcm1p)	RNMT KIAA0398	Homo sapiens (Human)	8731;	3D-structure; Alternative splicing; Biological process; Cellular component; Coding sequence diversity; Complete proteome; Ligand; Methyltransferase; Molecular function; Nucleus; PTM; Phosphoprotein; RNA-binding; Reference proteome; S-adenosyl-L-methionine; Technical term; Transferase; mRNA capping; mRNA processing	7-methylguanosine mRNA capping [GO:0006370]; cellular response to leukemia inhibitory factor [GO:1990830]; transcription from RNA polymerase II promoter [GO:0006366]	fibrillar center [GO:0001650]; mRNA cap binding complex [GO:0005845]; mRNA cap methyltransferase complex [GO:0031533]; nucleoplasm [GO:0005654]; nucleus [GO:0005634]; receptor complex [GO:0043235]	mRNA (guanine-N7-)-methyltransferase activity [GO:0004482]; RNA binding [GO:0003723]
Q15717	ELAVL1	381	0.959698	365.645	246	-0.271439	198.5	TRUE	31.8903	31.7765	1.82116e-223	3.93767e-221	6.84313e-222	1.59566e-219	TRUE	TRUE	TRUE	TRUE	TRUE	TRUE	TRUE	TRUE	TRUE	TRUE	TRUE	TRUE	TRUE	TRUE	TRUE	TRUE	TRUE	FALSE	FALSE	FALSE	rnabinding	ELAV1_HUMAN	reviewed	ELAV-like protein 1 (Hu-antigen R) (HuR)	ELAVL1 HUR	Homo sapiens (Human)	1994;	3D-structure; Acetylation; Alternative splicing; Cellular component; Coding sequence diversity; Complete proteome; Cytoplasm; Domain; Isopeptide bond; Methylation; Molecular function; Nucleus; PTM; Phosphoprotein; RNA-binding; Reference proteome; Repeat; Technical term; Ubl conjugation	3'-UTR-mediated mRNA stabilization [GO:0070935]; mRNA splicing, via spliceosome [GO:0000398]; mRNA stabilization [GO:0048255]; multicellular organism development [GO:0007275]; negative regulation of gene silencing by miRNA [GO:0060965]; positive regulation of translation [GO:0045727]; regulation of mRNA stability [GO:0043488]; regulation of stem cell population maintenance [GO:2000036]	cytoplasm [GO:0005737]; cytosol [GO:0005829]; membrane [GO:0016020]; nucleoplasm [GO:0005654]; nucleus [GO:0005634]; ribonucleoprotein complex [GO:1990904]	AU-rich element binding [GO:0017091]; double-stranded RNA binding [GO:0003725]; mRNA 3'-UTR AU-rich region binding [GO:0035925]; mRNA 3'-UTR binding [GO:0003730]; mRNA binding [GO:0003729]; protein homodimerization activity [GO:0042803]; protein kinase binding [GO:0019901]; RNA binding [GO:0003723]
P62424	RPL7A	417	0.967517	403.455	414	0.247399	215.5	TRUE	35.2446	31.7392	2.07379e-272	5.03296e-270	2.23973e-221	5.12209e-219	TRUE	TRUE	TRUE	TRUE	FALSE	TRUE	TRUE	TRUE	TRUE	TRUE	TRUE	TRUE	FALSE	TRUE	TRUE	TRUE	FALSE	FALSE	TRUE	FALSE	rnabinding_rnp	RL7A_HUMAN	reviewed	60S ribosomal protein L7a (Large ribosomal subunit protein eL8) (PLA-X polypeptide) (Surfeit locus protein 3)	RPL7A SURF-3 SURF3	Homo sapiens (Human)	6130;	3D-structure; Acetylation; Chromosomal rearrangement; Coding sequence diversity; Complete proteome; Isopeptide bond; Molecular function; PTM; Reference proteome; Ribonucleoprotein; Ribosomal protein; Technical term; Ubl conjugation	maturation of LSU-rRNA [GO:0000470]; nuclear-transcribed mRNA catabolic process, nonsense-mediated decay [GO:0000184]; rRNA processing [GO:0006364]; SRP-dependent cotranslational protein targeting to membrane [GO:0006614]; translation [GO:0006412]; translational initiation [GO:0006413]; viral transcription [GO:0019083]	cytoplasm [GO:0005737]; cytosol [GO:0005829]; cytosolic large ribosomal subunit [GO:0022625]; extracellular exosome [GO:0070062]; focal adhesion [GO:0005925]; membrane [GO:0016020]; nucleolus [GO:0005730]; nucleus [GO:0005634]; polysomal ribosome [GO:0042788]	cadherin binding [GO:0045296]; RNA binding [GO:0003723]; structural constituent of ribosome [GO:0003735]
Q7L014	DDX46	593	0.802436	475.844	396	0.183519	369.5	TRUE	41.6667	31.7192	0	0	4.22486e-221	9.47964e-219	FALSE	TRUE	TRUE	TRUE	FALSE	FALSE	TRUE	FALSE	TRUE	TRUE	TRUE	FALSE	FALSE	FALSE	FALSE	FALSE	FALSE	TRUE	FALSE	FALSE	rna_term	DDX46_HUMAN	reviewed	Probable ATP-dependent RNA helicase DDX46 (EC 3.6.4.13) (DEAD box protein 46) (PRP5 homolog)	DDX46 KIAA0801	Homo sapiens (Human)	9879;	ATP-binding; Acetylation; Biological process; Cellular component; Coding sequence diversity; Coiled coil; Complete proteome; Domain; Helicase; Hydrolase; Isopeptide bond; Ligand; Lipoprotein; Membrane; Molecular function; Myristate; Nucleotide-binding; Nucleus; PTM; Phosphoprotein; Polymorphism; RNA-binding; Reference proteome; Technical term; Ubl conjugation; mRNA processing; mRNA splicing	mRNA splicing, via spliceosome [GO:0000398]; regulation of gene expression [GO:0010468]; RNA secondary structure unwinding [GO:0010501]	Cajal body [GO:0015030]; cytoplasm [GO:0005737]; fibrillar center [GO:0001650]; membrane [GO:0016020]; nuclear speck [GO:0016607]; nucleolus [GO:0005730]; nucleoplasm [GO:0005654]; nucleus [GO:0005634]	ATP binding [GO:0005524]; ATP-dependent RNA helicase activity [GO:0004004]; RNA binding [GO:0003723]
Q9NQ50	MRPL40	265	0.992509	263.015	175	-0.296665	133.5	TRUE	22.7854	31.2869	3.20321e-115	4.0524e-113	3.52157e-215	7.75527e-213	TRUE	TRUE	TRUE	FALSE	FALSE	TRUE	TRUE	FALSE	FALSE	FALSE	TRUE	FALSE	FALSE	FALSE	FALSE	FALSE	FALSE	FALSE	FALSE	FALSE	rnabinding_rnp	RM40_HUMAN	reviewed	39S ribosomal protein L40, mitochondrial (L40mt) (MRP-L40) (Mitochondrial large ribosomal subunit protein mL40) (Nuclear localization signal-containing protein deleted in velocardiofacial syndrome) (Up-regulated in metastasis)	MRPL40 NLVCF URIM	Homo sapiens (Human)	64976;	3D-structure; Cellular component; Coding sequence diversity; Complete proteome; Domain; Mitochondrion; Molecular function; Polymorphism; Reference proteome; Ribonucleoprotein; Ribosomal protein; Technical term; Transit peptide	anatomical structure morphogenesis [GO:0009653]; mitochondrial translational elongation [GO:0070125]; mitochondrial translational termination [GO:0070126]	mitochondrial inner membrane [GO:0005743]; mitochondrial large ribosomal subunit [GO:0005762]; mitochondrial ribosome [GO:0005761]; nucleus [GO:0005634]	RNA binding [GO:0003723]
Q9HCE1	MOV10	279	1	279	145	-0.255297	139.5	TRUE	24.2035	31.1653	1.02232e-129	1.48262e-127	1.57428e-213	3.40389e-211	FALSE	TRUE	TRUE	FALSE	FALSE	FALSE	TRUE	TRUE	TRUE	TRUE	TRUE	TRUE	FALSE	TRUE	FALSE	FALSE	TRUE	TRUE	FALSE	FALSE	rna_term	MOV10_HUMAN	reviewed	Putative helicase MOV-10 (EC 3.6.4.13) (Armitage homolog) (Moloney leukemia virus 10 protein)	MOV10 KIAA1631	Homo sapiens (Human)	4343;	ATP-binding; Acetylation; Alternative splicing; Biological process; Cellular component; Coding sequence diversity; Complete proteome; Cytoplasm; Helicase; Hydrolase; Ligand; Molecular function; Nucleotide-binding; PTM; Phosphoprotein; RNA-binding; RNA-mediated gene silencing; Reference proteome; Technical term; Transcription; Transcription regulation	gene silencing by miRNA [GO:0035195]; mRNA cleavage involved in gene silencing by miRNA [GO:0035279]; regulation of megakaryocyte differentiation [GO:0045652]; regulation of transcription, DNA-templated [GO:0006355]; transcription, DNA-templated [GO:0006351]; Wnt signaling pathway, calcium modulating pathway [GO:0007223]	cytosol [GO:0005829]; extracellular space [GO:0005615]; P-body [GO:0000932]	ATP binding [GO:0005524]; helicase activity [GO:0004386]; RNA binding [GO:0003723]
P07910	HNRNPC	594	0.771429	458.229	488	-0.276743	385	TRUE	40.1039	30.4658	0	0	3.69805e-204	7.85307e-202	TRUE	TRUE	TRUE	FALSE	TRUE	TRUE	TRUE	TRUE	TRUE	TRUE	TRUE	TRUE	TRUE	TRUE	TRUE	TRUE	TRUE	FALSE	FALSE	FALSE	rnabinding	HNRPC_HUMAN	reviewed	Heterogeneous nuclear ribonucleoproteins C1/C2 (hnRNP C1/C2)	HNRNPC HNRPC	Homo sapiens (Human)	3183;	3D-structure; Acetylation; Alternative splicing; Biological process; Cellular component; Coding sequence diversity; Coiled coil; Complete proteome; Direct protein sequencing; Domain; Isopeptide bond; Molecular function; Nucleus; PTM; Phosphoprotein; RNA-binding; Reference proteome; Ribonucleoprotein; Spliceosome; Technical term; Ubl conjugation; mRNA processing; mRNA splicing	3'-UTR-mediated mRNA stabilization [GO:0070935]; ATP-dependent chromatin remodeling [GO:0043044]; mRNA splicing, via spliceosome [GO:0000398]; negative regulation of telomere maintenance via telomerase [GO:0032211]; osteoblast differentiation [GO:0001649]; RNA metabolic process [GO:0016070]; RNA splicing [GO:0008380]	actin cytoskeleton [GO:0015629]; catalytic step 2 spliceosome [GO:0071013]; cytosol [GO:0005829]; extracellular exosome [GO:0070062]; extracellular region [GO:0005576]; membrane [GO:0016020]; nuclear chromatin [GO:0000790]; nucleoplasm [GO:0005654]; nucleus [GO:0005634]; protein complex [GO:0043234]; spliceosomal complex [GO:0005681]	identical protein binding [GO:0042802]; mRNA 3'-UTR binding [GO:0003730]; N6-methyladenosine-containing RNA binding [GO:1990247]; nucleosomal DNA binding [GO:0031492]; poly(U) RNA binding [GO:0008266]; RNA binding [GO:0003723]; RNA polymerase II distal enhancer sequence-specific DNA binding [GO:0000980]; RNA polymerase II proximal promoter sequence-specific DNA binding [GO:0000978]; telomerase RN…
Q13151	HNRNPA0	272	0.992701	270.015	171	-0.231338	137	TRUE	23.4063	30.3116	1.84199e-121	2.43388e-119	4.03559e-202	8.41952e-200	TRUE	TRUE	TRUE	TRUE	FALSE	TRUE	TRUE	TRUE	TRUE	TRUE	TRUE	TRUE	FALSE	TRUE	TRUE	TRUE	TRUE	FALSE	FALSE	FALSE	rnabinding_rnp	ROA0_HUMAN	reviewed	Heterogeneous nuclear ribonucleoprotein A0 (hnRNP A0)	HNRNPA0 HNRPA0	Homo sapiens (Human)	10949;	Acetylation; Cellular component; Complete proteome; Direct protein sequencing; Domain; Isopeptide bond; Methylation; Molecular function; Nucleus; PTM; Phosphoprotein; RNA-binding; Reference proteome; Repeat; Ribonucleoprotein; Technical term; Ubl conjugation	3'-UTR-mediated mRNA stabilization [GO:0070935]; inflammatory response [GO:0006954]; mRNA processing [GO:0006397]; mRNA splicing, via spliceosome [GO:0000398]; response to lipopolysaccharide [GO:0032496]; RNA metabolic process [GO:0016070]	intracellular ribonucleoprotein complex [GO:0030529]; nucleoplasm [GO:0005654]; nucleus [GO:0005634]	AU-rich element binding [GO:0017091]; protein kinase binding [GO:0019901]; RNA binding [GO:0003723]
O43390	HNRNPR	502	0.886926	445.237	295	-0.385101	283	TRUE	38.9514	29.7231	0	0	1.92946e-194	3.95606e-192	TRUE	TRUE	TRUE	TRUE	TRUE	TRUE	TRUE	TRUE	TRUE	TRUE	TRUE	TRUE	TRUE	TRUE	TRUE	TRUE	TRUE	FALSE	FALSE	FALSE	rnabinding	HNRPR_HUMAN	reviewed	Heterogeneous nuclear ribonucleoprotein R (hnRNP R)	HNRNPR HNRPR	Homo sapiens (Human)	10236;	3D-structure; Acetylation; Alternative splicing; Biological process; Cellular component; Coding sequence diversity; Complete proteome; Cytoplasm; Direct protein sequencing; Domain; Endoplasmic reticulum; Isopeptide bond; Microsome; Molecular function; Nucleus; PTM; RNA-binding; Reference proteome; Repeat; Ribonucleoprotein; Spliceosome; Technical term; Ubl conjugation; mRNA processing; mRNA splic…	circadian rhythm [GO:0007623]; mRNA destabilization [GO:0061157]; mRNA processing [GO:0006397]; mRNA splicing, via spliceosome [GO:0000398]; negative regulation of catalytic activity [GO:0043086]; RNA metabolic process [GO:0016070]	axon terminus [GO:0043679]; catalytic step 2 spliceosome [GO:0071013]; dendrite [GO:0030425]; endoplasmic reticulum [GO:0005783]; growth cone [GO:0030426]; intracellular ribonucleoprotein complex [GO:0030529]; nucleoplasm [GO:0005654]; spliceosomal complex [GO:0005681]	mRNA 3'-UTR binding [GO:0003730]; RNA binding [GO:0003723]
Q13895	BYSL	300	0.909091	272.727	160	-0.212633	165	TRUE	23.647	29.4165	6.33781e-124	8.86697e-122	1.68771e-190	3.40173e-188	FALSE	TRUE	TRUE	TRUE	FALSE	FALSE	TRUE	TRUE	FALSE	TRUE	FALSE	TRUE	FALSE	TRUE	FALSE	TRUE	TRUE	FALSE	FALSE	FALSE	rna_term	BYST_HUMAN	reviewed	Bystin	BYSL	Homo sapiens (Human)	705;	Biological process; Cellular component; Coding sequence diversity; Complete proteome; Cytoplasm; Methylation; Nucleus; PTM; Phosphoprotein; Polymorphism; Reference proteome; Ribosome biogenesis; Technical term	cell adhesion [GO:0007155]; cell proliferation [GO:0008283]; female pregnancy [GO:0007565]; maturation of SSU-rRNA from tricistronic rRNA transcript (SSU-rRNA, 5.8S rRNA, LSU-rRNA) [GO:0000462]; rRNA processing [GO:0006364]; trophectodermal cell differentiation [GO:0001829]	apical part of cell [GO:0045177]; cytoplasm [GO:0005737]; cytosol [GO:0005829]; intracellular membrane-bounded organelle [GO:0043231]; membrane [GO:0016020]; nucleolus [GO:0005730]; nucleoplasm [GO:0005654]; nucleus [GO:0005634]	RNA binding [GO:0003723]
Q9UKD2	MRTO4	280	0.945946	264.865	167	-0.170702	148	TRUE	22.9495	29.2316	7.4581e-117	9.53675e-115	3.85045e-188	7.63159e-186	FALSE	FALSE	TRUE	TRUE	FALSE	FALSE	TRUE	FALSE	FALSE	TRUE	TRUE	TRUE	FALSE	TRUE	FALSE	FALSE	FALSE	FALSE	FALSE	FALSE	high_throughput	MRT4_HUMAN	reviewed	mRNA turnover protein 4 homolog (Ribosome assembly factor MRTO4)	MRTO4 C1orf33 MRT4	Homo sapiens (Human)	51154;	Biological process; Cellular component; Complete proteome; Cytoplasm; Nucleus; PTM; Phosphoprotein; Reference proteome; Ribosome biogenesis; Technical term	nuclear-transcribed mRNA catabolic process [GO:0000956]; ribosomal large subunit assembly [GO:0000027]; rRNA processing [GO:0006364]	cytoplasm [GO:0005737]; nucleolus [GO:0005730]	RNA binding [GO:0003723]
Q9BZI7	UPF3B	245	1	245	142	-0.404494	122.5	TRUE	21.1871	28.0648	6.27537e-100	7.17565e-98	1.31947e-173	2.57231e-171	TRUE	TRUE	TRUE	TRUE	TRUE	TRUE	TRUE	TRUE	FALSE	FALSE	TRUE	TRUE	FALSE	TRUE	FALSE	FALSE	FALSE	FALSE	FALSE	FALSE	rnabinding	REN3B_HUMAN	reviewed	Regulator of nonsense transcripts 3B (Nonsense mRNA reducing factor 3B) (Up-frameshift suppressor 3 homolog B) (hUpf3B) (Up-frameshift suppressor 3 homolog on chromosome X) (hUpf3p-X)	UPF3B RENT3B UPF3X	Homo sapiens (Human)	65109;	3D-structure; Alternative splicing; Biological process; Cellular component; Coding sequence diversity; Complete proteome; Cytoplasm; Disease; Disease mutation; Mental retardation; Methylation; Molecular function; Nonsense-mediated mRNA decay; Nucleus; PTM; Phosphoprotein; RNA-binding; Reference proteome; Technical term; Transport; mRNA transport	mRNA 3'-end processing [GO:0031124]; mRNA export from nucleus [GO:0006406]; mRNA splicing, via spliceosome [GO:0000398]; nuclear-transcribed mRNA catabolic process, nonsense-mediated decay [GO:0000184]; positive regulation of translation [GO:0045727]; RNA export from nucleus [GO:0006405]; termination of RNA polymerase II transcription [GO:0006369]	cytoplasm [GO:0005737]; cytosol [GO:0005829]; exon-exon junction complex [GO:0035145]; microtubule organizing center [GO:0005815]; nucleolus [GO:0005730]; nucleoplasm [GO:0005654]; nucleus [GO:0005634]	mRNA binding [GO:0003729]; nucleocytoplasmic transporter activity [GO:0005487]; RNA binding [GO:0003723]
Q9H2U1	DHX36	242	0.975806	236.145	163	-0.126802	124	TRUE	20.4016	28.0493	8.09703e-93	8.83394e-91	2.03415e-173	3.90164e-171	TRUE	TRUE	TRUE	TRUE	TRUE	TRUE	TRUE	TRUE	TRUE	TRUE	TRUE	TRUE	FALSE	TRUE	FALSE	FALSE	FALSE	TRUE	FALSE	FALSE	rnabinding	DHX36_HUMAN	reviewed	ATP-dependent RNA helicase DHX36 (EC 3.6.4.12) (EC 3.6.4.13) (DEAH box protein 36) (G4-resolvase 1) (G4R1) (MLE-like protein 1) (RNA helicase associated with AU-rich element ARE)	DHX36 DDX36 KIAA1488 MLEL1 RHAU	Homo sapiens (Human)	170506;	3D-structure; ATP-binding; Acetylation; Alternative splicing; Biological process; Cellular component; Chromosome; Coding sequence diversity; Coiled coil; Complete proteome; Cytoplasm; DNA-binding; Domain; Helicase; Hydrolase; Ligand; Molecular function; Nucleotide-binding; Nucleus; PTM; Phosphoprotein; Polymorphism; RNA-binding; Reference proteome; Technical term; Telomere; Transcription; Transcr…	ossification [GO:0001503]; positive regulation of interferon-alpha secretion [GO:1902741]; positive regulation of telomere maintenance [GO:0032206]; positive regulation of transcription from RNA polymerase II promoter [GO:0045944]; positive regulation of type I interferon production [GO:0032481]; response to exogenous dsRNA [GO:0043330]; response to virus [GO:0009615]; RNA processing [GO:0006396]…	chromosome, telomeric region [GO:0000781]; cytoplasm [GO:0005737]; cytosol [GO:0005829]; extracellular exosome [GO:0070062]; nucleus [GO:0005634]	ATP binding [GO:0005524]; ATP-dependent RNA helicase activity [GO:0004004]; core promoter binding [GO:0001047]; DNA-dependent ATPase activity [GO:0008094]; double-stranded RNA binding [GO:0003725]; G-quadruplex DNA binding [GO:0051880]; G-quadruplex RNA binding [GO:0002151]; histone deacetylase binding [GO:0042826]; RNA binding [GO:0003723]; single-stranded DNA binding [GO:0003697]; telomerase RN…
Q9BRJ6	C7orf50	195	1	195	125	-0.225883	97.5	TRUE	16.7513	27.9415	2.76876e-63	2.03247e-61	4.18202e-172	7.89406e-170	FALSE	FALSE	TRUE	FALSE	FALSE	FALSE	TRUE	FALSE	TRUE	FALSE	FALSE	FALSE	FALSE	TRUE	FALSE	FALSE	FALSE	FALSE	FALSE	FALSE	high_throughput	CG050_HUMAN	reviewed	Uncharacterized protein C7orf50	C7orf50 FP15621	Homo sapiens (Human)	84310;	Complete proteome; PTM; Phosphoprotein; Reference proteome; Technical term			RNA binding [GO:0003723]
Q9UHB9	SRP68	391	0.907193	354.712	305.999	-0.115362	215.5	TRUE	30.9204	27.6757	3.1787e-210	6.40697e-208	6.85067e-169	1.27294e-166	TRUE	TRUE	TRUE	FALSE	TRUE	TRUE	TRUE	TRUE	FALSE	FALSE	FALSE	FALSE	FALSE	TRUE	FALSE	FALSE	FALSE	FALSE	FALSE	FALSE	rnabinding	SRP68_HUMAN	reviewed	Signal recognition particle subunit SRP68 (SRP68) (Signal recognition particle 68 kDa protein)	SRP68	Homo sapiens (Human)	6730;	3D-structure; Acetylation; Alternative splicing; Cellular component; Coding sequence diversity; Complete proteome; Cytoplasm; Molecular function; Nucleus; PTM; Phosphoprotein; RNA-binding; Reference proteome; Ribonucleoprotein; Signal recognition particle; Technical term	protein targeting to ER [GO:0045047]; response to drug [GO:0042493]; SRP-dependent cotranslational protein targeting to membrane [GO:0006614]	cytosol [GO:0005829]; endoplasmic reticulum [GO:0005783]; focal adhesion [GO:0005925]; nucleolus [GO:0005730]; ribosome [GO:0005840]; signal recognition particle [GO:0048500]; signal recognition particle, endoplasmic reticulum targeting [GO:0005786]	7S RNA binding [GO:0008312]; endoplasmic reticulum signal peptide binding [GO:0030942]; protein domain specific binding [GO:0019904]; RNA binding [GO:0003723]; signal recognition particle binding [GO:0005047]
P61247	RPS3A	619	0.675027	417.842	461	0.0781356	458.5	TRUE	36.521	27.5923	2.57501e-292	6.51532e-290	6.88621e-168	1.25986e-165	TRUE	TRUE	TRUE	FALSE	TRUE	TRUE	TRUE	TRUE	TRUE	TRUE	TRUE	TRUE	FALSE	TRUE	TRUE	FALSE	FALSE	FALSE	TRUE	FALSE	rnabinding	RS3A_HUMAN	reviewed	40S ribosomal protein S3a (Small ribosomal subunit protein eS1) (v-fos transformation effector protein) (Fte-1)	RPS3A FTE1 MFTL	Homo sapiens (Human)	6189;	3D-structure; Acetylation; Biological process; Cellular component; Complete proteome; Cytoplasm; Differentiation; Direct protein sequencing; Isopeptide bond; Molecular function; Nucleus; PTM; Phosphoprotein; Reference proteome; Ribonucleoprotein; Ribosomal protein; Technical term; Ubl conjugation	cell differentiation [GO:0030154]; cytoplasmic translation [GO:0002181]; negative regulation of apoptotic process [GO:0043066]; nuclear-transcribed mRNA catabolic process, nonsense-mediated decay [GO:0000184]; rRNA processing [GO:0006364]; SRP-dependent cotranslational protein targeting to membrane [GO:0006614]; translation [GO:0006412]; translational initiation [GO:0006413]; viral transcription …	cytoplasm [GO:0005737]; cytosol [GO:0005829]; cytosolic small ribosomal subunit [GO:0022627]; endoplasmic reticulum [GO:0005783]; extracellular exosome [GO:0070062]; extracellular matrix [GO:0031012]; focal adhesion [GO:0005925]; intracellular ribonucleoprotein complex [GO:0030529]; nucleolus [GO:0005730]; nucleoplasm [GO:0005654]; nucleus [GO:0005634]	mRNA 5'-UTR binding [GO:0048027]; RNA binding [GO:0003723]; structural constituent of ribosome [GO:0003735]
Q86V81	ALYREF	489	0.853403	417.314	313.001	-0.446363	286.5	TRUE	36.4742	27.2704	1.4238e-291	3.52746e-289	4.75971e-164	8.57613e-162	FALSE	TRUE	TRUE	FALSE	FALSE	FALSE	TRUE	FALSE	TRUE	TRUE	TRUE	TRUE	FALSE	TRUE	TRUE	TRUE	TRUE	FALSE	FALSE	FALSE	rna_term	THOC4_HUMAN	reviewed	THO complex subunit 4 (Tho4) (Ally of AML-1 and LEF-1) (Aly/REF export factor) (Transcriptional coactivator Aly/REF) (bZIP-enhancing factor BEF)	ALYREF ALY BEF THOC4	Homo sapiens (Human)	10189;	3D-structure; Acetylation; Biological process; Cellular component; Chaperone; Citrullination; Complete proteome; Cytoplasm; Direct protein sequencing; Host-virus interaction; Methylation; Molecular function; Nucleus; PTM; Phosphoprotein; RNA-binding; Reference proteome; Spliceosome; Technical term; Transport; mRNA processing; mRNA splicing; mRNA transport	mRNA 3'-end processing [GO:0031124]; mRNA export from nucleus [GO:0006406]; mRNA splicing, via spliceosome [GO:0000398]; osteoblast differentiation [GO:0001649]; positive regulation of DNA-templated transcription, elongation [GO:0032786]; regulation of DNA recombination [GO:0000018]; replication fork processing [GO:0031297]; RNA export from nucleus [GO:0006405]; termination of RNA polymerase II t…	catalytic step 2 spliceosome [GO:0071013]; cytosol [GO:0005829]; extracellular exosome [GO:0070062]; membrane [GO:0016020]; nuclear speck [GO:0016607]; nucleoplasm [GO:0005654]; transcription export complex [GO:0000346]	RNA binding [GO:0003723]
P26373	RPL13	326	0.900552	293.58	324	0.838892	181	TRUE	25.497	27.1824	1.06486e-143	1.6235e-141	5.24718e-163	9.31335e-161	TRUE	TRUE	TRUE	TRUE	FALSE	TRUE	TRUE	TRUE	TRUE	TRUE	FALSE	TRUE	FALSE	TRUE	TRUE	TRUE	TRUE	FALSE	TRUE	FALSE	rnabinding_rnp	RL13_HUMAN	reviewed	60S ribosomal protein L13 (Breast basic conserved protein 1) (Large ribosomal subunit protein eL13)	RPL13 BBC1 OK/SW-cl.46	Homo sapiens (Human)	6137;	3D-structure; Acetylation; Alternative splicing; Coding sequence diversity; Complete proteome; Isopeptide bond; Molecular function; PTM; Phosphoprotein; Polymorphism; Reference proteome; Ribonucleoprotein; Ribosomal protein; Technical term; Ubl conjugation	nuclear-transcribed mRNA catabolic process, nonsense-mediated decay [GO:0000184]; rRNA processing [GO:0006364]; SRP-dependent cotranslational protein targeting to membrane [GO:0006614]; translation [GO:0006412]; translational initiation [GO:0006413]; viral transcription [GO:0019083]	cytosol [GO:0005829]; cytosolic large ribosomal subunit [GO:0022625]; cytosolic ribosome [GO:0022626]; endoplasmic reticulum [GO:0005783]; membrane [GO:0016020]; nucleolus [GO:0005730]; nucleus [GO:0005634]	RNA binding [GO:0003723]; structural constituent of ribosome [GO:0003735]
P50914	RPL14	142	0.986111	140.028	142	0.261143	72	TRUE	11.8744	27.1542	8.03842e-33	3.98304e-31	1.12798e-162	1.97265e-160	TRUE	TRUE	TRUE	TRUE	FALSE	TRUE	TRUE	TRUE	TRUE	TRUE	TRUE	TRUE	FALSE	TRUE	TRUE	TRUE	FALSE	FALSE	TRUE	FALSE	rnabinding_rnp	RL14_HUMAN	reviewed	60S ribosomal protein L14 (CAG-ISL 7) (Large ribosomal subunit protein eL14)	RPL14	Homo sapiens (Human)	9045;	3D-structure; Acetylation; Coding sequence diversity; Complete proteome; Direct protein sequencing; Domain; Isopeptide bond; Molecular function; PTM; Phosphoprotein; Polymorphism; Reference proteome; Repeat; Ribonucleoprotein; Ribosomal protein; Technical term; Triplet repeat expansion; Ubl conjugation	nuclear-transcribed mRNA catabolic process, nonsense-mediated decay [GO:0000184]; ribosomal large subunit biogenesis [GO:0042273]; rRNA processing [GO:0006364]; SRP-dependent cotranslational protein targeting to membrane [GO:0006614]; translation [GO:0006412]; translational initiation [GO:0006413]; viral transcription [GO:0019083]	cytosol [GO:0005829]; cytosolic large ribosomal subunit [GO:0022625]; extracellular exosome [GO:0070062]; membrane [GO:0016020]	cadherin binding [GO:0045296]; RNA binding [GO:0003723]; structural constituent of ribosome [GO:0003735]
P09012	SNRPA	421	0.847082	356.622	317.001	-0.286824	248.5	TRUE	31.0898	27.0042	1.65534e-212	3.39402e-210	6.59723e-161	1.13702e-158	TRUE	TRUE	TRUE	TRUE	TRUE	TRUE	TRUE	TRUE	FALSE	FALSE	TRUE	TRUE	FALSE	FALSE	FALSE	FALSE	FALSE	FALSE	FALSE	FALSE	rnabinding	SNRPA_HUMAN	reviewed	U1 small nuclear ribonucleoprotein A (U1 snRNP A) (U1-A) (U1A)	SNRPA	Homo sapiens (Human)	6626;	3D-structure; Acetylation; Biological process; Cellular component; Complete proteome; Direct protein sequencing; Domain; Methylation; Molecular function; Nucleus; PTM; Phosphoprotein; RNA-binding; Reference proteome; Repeat; Ribonucleoprotein; Spliceosome; Technical term; mRNA processing; mRNA splicing	mRNA splicing, via spliceosome [GO:0000398]; regulation of mRNA polyadenylation [GO:1900363]	nucleoplasm [GO:0005654]; spliceosomal complex [GO:0005681]; U1 snRNP [GO:0005685]	identical protein binding [GO:0042802]; RNA binding [GO:0003723]; snRNA stem-loop binding [GO:0035614]; U1 snRNA binding [GO:0030619]; U1 snRNP binding [GO:1990446]
O43719	HTATSF1	672	0.596803	401.052	470	0.598473	563	TRUE	35.0314	26.3976	3.74096e-269	8.89749e-267	7.29223e-154	1.23884e-151	FALSE	TRUE	TRUE	TRUE	FALSE	FALSE	TRUE	TRUE	FALSE	FALSE	FALSE	FALSE	FALSE	TRUE	FALSE	FALSE	FALSE	FALSE	FALSE	FALSE	rna_term	HTSF1_HUMAN	reviewed	HIV Tat-specific factor 1 (Tat-SF1)	HTATSF1	Homo sapiens (Human)	27336;	3D-structure; Acetylation; Activator; Biological process; Cellular component; Coding sequence diversity; Complete proteome; Direct protein sequencing; Domain; Isopeptide bond; Molecular function; Nucleus; PTM; Phosphoprotein; Polymorphism; RNA-binding; Reference proteome; Repeat; Technical term; Transcription; Transcription regulation; Ubl conjugation	mRNA splicing, via spliceosome [GO:0000398]; regulation of DNA-templated transcription, elongation [GO:0032784]; regulation of transcription from RNA polymerase II promoter [GO:0006357]; transcription, DNA-templated [GO:0006351]; viral genome replication [GO:0019079]	nucleoplasm [GO:0005654]; nucleus [GO:0005634]; U2 snRNP [GO:0005686]; U2-type spliceosomal complex [GO:0005684]	RNA binding [GO:0003723]
P07814	EPRS	1331	0.296371	394.469	1094	0.857276	2245.5	TRUE	34.4475	25.9293	2.45791e-260	5.73127e-258	1.55656e-148	2.60713e-146	FALSE	TRUE	TRUE	TRUE	FALSE	FALSE	TRUE	TRUE	TRUE	FALSE	FALSE	FALSE	FALSE	FALSE	TRUE	FALSE	FALSE	TRUE	TRUE	TRUE	rna_term	SYEP_HUMAN	reviewed	Bifunctional glutamate/proline--tRNA ligase (Bifunctional aminoacyl-tRNA synthetase) (Cell proliferation-inducing gene 32 protein) (Glutamatyl-prolyl-tRNA synthetase) [Includes: Glutamate--tRNA ligase (EC 6.1.1.17) (Glutamyl-tRNA synthetase) (GluRS); Proline--tRNA ligase (EC 6.1.1.15) (Prolyl-tRNA synthetase)]	EPRS GLNS PARS QARS QPRS PIG32	Homo sapiens (Human)	2058;	3D-structure; ATP-binding; Acetylation; Aminoacyl-tRNA synthetase; Biological process; Cellular component; Coding sequence diversity; Complete proteome; Cytoplasm; Domain; Ligand; Ligase; Metal-binding; Methylation; Molecular function; Multifunctional enzyme; Nucleotide-binding; PTM; Phosphoprotein; Polymorphism; Protein biosynthesis; RNA-binding; Reference proteome; Repeat; Technical term; Trans…	cellular response to interferon-gamma [GO:0071346]; glutamyl-tRNA aminoacylation [GO:0006424]; negative regulation of translation [GO:0017148]; prolyl-tRNA aminoacylation [GO:0006433]; protein complex assembly [GO:0006461]; tRNA aminoacylation for protein translation [GO:0006418]	aminoacyl-tRNA synthetase multienzyme complex [GO:0017101]; cytoplasm [GO:0005737]; cytosol [GO:0005829]; GAIT complex [GO:0097452]; intracellular ribonucleoprotein complex [GO:0030529]; membrane [GO:0016020]	ATP binding [GO:0005524]; glutamate-tRNA ligase activity [GO:0004818]; GTPase binding [GO:0051020]; identical protein binding [GO:0042802]; proline-tRNA ligase activity [GO:0004827]; protein homodimerization activity [GO:0042803]; RNA stem-loop binding [GO:0035613]; zinc ion binding [GO:0008270]
Q99729	HNRNPAB	457	0.829401	379.036	234.999	-0.420356	275.5	TRUE	33.0783	25.8596	3.04752e-240	6.83794e-238	9.47848e-148	1.56553e-145	TRUE	TRUE	TRUE	TRUE	TRUE	TRUE	TRUE	FALSE	TRUE	TRUE	TRUE	TRUE	TRUE	TRUE	TRUE	TRUE	TRUE	FALSE	FALSE	FALSE	rnabinding	ROAA_HUMAN	reviewed	Heterogeneous nuclear ribonucleoprotein A/B (hnRNP A/B) (APOBEC1-binding protein 1) (ABBP-1)	HNRNPAB ABBP1 HNRPAB	Homo sapiens (Human)	3182;	3D-structure; Acetylation; Alternative splicing; Cellular component; Coding sequence diversity; Complete proteome; Cytoplasm; Direct protein sequencing; Domain; Isopeptide bond; Methylation; Molecular function; Nucleus; PTM; Phosphoprotein; RNA-binding; Reference proteome; Repeat; Technical term; Ubl conjugation	epithelial to mesenchymal transition [GO:0001837]; positive regulation of transcription, DNA-templated [GO:0045893]	cytoplasm [GO:0005737]; intracellular ribonucleoprotein complex [GO:0030529]; nucleoplasm [GO:0005654]; nucleus [GO:0005634]; RNA polymerase II transcription factor complex [GO:0090575]	mRNA binding [GO:0003729]; RNA binding [GO:0003723]
Q13283	G3BP1	815	0.474665	386.852	431	0.33467	858.5	TRUE	33.7717	25.3873	2.56789e-250	5.87257e-248	1.73987e-142	2.83432e-140	FALSE	TRUE	TRUE	TRUE	FALSE	FALSE	TRUE	TRUE	TRUE	TRUE	TRUE	TRUE	FALSE	TRUE	TRUE	FALSE	TRUE	TRUE	FALSE	FALSE	rna_term	G3BP1_HUMAN	reviewed	Ras GTPase-activating protein-binding protein 1 (G3BP-1) (EC 3.6.4.12) (EC 3.6.4.13) (ATP-dependent DNA helicase VIII) (hDH VIII) (GAP SH3 domain-binding protein 1)	G3BP1 G3BP	Homo sapiens (Human)	10146;	3D-structure; ATP-binding; Acetylation; Alternative splicing; Biological process; Cell membrane; Cellular component; Coding sequence diversity; Complete proteome; Cytoplasm; DNA-binding; Direct protein sequencing; Endonuclease; Helicase; Hydrolase; Isopeptide bond; Ligand; Membrane; Methylation; Molecular function; Nuclease; Nucleotide-binding; Nucleus; PTM; Phosphoprotein; RNA-binding; Reference…	negative regulation of canonical Wnt signaling pathway [GO:0090090]; Ras protein signal transduction [GO:0007265]	cytoplasmic stress granule [GO:0010494]; cytosol [GO:0005829]; focal adhesion [GO:0005925]; intracellular ribonucleoprotein complex [GO:0030529]; nucleus [GO:0005634]; plasma membrane [GO:0005886]	ATP binding [GO:0005524]; ATP-dependent DNA helicase activity [GO:0004003]; ATP-dependent RNA helicase activity [GO:0004004]; DNA binding [GO:0003677]; endonuclease activity [GO:0004519]; mRNA binding [GO:0003729]; RNA binding [GO:0003723]
P55265	ADAR	128	0.969697	124.121	80.9999	-0.0548617	66	TRUE	10.4632	25.3594	6.37117e-26	2.81658e-24	3.54068e-142	5.68997e-140	FALSE	TRUE	TRUE	TRUE	FALSE	FALSE	TRUE	TRUE	TRUE	TRUE	TRUE	TRUE	FALSE	TRUE	TRUE	TRUE	TRUE	TRUE	FALSE	FALSE	rna_term	DSRAD_HUMAN	reviewed	Double-stranded RNA-specific adenosine deaminase (DRADA) (EC 3.5.4.37) (136 kDa double-stranded RNA-binding protein) (p136) (Interferon-inducible protein 4) (IFI-4) (K88DSRBP)	ADAR ADAR1 DSRAD G1P1 IFI4	Homo sapiens (Human)	103;	3D-structure; Aicardi-Goutieres syndrome; Alternative promoter usage; Alternative splicing; Antiviral defense; Biological process; Cellular component; Coding sequence diversity; Complete proteome; Cytoplasm; DNA-binding; Direct protein sequencing; Disease; Disease mutation; Domain; Hydrolase; Immunity; Innate immunity; Isopeptide bond; Ligand; Metal-binding; Methylation; Molecular function; Nucle…	adenosine to inosine editing [GO:0006382]; base conversion or substitution editing [GO:0016553]; cellular response to virus [GO:0098586]; defense response to virus [GO:0051607]; definitive hemopoiesis [GO:0060216]; erythrocyte differentiation [GO:0030218]; hematopoietic progenitor cell differentiation [GO:0002244]; hematopoietic stem cell homeostasis [GO:0061484]; innate immune response [GO:00450…	cytoplasm [GO:0005737]; membrane [GO:0016020]; nucleolus [GO:0005730]; nucleoplasm [GO:0005654]; nucleus [GO:0005634]; supraspliceosomal complex [GO:0044530]	DNA binding [GO:0003677]; double-stranded RNA adenosine deaminase activity [GO:0003726]; metal ion binding [GO:0046872]; RNA binding [GO:0003723]
O43172	PRPF4	201	0.980488	197.078	145	-0.254838	102.5	TRUE	16.9357	25.209	1.22741e-64	9.29704e-63	1.59681e-140	2.5319e-138	FALSE	TRUE	TRUE	TRUE	FALSE	FALSE	FALSE	FALSE	FALSE	TRUE	FALSE	FALSE	FALSE	FALSE	FALSE	FALSE	FALSE	FALSE	FALSE	FALSE	rna_term	PRP4_HUMAN	reviewed	U4/U6 small nuclear ribonucleoprotein Prp4 (PRP4 homolog) (hPrp4) (U4/U6 snRNP 60 kDa protein) (WD splicing factor Prp4)	PRPF4 PRP4	Homo sapiens (Human)	9128;	3D-structure; Acetylation; Alternative splicing; Biological process; Cellular component; Coding sequence diversity; Complete proteome; Direct protein sequencing; Disease; Disease mutation; Domain; Nucleus; PTM; Reference proteome; Repeat; Retinitis pigmentosa; Spliceosome; Technical term; WD repeat; mRNA processing; mRNA splicing	mRNA splicing, via spliceosome [GO:0000398]; RNA processing [GO:0006396]; RNA splicing [GO:0008380]; RNA splicing, via transesterification reactions [GO:0000375]	Cajal body [GO:0015030]; nuclear speck [GO:0016607]; nucleoplasm [GO:0005654]; nucleus [GO:0005634]; spliceosomal complex [GO:0005681]; spliceosomal snRNP complex [GO:0097525]; U4/U6 snRNP [GO:0071001]; U4/U6 x U5 tri-snRNP complex [GO:0046540]	U4 snRNA binding [GO:0030621]; U6 snRNA binding [GO:0017070]
Q8N3C0	ASCC3	235	0.943775	221.787	140	-0.0493066	124.5	TRUE	19.1278	25.144	7.41265e-82	7.10897e-80	8.21866e-140	1.286e-137	FALSE	FALSE	TRUE	FALSE	FALSE	FALSE	TRUE	TRUE	FALSE	FALSE	TRUE	TRUE	FALSE	FALSE	FALSE	FALSE	FALSE	TRUE	FALSE	FALSE	high_throughput	ASCC3_HUMAN	reviewed	Activating signal cointegrator 1 complex subunit 3 (EC 3.6.4.12) (ASC-1 complex subunit p200) (ASC1p200) (Helicase, ATP binding 1) (Trip4 complex subunit p200)	ASCC3 HELIC1	Homo sapiens (Human)	10973;	ATP-binding; Acetylation; Alternative splicing; Biological process; Cellular component; Coding sequence diversity; Coiled coil; Complete proteome; DNA damage; DNA repair; Direct protein sequencing; Domain; Helicase; Hydrolase; Ligand; Molecular function; Nucleotide-binding; Nucleus; PTM; Phosphoprotein; Polymorphism; Reference proteome; Repeat; Technical term; Transcription; Transcription regulat…	cell proliferation [GO:0008283]; DNA dealkylation involved in DNA repair [GO:0006307]; DNA duplex unwinding [GO:0032508]; regulation of transcription, DNA-templated [GO:0006355]; transcription, DNA-templated [GO:0006351]	activating signal cointegrator 1 complex [GO:0099053]; cytosol [GO:0005829]; intracellular [GO:0005622]; membrane [GO:0016020]; nucleoplasm [GO:0005654]; nucleus [GO:0005634]	ATP binding [GO:0005524]; ATP-dependent 3'-5' DNA helicase activity [GO:0043140]; RNA binding [GO:0003723]
P62753	RPS6	347	0.844282	292.966	331	0.123345	205.5	TRUE	25.4425	24.6742	4.27483e-143	6.35453e-141	1.01116e-134	1.55942e-132	TRUE	TRUE	TRUE	FALSE	FALSE	TRUE	TRUE	TRUE	TRUE	TRUE	FALSE	TRUE	FALSE	TRUE	TRUE	TRUE	FALSE	FALSE	TRUE	FALSE	rnabinding_rnp	RS6_HUMAN	reviewed	40S ribosomal protein S6 (Phosphoprotein NP33) (Small ribosomal subunit protein eS6)	RPS6 OK/SW-cl.2	Homo sapiens (Human)	6194;	3D-structure; Acetylation; Coding sequence diversity; Complete proteome; Direct protein sequencing; Isopeptide bond; Molecular function; PTM; Phosphoprotein; Polymorphism; Reference proteome; Ribonucleoprotein; Ribosomal protein; Technical term; Ubl conjugation	activation-induced cell death of T cells [GO:0006924]; erythrocyte development [GO:0048821]; G1/S transition of mitotic cell cycle [GO:0000082]; gastrulation [GO:0007369]; glucose homeostasis [GO:0042593]; mitotic cell cycle checkpoint [GO:0007093]; negative regulation of apoptotic process [GO:0043066]; nuclear-transcribed mRNA catabolic process, nonsense-mediated decay [GO:0000184]; oogenesis st…	cell body [GO:0044297]; cytoplasmic ribonucleoprotein granule [GO:0036464]; cytosol [GO:0005829]; cytosolic small ribosomal subunit [GO:0022627]; dendrite [GO:0030425]; endoplasmic reticulum [GO:0005783]; intracellular ribonucleoprotein complex [GO:0030529]; membrane [GO:0016020]; nucleolus [GO:0005730]; nucleoplasm [GO:0005654]; nucleus [GO:0005634]; perinuclear region of cytoplasm [GO:0048471];…	protein kinase binding [GO:0019901]; RNA binding [GO:0003723]; structural constituent of ribosome [GO:0003735]
Q9H6S0	YTHDC2	199	0.970732	193.176	164	-0.103	102.5	TRUE	16.5895	24.6738	4.15206e-62	3.01075e-60	1.02283e-134	1.55942e-132	TRUE	TRUE	TRUE	TRUE	TRUE	TRUE	TRUE	TRUE	FALSE	FALSE	TRUE	TRUE	FALSE	TRUE	FALSE	FALSE	FALSE	TRUE	FALSE	FALSE	rnabinding	YTDC2_HUMAN	reviewed	Probable ATP-dependent RNA helicase YTHDC2 (EC 3.6.4.13) (YTH domain-containing protein 2)	YTHDC2	Homo sapiens (Human)	64848;	3D-structure; ANK repeat; ATP-binding; Coding sequence diversity; Complete proteome; Domain; Helicase; Hydrolase; Ligand; Molecular function; Nucleotide-binding; PTM; Phosphoprotein; Polymorphism; RNA-binding; Reference proteome; Repeat; Technical term	positive regulation by host of viral genome replication [GO:0044829]; response to interleukin-1 [GO:0070555]; response to tumor necrosis factor [GO:0034612]; RNA processing [GO:0006396]	endoplasmic reticulum [GO:0005783]	ATP binding [GO:0005524]; ATP-dependent RNA helicase activity [GO:0004004]; N6-methyladenosine-containing RNA binding [GO:1990247]; RNA binding [GO:0003723]; RNA-dependent ATPase activity [GO:0008186]; RNA polymerase binding [GO:0070063]
Q9NZB2	FAM120A	230	0.966387	222.269	225	0.301301	119	TRUE	19.1705	24.6411	3.26264e-82	3.18028e-80	2.29257e-134	3.45105e-132	FALSE	FALSE	TRUE	FALSE	FALSE	FALSE	TRUE	TRUE	TRUE	TRUE	TRUE	TRUE	FALSE	TRUE	TRUE	FALSE	TRUE	FALSE	FALSE	FALSE	high_throughput	F120A_HUMAN	reviewed	Constitutive coactivator of PPAR-gamma-like protein 1 (Oxidative stress-associated Src activator) (Protein FAM120A)	FAM120A C9orf10 KIAA0183 OSSA	Homo sapiens (Human)	23196;	Acetylation; Alternative splicing; Cell membrane; Cellular component; Coding sequence diversity; Complete proteome; Cytoplasm; Disease; Membrane; Methylation; Molecular function; PTM; Phosphoprotein; Polymorphism; RNA-binding; Reference proteome; Technical term; Tumor suppressor		cytosol [GO:0005829]; membrane [GO:0016020]; nucleus [GO:0005634]; plasma membrane [GO:0005886]	RNA binding [GO:0003723]
Q9Y2W1	THRAP3	179	1	179	179	0	89.5	TRUE	15.3319	24.3284	2.34149e-53	1.5821e-51	4.91006e-131	7.2988e-129	FALSE	TRUE	TRUE	TRUE	FALSE	FALSE	TRUE	TRUE	TRUE	TRUE	TRUE	TRUE	FALSE	TRUE	FALSE	TRUE	TRUE	FALSE	TRUE	FALSE	rna_term	TR150_HUMAN	reviewed	Thyroid hormone receptor-associated protein 3 (BCLAF1 and THRAP3 family member 2) (Thyroid hormone receptor-associated protein complex 150 kDa component) (Trap150)	THRAP3 BCLAF2 TRAP150	Homo sapiens (Human)	9967;	ADP-ribosylation; ATP-binding; Acetylation; Activator; Biological process; Biological rhythms; Cellular component; Coding sequence diversity; Complete proteome; Direct protein sequencing; Isopeptide bond; Ligand; Methylation; Molecular function; Nucleotide-binding; Nucleus; PTM; Phosphoprotein; Polymorphism; Receptor; Reference proteome; Technical term; Transcription; Transcription regulation; Ub…	androgen receptor signaling pathway [GO:0030521]; circadian rhythm [GO:0007623]; intracellular steroid hormone receptor signaling pathway [GO:0030518]; mRNA processing [GO:0006397]; mRNA stabilization [GO:0048255]; nuclear-transcribed mRNA catabolic process [GO:0000956]; positive regulation of circadian rhythm [GO:0042753]; positive regulation of mRNA splicing, via spliceosome [GO:0048026]; posit…	extracellular exosome [GO:0070062]; mediator complex [GO:0016592]; nuclear speck [GO:0016607]; nucleoplasm [GO:0005654]; nucleus [GO:0005634]	ATP binding [GO:0005524]; core promoter sequence-specific DNA binding [GO:0001046]; ligand-dependent nuclear receptor transcription coactivator activity [GO:0030374]; phosphoprotein binding [GO:0051219]; receptor activity [GO:0004872]; RNA binding [GO:0003723]; RNA polymerase II transcription cofactor activity [GO:0001104]; thyroid hormone receptor binding [GO:0046966]; transcription coactivator …
P17480	UBTF	210	0.990566	208.019	210	0.474618	106	TRUE	17.9063	24.203	5.2642e-72	4.40858e-70	1.03373e-129	1.51767e-127	FALSE	TRUE	TRUE	TRUE	FALSE	FALSE	TRUE	TRUE	FALSE	FALSE	TRUE	FALSE	FALSE	FALSE	FALSE	FALSE	FALSE	FALSE	FALSE	FALSE	rna_term	UBF1_HUMAN	reviewed	Nucleolar transcription factor 1 (Autoantigen NOR-90) (Upstream-binding factor 1) (UBF-1)	UBTF UBF UBF1	Homo sapiens (Human)	7343;	3D-structure; Acetylation; Activator; Alternative splicing; Biological process; Cellular component; Coding sequence diversity; Complete proteome; DNA-binding; Disease; Disease mutation; Domain; Mental retardation; Molecular function; Neurodegeneration; Nucleus; PTM; Phosphoprotein; Reference proteome; Repeat; Technical term; Transcription; Transcription regulation	positive regulation of transcription from RNA polymerase I promoter [GO:0045943]; regulation of transcription from RNA polymerase I promoter [GO:0006356]; termination of RNA polymerase I transcription [GO:0006363]; transcription elongation from RNA polymerase I promoter [GO:0006362]; transcription from RNA polymerase I promoter [GO:0006360]; transcription initiation from RNA polymerase I promoter…	fibrillar center [GO:0001650]; nucleolus [GO:0005730]; nucleoplasm [GO:0005654]; nucleus [GO:0005634]	chromatin binding [GO:0003682]; RNA binding [GO:0003723]; RNA polymerase I CORE element sequence-specific DNA binding [GO:0001164]; RNA polymerase I upstream control element sequence-specific DNA binding [GO:0001165]; scaffold protein binding [GO:0097110]
Q00059	TFAM	121	0.968	117.128	76.0005	-0.24557	62.5	TRUE	9.84283	23.9241	3.68057e-23	1.53577e-21	8.59673e-127	1.24674e-124	FALSE	TRUE	TRUE	TRUE	FALSE	FALSE	TRUE	FALSE	FALSE	FALSE	TRUE	FALSE	FALSE	TRUE	FALSE	FALSE	FALSE	FALSE	FALSE	FALSE	rna_term	TFAM_HUMAN	reviewed	Transcription factor A, mitochondrial (mtTFA) (Mitochondrial transcription factor 1) (MtTF1) (Transcription factor 6) (TCF-6) (Transcription factor 6-like 2)	TFAM TCF6 TCF6L2	Homo sapiens (Human)	7019;	3D-structure; Activator; Alternative splicing; Biological process; Cellular component; Coding sequence diversity; Complete proteome; DNA-binding; Direct protein sequencing; Disease; Disease mutation; Domain; Mitochondrion; Mitochondrion nucleoid; Molecular function; PTM; Phosphoprotein; Polymorphism; Primary mitochondrial disease; Reference proteome; Repeat; Technical term; Transcription; Transcr…	DNA-dependent DNA replication [GO:0006261]; mitochondrial respiratory chain complex assembly [GO:0033108]; mitochondrion organization [GO:0007005]; positive regulation of transcription, DNA-templated [GO:0045893]; positive regulation of transcription from RNA polymerase II promoter [GO:0045944]; regulation of transcription from RNA polymerase I promoter [GO:0006356]; transcription from mitochondr…	cytosol [GO:0005829]; mitochondrial matrix [GO:0005759]; mitochondrial nucleoid [GO:0042645]; mitochondrion [GO:0005739]; nucleus [GO:0005634]	chromatin binding [GO:0003682]; DNA binding, bending [GO:0008301]; DNA binding transcription factor activity [GO:0003700]; heat shock protein binding [GO:0031072]; mitochondrial promoter sequence-specific DNA binding [GO:0001018]; RNA binding [GO:0003723]; RNA polymerase II proximal promoter sequence-specific DNA binding [GO:0000978]; transcriptional activator activity, RNA polymerase II proximal…
P46776	RPL27A	127	0.940741	119.474	126	0.275065	67.5	TRUE	10.051	23.8594	4.54869e-24	1.92502e-22	4.04093e-126	5.78973e-124	TRUE	TRUE	TRUE	TRUE	FALSE	TRUE	TRUE	TRUE	TRUE	TRUE	TRUE	TRUE	FALSE	FALSE	TRUE	FALSE	FALSE	FALSE	TRUE	FALSE	rnabinding_rnp	RL27A_HUMAN	reviewed	60S ribosomal protein L27a (Large ribosomal subunit protein uL15)	RPL27A	Homo sapiens (Human)	6157;	3D-structure; Acetylation; Complete proteome; Hydroxylation; Molecular function; PTM; Phosphoprotein; Reference proteome; Ribonucleoprotein; Ribosomal protein; Technical term	cytoplasmic translation [GO:0002181]; nuclear-transcribed mRNA catabolic process, nonsense-mediated decay [GO:0000184]; rRNA processing [GO:0006364]; SRP-dependent cotranslational protein targeting to membrane [GO:0006614]; translation [GO:0006412]; translational initiation [GO:0006413]; viral transcription [GO:0019083]	cytosol [GO:0005829]; cytosolic large ribosomal subunit [GO:0022625]; endoplasmic reticulum [GO:0005783]; membrane [GO:0016020]	RNA binding [GO:0003723]; structural constituent of ribosome [GO:0003735]
Q06787	FMR1	207	0.990431	205.019	120	-0.164232	104.5	TRUE	17.6402	23.8477	6.05287e-70	4.93019e-68	5.34994e-126	7.57399e-124	TRUE	TRUE	TRUE	TRUE	TRUE	TRUE	TRUE	TRUE	TRUE	FALSE	TRUE	FALSE	FALSE	TRUE	FALSE	FALSE	FALSE	FALSE	FALSE	FALSE	rnabinding	FMR1_HUMAN	reviewed	Synaptic functional regulator FMR1 (Fragile X mental retardation protein 1) (FMRP) (Protein FMR-1)	FMR1	Homo sapiens (Human)	2332;	3D-structure; Acetylation; Activator; Alternative splicing; Biological process; Cell junction; Cell membrane; Cell projection; Cellular component; Centromere; Chromosome; Coding sequence diversity; Complete proteome; Cytoplasm; DNA damage; Disease; Disease mutation; Domain; Host-virus interaction; Membrane; Mental retardation; Methylation; Molecular function; Neurogenesis; Nucleus; PTM; Phosphopr…	cellular response to DNA damage stimulus [GO:0006974]; cellular response to hydroxyurea [GO:0072711]; cellular response to UV [GO:0034644]; cellular response to virus [GO:0098586]; gene silencing by RNA [GO:0031047]; glutamate receptor signaling pathway [GO:0007215]; modulation by host of viral RNA genome replication [GO:0044830]; mRNA processing [GO:0006397]; mRNA transport [GO:0051028]; negativ…	axon [GO:0030424]; axon terminus [GO:0043679]; Cajal body [GO:0015030]; cell junction [GO:0030054]; cell projection [GO:0042995]; chromocenter [GO:0010369]; chromosome [GO:0005694]; chromosome, centromeric region [GO:0000775]; cytoplasm [GO:0005737]; cytoplasmic ribonucleoprotein granule [GO:0036464]; cytoplasmic stress granule [GO:0010494]; cytosol [GO:0005829]; dendrite [GO:0030425]; dendritic …	chromatin binding [GO:0003682]; dynein complex binding [GO:0070840]; G-quadruplex RNA binding [GO:0002151]; identical protein binding [GO:0042802]; ion channel binding [GO:0044325]; methylated histone binding [GO:0035064]; microtubule binding [GO:0008017]; miRNA binding [GO:0035198]; mRNA 3'-UTR binding [GO:0003730]; mRNA 5'-UTR binding [GO:0048027]; mRNA binding [GO:0003729]; poly(G) binding [GO…
Q7Z2W4	ZC3HAV1	381	0.798742	304.321	220	0.036806	238.5	TRUE	26.4498	23.801	1.8321e-154	2.98457e-152	1.62882e-125	2.27882e-123	FALSE	TRUE	TRUE	FALSE	FALSE	FALSE	TRUE	FALSE	TRUE	TRUE	TRUE	TRUE	FALSE	TRUE	TRUE	FALSE	TRUE	FALSE	FALSE	FALSE	rna_term	ZCCHV_HUMAN	reviewed	Zinc finger CCCH-type antiviral protein 1 (ADP-ribosyltransferase diphtheria toxin-like 13) (ARTD13) (Zinc finger CCCH domain-containing protein 2) (Zinc finger antiviral protein) (ZAP)	ZC3HAV1 ZC3HDC2 PRO1677	Homo sapiens (Human)	56829;	3D-structure; Acetylation; Alternative splicing; Antiviral defense; Biological process; Cellular component; Coding sequence diversity; Complete proteome; Cytoplasm; Domain; Immunity; Innate immunity; Ligand; Metal-binding; Molecular function; Nucleus; PTM; Phosphoprotein; Polymorphism; RNA-binding; Reference proteome; Repeat; Technical term; Zinc; Zinc-finger	defense response to virus [GO:0051607]; innate immune response [GO:0045087]; negative regulation of viral genome replication [GO:0045071]; positive regulation of I-kappaB kinase/NF-kappaB signaling [GO:0043123]; positive regulation of interferon-alpha production [GO:0032727]; positive regulation of interferon-beta production [GO:0032728]; positive regulation of mRNA catabolic process [GO:0061014]…	cytoplasm [GO:0005737]; cytosol [GO:0005829]; nucleus [GO:0005634]	cadherin binding [GO:0045296]; metal ion binding [GO:0046872]; RNA binding [GO:0003723]
Q9HAU5	UPF2	110	1	110	74.0003	-0.102192	55	TRUE	9.21046	23.7837	1.62365e-20	6.24867e-19	2.46557e-125	3.40937e-123	FALSE	TRUE	TRUE	TRUE	FALSE	FALSE	TRUE	FALSE	FALSE	FALSE	FALSE	FALSE	FALSE	FALSE	FALSE	FALSE	FALSE	FALSE	FALSE	FALSE	rna_term	RENT2_HUMAN	reviewed	Regulator of nonsense transcripts 2 (Nonsense mRNA reducing factor 2) (Up-frameshift suppressor 2 homolog) (hUpf2)	UPF2 KIAA1408 RENT2	Homo sapiens (Human)	26019;	3D-structure; Alternative splicing; Biological process; Cellular component; Coding sequence diversity; Coiled coil; Complete proteome; Cytoplasm; Domain; Molecular function; Nonsense-mediated mRNA decay; PTM; Phosphoprotein; Polymorphism; RNA-binding; Reference proteome; Repeat; Technical term	animal organ regeneration [GO:0031100]; liver development [GO:0001889]; mRNA export from nucleus [GO:0006406]; nuclear-transcribed mRNA catabolic process, nonsense-mediated decay [GO:0000184]	cytoplasm [GO:0005737]; cytoplasmic ribonucleoprotein granule [GO:0036464]; cytosol [GO:0005829]; exon-exon junction complex [GO:0035145]; nucleus [GO:0005634]; perinuclear region of cytoplasm [GO:0048471]; polysome [GO:0005844]	RNA binding [GO:0003723]; telomeric DNA binding [GO:0042162]
Q13435	SF3B2	768	0.47349	363.64	639	0.719351	811	TRUE	31.7124	23.7358	5.23962e-221	1.11267e-218	7.70333e-125	1.05297e-122	FALSE	TRUE	TRUE	TRUE	FALSE	FALSE	TRUE	TRUE	TRUE	TRUE	TRUE	TRUE	FALSE	TRUE	FALSE	FALSE	FALSE	FALSE	FALSE	FALSE	rna_term	SF3B2_HUMAN	reviewed	Splicing factor 3B subunit 2 (Pre-mRNA-splicing factor SF3b 145 kDa subunit) (SF3b145) (Spliceosome-associated protein 145) (SAP 145)	SF3B2 SAP145	Homo sapiens (Human)	10992;	3D-structure; Acetylation; Biological process; Cellular component; Coiled coil; Complete proteome; Direct protein sequencing; Domain; Host-virus interaction; Isopeptide bond; Methylation; Nucleus; PTM; Phosphoprotein; Reference proteome; Spliceosome; Technical term; Ubl conjugation; mRNA processing; mRNA splicing	mRNA processing [GO:0006397]; mRNA splicing, via spliceosome [GO:0000398]; RNA splicing [GO:0008380]; viral process [GO:0016032]	catalytic step 2 spliceosome [GO:0071013]; nuclear speck [GO:0016607]; nucleoplasm [GO:0005654]; precatalytic spliceosome [GO:0071011]; spliceosomal complex [GO:0005681]; U12-type spliceosomal complex [GO:0005689]; U2 snRNP [GO:0005686]; U2-type spliceosomal complex [GO:0005684]	RNA binding [GO:0003723]
Q9BQ67	GRWD1	204	0.971429	198.171	125.001	-0.150055	105	TRUE	17.0327	23.6691	2.34984e-65	1.81456e-63	3.75728e-124	5.07745e-122	FALSE	FALSE	TRUE	FALSE	FALSE	FALSE	TRUE	TRUE	FALSE	TRUE	TRUE	FALSE	FALSE	TRUE	TRUE	FALSE	FALSE	FALSE	FALSE	FALSE	high_throughput	GRWD1_HUMAN	reviewed	Glutamate-rich WD repeat-containing protein 1	GRWD1 GRWD KIAA1942 WDR28	Homo sapiens (Human)	83743;	Biological process; Cellular component; Chromosome; Coding sequence diversity; Complete proteome; DNA replication; Domain; Nucleus; PTM; Phosphoprotein; Polymorphism; Reference proteome; Repeat; Technical term; WD repeat	DNA replication [GO:0006260]; nucleosome assembly [GO:0006334]; nucleosome disassembly [GO:0006337]	chromosome [GO:0005694]; cytosol [GO:0005829]; nucleolus [GO:0005730]; nucleus [GO:0005634]; protein complex [GO:0043234]	chromatin binding [GO:0003682]; DNA replication origin binding [GO:0003688]; histone binding [GO:0042393]; RNA binding [GO:0003723]
Q9Y6M1	IGF2BP2	220	1	220	140	-0.218147	110	TRUE	18.9692	23.6505	1.53176e-80	1.4343e-78	5.83607e-124	7.79804e-122	FALSE	TRUE	TRUE	TRUE	FALSE	FALSE	TRUE	FALSE	FALSE	FALSE	TRUE	TRUE	FALSE	TRUE	TRUE	FALSE	TRUE	FALSE	FALSE	FALSE	rna_term	IF2B2_HUMAN	reviewed	Insulin-like growth factor 2 mRNA-binding protein 2 (IGF2 mRNA-binding protein 2) (IMP-2) (Hepatocellular carcinoma autoantigen p62) (IGF-II mRNA-binding protein 2) (VICKZ family member 2)	IGF2BP2 IMP2 VICKZ2	Homo sapiens (Human)	10644;	3D-structure; Acetylation; Alternative initiation; Alternative splicing; Biological process; Cellular component; Coding sequence diversity; Complete proteome; Cytoplasm; Domain; Molecular function; Nucleus; PTM; Phosphoprotein; RNA-binding; Reference proteome; Repeat; Technical term; Translation regulation; Transport; mRNA transport	anatomical structure morphogenesis [GO:0009653]; mRNA transport [GO:0051028]; negative regulation of translation [GO:0017148]; regulation of cytokine biosynthetic process [GO:0042035]; regulation of mRNA stability [GO:0043488]	cytoplasm [GO:0005737]; cytoskeleton [GO:0005856]; cytosol [GO:0005829]; nucleus [GO:0005634]	mRNA 3'-UTR binding [GO:0003730]; mRNA 5'-UTR binding [GO:0048027]; RNA binding [GO:0003723]; translation regulator activity [GO:0045182]
P11387	TOP1	213	1	213	167	-0.196257	106.5	TRUE	18.3482	23.4879	1.70556e-75	1.49136e-73	2.71207e-122	3.58354e-120	FALSE	FALSE	TRUE	FALSE	FALSE	FALSE	TRUE	TRUE	TRUE	TRUE	TRUE	FALSE	FALSE	TRUE	FALSE	FALSE	FALSE	TRUE	FALSE	FALSE	high_throughput	TOP1_HUMAN	reviewed	DNA topoisomerase 1 (EC 5.99.1.2) (DNA topoisomerase I)	TOP1	Homo sapiens (Human)	7150;	3D-structure; Acetylation; Biological process; Biological rhythms; Cellular component; Chromosomal rearrangement; Coding sequence diversity; Complete proteome; DNA-binding; Direct protein sequencing; Disease; Host-virus interaction; Isomerase; Isopeptide bond; Molecular function; Nucleus; PTM; Phosphoprotein; Polymorphism; Proto-oncogene; Reference proteome; Technical term; Topoisomerase; Ubl con…	chromatin remodeling [GO:0006338]; chromosome segregation [GO:0007059]; circadian regulation of gene expression [GO:0032922]; circadian rhythm [GO:0007623]; DNA replication [GO:0006260]; DNA topological change [GO:0006265]; embryonic cleavage [GO:0040016]; peptidyl-serine phosphorylation [GO:0018105]; phosphorylation [GO:0016310]; programmed cell death [GO:0012501]; protein sumoylation [GO:001692…	DNA topoisomerase complex (ATP-hydrolyzing) [GO:0009330]; fibrillar center [GO:0001650]; nucleolus [GO:0005730]; nucleoplasm [GO:0005654]; nucleus [GO:0005634]; P-body [GO:0000932]; perikaryon [GO:0043204]; protein-DNA complex [GO:0032993]; replication fork protection complex [GO:0031298]	ATP binding [GO:0005524]; chromatin binding [GO:0003682]; core promoter sequence-specific DNA binding [GO:0001046]; DNA binding [GO:0003677]; DNA topoisomerase type I activity [GO:0003917]; double-stranded DNA binding [GO:0003690]; protein domain specific binding [GO:0019904]; protein serine/threonine kinase activity [GO:0004674]; RNA binding [GO:0003723]; single-stranded DNA binding [GO:0003697]…
O43395	PRPF3	202	0.990196	200.02	177	-0.133955	102	TRUE	17.1966	23.4587	1.40669e-66	1.10784e-64	5.38498e-122	7.03716e-120	FALSE	TRUE	TRUE	TRUE	FALSE	FALSE	TRUE	TRUE	FALSE	TRUE	TRUE	TRUE	FALSE	FALSE	FALSE	FALSE	FALSE	FALSE	FALSE	FALSE	rna_term	PRPF3_HUMAN	reviewed	U4/U6 small nuclear ribonucleoprotein Prp3 (Pre-mRNA-splicing factor 3) (hPrp3) (U4/U6 snRNP 90 kDa protein)	PRPF3 HPRP3 PRP3	Homo sapiens (Human)	9129;	3D-structure; Alternative splicing; Biological process; Cellular component; Coding sequence diversity; Complete proteome; Direct protein sequencing; Disease; Disease mutation; Isopeptide bond; Nucleus; PTM; Phosphoprotein; Polymorphism; Reference proteome; Retinitis pigmentosa; Spliceosome; Technical term; Ubl conjugation; mRNA processing; mRNA splicing	mRNA processing [GO:0006397]; mRNA splicing, via spliceosome [GO:0000398]; RNA splicing [GO:0008380]; RNA splicing, via transesterification reactions [GO:0000375]; spliceosomal tri-snRNP complex assembly [GO:0000244]	Cajal body [GO:0015030]; cytosol [GO:0005829]; nuclear speck [GO:0016607]; nucleoplasm [GO:0005654]; nucleus [GO:0005634]; protein complex [GO:0043234]; spliceosomal complex [GO:0005681]; U4/U6 x U5 tri-snRNP complex [GO:0046540]	identical protein binding [GO:0042802]; RNA binding [GO:0003723]
Q07020	RPL18	249	0.861592	214.536	246	0.332072	144.5	TRUE	18.4845	23.2319	1.37577e-76	1.23945e-74	1.08368e-119	1.40077e-117	TRUE	TRUE	TRUE	TRUE	TRUE	TRUE	TRUE	FALSE	TRUE	TRUE	FALSE	TRUE	FALSE	FALSE	FALSE	TRUE	FALSE	FALSE	TRUE	FALSE	rnabinding	RL18_HUMAN	reviewed	60S ribosomal protein L18 (Large ribosomal subunit protein eL18)	RPL18	Homo sapiens (Human)	6141;	3D-structure; Alternative splicing; Cellular component; Coding sequence diversity; Complete proteome; Cytoplasm; Direct protein sequencing; Endoplasmic reticulum; Isopeptide bond; Molecular function; PTM; Phosphoprotein; Reference proteome; Ribonucleoprotein; Ribosomal protein; Technical term; Ubl conjugation	nuclear-transcribed mRNA catabolic process, nonsense-mediated decay [GO:0000184]; rRNA processing [GO:0006364]; SRP-dependent cotranslational protein targeting to membrane [GO:0006614]; translation [GO:0006412]; translational initiation [GO:0006413]; viral transcription [GO:0019083]	cytosol [GO:0005829]; cytosolic large ribosomal subunit [GO:0022625]; endoplasmic reticulum [GO:0005783]; focal adhesion [GO:0005925]; membrane [GO:0016020]; nucleolus [GO:0005730]; nucleus [GO:0005634]	RNA binding [GO:0003723]; structural constituent of ribosome [GO:0003735]
Q9H0D6	XRN2	279	0.808696	225.626	191	-0.124611	172.5	TRUE	19.4684	23.2179	1.01852e-84	1.04416e-82	1.50067e-119	1.91892e-117	FALSE	TRUE	TRUE	TRUE	FALSE	FALSE	TRUE	TRUE	TRUE	TRUE	TRUE	TRUE	FALSE	TRUE	FALSE	TRUE	TRUE	FALSE	FALSE	FALSE	rna_term	XRN2_HUMAN	reviewed	5'-3' exoribonuclease 2 (EC 3.1.13.-) (DHM1-like protein) (DHP protein)	XRN2	Homo sapiens (Human)	22803;	Acetylation; Alternative splicing; Biological process; Cellular component; Coding sequence diversity; Complete proteome; DNA-binding; Domain; Exonuclease; Hydrolase; Ligand; Metal-binding; Methylation; Molecular function; Nuclease; Nucleus; PTM; Phosphoprotein; Polymorphism; Reference proteome; Technical term; Transcription; Transcription regulation; Transcription termination; Zinc; Zinc-finger; …	DNA catabolic process, exonucleolytic [GO:0000738]; DNA-templated transcription, termination [GO:0006353]; hippocampus development [GO:0021766]; mRNA processing [GO:0006397]; neuron differentiation [GO:0030182]; regulation of transcription, DNA-templated [GO:0006355]; retina development in camera-type eye [GO:0060041]; RNA catabolic process [GO:0006401]; RNA metabolic process [GO:0016070]; RNA pr…	aggresome [GO:0016235]; membrane [GO:0016020]; nucleolus [GO:0005730]; nucleoplasm [GO:0005654]; nucleus [GO:0005634]	3'-5'-exoribonuclease activity [GO:0000175]; 5'-3' exonuclease activity [GO:0008409]; 5'-3' exoribonuclease activity [GO:0004534]; metal ion binding [GO:0046872]; nuclease activity [GO:0004518]; RNA binding [GO:0003723]; transcription termination site sequence-specific DNA binding [GO:0001147]
P37108	SRP14	328	0.824121	270.312	200	-0.463148	199	TRUE	23.4327	23.0202	9.92764e-122	1.32651e-119	1.46459e-117	1.85286e-115	TRUE	TRUE	TRUE	TRUE	FALSE	TRUE	TRUE	FALSE	TRUE	TRUE	TRUE	TRUE	FALSE	TRUE	FALSE	FALSE	FALSE	FALSE	FALSE	FALSE	rnabinding_rnp	SRP14_HUMAN	reviewed	Signal recognition particle 14 kDa protein (SRP14) (18 kDa Alu RNA-binding protein)	SRP14	Homo sapiens (Human)	6727;	3D-structure; Cellular component; Coding sequence diversity; Complete proteome; Cytoplasm; Direct protein sequencing; Molecular function; PTM; Phosphoprotein; Polymorphism; RNA-binding; Reference proteome; Ribonucleoprotein; Signal recognition particle; Technical term	cotranslational protein targeting to membrane [GO:0006613]; neutrophil degranulation [GO:0043312]; protein targeting to ER [GO:0045047]; response to drug [GO:0042493]; SRP-dependent cotranslational protein targeting to membrane [GO:0006614]	cytoplasm [GO:0005737]; cytosol [GO:0005829]; extracellular exosome [GO:0070062]; extracellular region [GO:0005576]; ficolin-1-rich granule lumen [GO:1904813]; nucleus [GO:0005634]; secretory granule lumen [GO:0034774]; signal recognition particle, endoplasmic reticulum targeting [GO:0005786]	7S RNA binding [GO:0008312]; endoplasmic reticulum signal peptide binding [GO:0030942]; RNA binding [GO:0003723]
Q6P158	DHX57	211	0.99061	209.019	161.001	-0.184189	106.5	TRUE	17.995	23.017	1.06571e-72	9.05249e-71	1.57537e-117	1.97203e-115	FALSE	FALSE	TRUE	TRUE	FALSE	FALSE	TRUE	TRUE	TRUE	FALSE	TRUE	TRUE	FALSE	TRUE	FALSE	FALSE	FALSE	TRUE	FALSE	FALSE	high_throughput	DHX57_HUMAN	reviewed	Putative ATP-dependent RNA helicase DHX57 (EC 3.6.4.13) (DEAH box protein 57)	DHX57	Homo sapiens (Human)	90957;	ATP-binding; Alternative splicing; Coding sequence diversity; Coiled coil; Complete proteome; Domain; Helicase; Hydrolase; Ligand; Metal-binding; Molecular function; Nucleotide-binding; PTM; Phosphoprotein; Polymorphism; Reference proteome; Technical term; Zinc; Zinc-finger	RNA processing [GO:0006396]	mitochondrion [GO:0005739]	ATP binding [GO:0005524]; ATP-dependent RNA helicase activity [GO:0004004]; metal ion binding [GO:0046872]; RNA binding [GO:0003723]
Q14008	CKAP5	794	0.444569	352.988	421.999	0.651362	893	TRUE	30.7674	22.9779	3.58014e-208	7.09583e-206	3.87979e-117	4.80609e-115	FALSE	FALSE	TRUE	TRUE	FALSE	FALSE	TRUE	TRUE	FALSE	FALSE	FALSE	FALSE	FALSE	FALSE	FALSE	FALSE	FALSE	FALSE	FALSE	FALSE	high_throughput	CKAP5_HUMAN	reviewed	Cytoskeleton-associated protein 5 (Colonic and hepatic tumor overexpressed gene protein) (Ch-TOG)	CKAP5 KIAA0097	Homo sapiens (Human)	9793;	3D-structure; Acetylation; Alternative splicing; Biological process; Cell cycle; Cell division; Cellular component; Centromere; Chromosome; Coding sequence diversity; Complete proteome; Cytoplasm; Cytoskeleton; Domain; Kinetochore; Mitosis; PTM; Phosphoprotein; Polymorphism; Reference proteome; Repeat; Technical term	cell division [GO:0051301]; centrosome cycle [GO:0007098]; centrosome duplication [GO:0051298]; ciliary basal body-plasma membrane docking [GO:0097711]; establishment or maintenance of microtubule cytoskeleton polarity [GO:0030951]; G2/M transition of mitotic cell cycle [GO:0000086]; microtubule depolymerization [GO:0007019]; microtubule polymerization [GO:0046785]; regulation of G2/M transition …	centrosome [GO:0005813]; condensed chromosome kinetochore [GO:0000777]; cytosol [GO:0005829]; kinetochore [GO:0000776]; membrane [GO:0016020]; nucleolus [GO:0005730]; plasma membrane [GO:0005886]; protein complex [GO:0043234]; spindle pole [GO:0000922]	cadherin binding [GO:0045296]; microtubule plus-end binding [GO:0051010]
Q9Y2W2	WBP11	225	0.889328	200.099	214	0.303338	126.5	TRUE	17.2037	22.7917	1.24604e-66	9.87859e-65	2.76993e-115	3.39587e-113	FALSE	TRUE	TRUE	TRUE	FALSE	FALSE	TRUE	TRUE	FALSE	FALSE	TRUE	TRUE	FALSE	FALSE	TRUE	FALSE	FALSE	FALSE	FALSE	FALSE	rna_term	WBP11_HUMAN	reviewed	WW domain-binding protein 11 (WBP-11) (Npw38-binding protein) (NpwBP) (SH3 domain-binding protein SNP70) (Splicing factor that interacts with PQBP-1 and PP1)	WBP11 NPWBP SIPP1 SNP70	Homo sapiens (Human)	51729;	Acetylation; Biological process; Cellular component; Coiled coil; Complete proteome; Cytoplasm; Direct protein sequencing; Domain; Isopeptide bond; Methylation; Nucleus; PTM; Phosphoprotein; Reference proteome; Technical term; Ubl conjugation; mRNA processing; mRNA splicing; rRNA processing	mRNA cis splicing, via spliceosome [GO:0045292]; mRNA splicing, via spliceosome [GO:0000398]; positive regulation of protein targeting to mitochondrion [GO:1903955]; regulation of autophagy of mitochondrion [GO:1903146]; rRNA processing [GO:0006364]	cytosol [GO:0005829]; intracellular membrane-bounded organelle [GO:0043231]; nucleoplasm [GO:0005654]; nucleus [GO:0005634]; spliceosomal complex [GO:0005681]	RNA binding [GO:0003723]; single-stranded DNA binding [GO:0003697]; WW domain binding [GO:0050699]
Q13823	GNL2	115	0.982906	113.034	115	0.330444	58.5	TRUE	9.47964	22.745	1.27579e-21	5.04042e-20	8.03318e-115	9.74802e-113	FALSE	FALSE	TRUE	FALSE	FALSE	FALSE	TRUE	TRUE	FALSE	TRUE	TRUE	TRUE	FALSE	TRUE	TRUE	TRUE	TRUE	FALSE	FALSE	FALSE	high_throughput	NOG2_HUMAN	reviewed	Nucleolar GTP-binding protein 2 (Autoantigen NGP-1)	GNL2 NGP1	Homo sapiens (Human)	29889;	Acetylation; Biological process; Cellular component; Coding sequence diversity; Complete proteome; GTP-binding; Ligand; Nucleotide-binding; Nucleus; PTM; Phosphoprotein; Polymorphism; Reference proteome; Ribosome biogenesis; Technical term	ribosome biogenesis [GO:0042254]	membrane [GO:0016020]; nucleolus [GO:0005730]; nucleus [GO:0005634]	GTPase activity [GO:0003924]; GTP binding [GO:0005525]; RNA binding [GO:0003723]
Q9UBU9	NXF1	211	0.981395	207.074	185	-0.233092	107.5	TRUE	17.8225	22.7391	2.36275e-71	1.95124e-69	9.19672e-115	1.10472e-112	FALSE	TRUE	TRUE	TRUE	FALSE	FALSE	TRUE	TRUE	TRUE	FALSE	TRUE	TRUE	FALSE	TRUE	FALSE	FALSE	FALSE	FALSE	FALSE	FALSE	rna_term	NXF1_HUMAN	reviewed	Nuclear RNA export factor 1 (Tip-associated protein) (Tip-associating protein) (mRNA export factor TAP)	NXF1 TAP	Homo sapiens (Human)	10482;	3D-structure; Acetylation; Alternative splicing; Biological process; Cellular component; Coding sequence diversity; Complete proteome; Cytoplasm; Domain; Host-virus interaction; Leucine-rich repeat; Methylation; Molecular function; Nitration; Nucleus; PTM; Phosphoprotein; RNA-binding; Reference proteome; Repeat; Technical term; Transport; mRNA transport	mRNA export from nucleus [GO:0006406]; poly(A)+ mRNA export from nucleus [GO:0016973]; RNA export from nucleus [GO:0006405]; viral process [GO:0016032]	cytosol [GO:0005829]; nuclear inclusion body [GO:0042405]; nuclear pore [GO:0005643]; nuclear speck [GO:0016607]; nucleoplasm [GO:0005654]	mRNA binding [GO:0003729]; RNA binding [GO:0003723]
Q02543	RPL18A	189	1	189	189	0	94.5	TRUE	16.219	22.6959	1.84988e-59	1.31729e-57	2.45661e-114	2.9214e-112	TRUE	TRUE	TRUE	TRUE	FALSE	TRUE	TRUE	TRUE	TRUE	FALSE	TRUE	TRUE	FALSE	TRUE	TRUE	FALSE	FALSE	FALSE	TRUE	FALSE	rnabinding_rnp	RL18A_HUMAN	reviewed	60S ribosomal protein L18a (Large ribosomal subunit protein eL20)	RPL18A	Homo sapiens (Human)	6142;	3D-structure; Complete proteome; Isopeptide bond; Molecular function; PTM; Phosphoprotein; Reference proteome; Ribonucleoprotein; Ribosomal protein; Technical term; Ubl conjugation	nuclear-transcribed mRNA catabolic process, nonsense-mediated decay [GO:0000184]; response to antineoplastic agent [GO:0097327]; rRNA processing [GO:0006364]; SRP-dependent cotranslational protein targeting to membrane [GO:0006614]; translation [GO:0006412]; translational initiation [GO:0006413]; viral transcription [GO:0019083]	cytosol [GO:0005829]; cytosolic large ribosomal subunit [GO:0022625]; membrane [GO:0016020]	RNA binding [GO:0003723]; structural constituent of ribosome [GO:0003735]
Q8IYB3	SRRM1	212	0.981481	208.074	210	0.281297	108	TRUE	17.9112	22.6782	4.82083e-72	4.06591e-70	3.68083e-114	4.3339e-112	FALSE	TRUE	TRUE	FALSE	FALSE	FALSE	TRUE	FALSE	FALSE	FALSE	TRUE	TRUE	FALSE	FALSE	FALSE	TRUE	FALSE	FALSE	FALSE	FALSE	rna_term	SRRM1_HUMAN	reviewed	Serine/arginine repetitive matrix protein 1 (SR-related nuclear matrix protein of 160 kDa) (SRm160) (Ser/Arg-related nuclear matrix protein)	SRRM1 SRM160	Homo sapiens (Human)	10250;	3D-structure; Acetylation; Alternative splicing; Biological process; Cellular component; Citrullination; Coding sequence diversity; Complete proteome; DNA-binding; Direct protein sequencing; Isopeptide bond; Molecular function; Nucleus; PTM; Phosphoprotein; Polymorphism; RNA-binding; Reference proteome; Spliceosome; Technical term; Ubl conjugation; mRNA processing; mRNA splicing	mRNA 3'-end processing [GO:0031124]; mRNA export from nucleus [GO:0006406]; mRNA splicing, via spliceosome [GO:0000398]; RNA export from nucleus [GO:0006405]; RNA splicing [GO:0008380]; RNA splicing, via transesterification reactions [GO:0000375]; termination of RNA polymerase II transcription [GO:0006369]	catalytic step 2 spliceosome [GO:0071013]; cytosol [GO:0005829]; nuclear matrix [GO:0016363]; nuclear speck [GO:0016607]; nucleoplasm [GO:0005654]; nucleus [GO:0005634]	DNA binding [GO:0003677]; RNA binding [GO:0003723]
P49756	RBM25	218	0.893443	194.77	142	-0.0249502	122	TRUE	16.731	22.5807	3.89804e-63	2.8439e-61	3.35136e-113	3.90729e-111	TRUE	TRUE	TRUE	TRUE	TRUE	TRUE	TRUE	TRUE	TRUE	TRUE	TRUE	TRUE	FALSE	TRUE	FALSE	FALSE	FALSE	FALSE	FALSE	FALSE	rnabinding	RBM25_HUMAN	reviewed	RNA-binding protein 25 (Arg/Glu/Asp-rich protein of 120 kDa) (RED120) (Protein S164) (RNA-binding motif protein 25) (RNA-binding region-containing protein 7)	RBM25 RNPC7	Homo sapiens (Human)	58517;	3D-structure; Acetylation; Alternative splicing; Biological process; Cellular component; Coding sequence diversity; Complete proteome; Cytoplasm; Direct protein sequencing; Isopeptide bond; Molecular function; Nucleus; PTM; Phosphoprotein; RNA-binding; Reference proteome; Technical term; Ubl conjugation; mRNA processing; mRNA splicing	mRNA processing [GO:0006397]; regulation of alternative mRNA splicing, via spliceosome [GO:0000381]; regulation of apoptotic process [GO:0042981]; RNA splicing [GO:0008380]	cytoplasm [GO:0005737]; nuclear speck [GO:0016607]; spliceosomal complex [GO:0005681]	mRNA binding [GO:0003729]; RNA binding [GO:0003723]
Q13243	SRSF5	222	0.880952	195.571	125	-0.317123	126	TRUE	16.802	22.4778	1.17928e-63	8.76501e-62	3.42567e-112	3.95516e-110	FALSE	TRUE	TRUE	TRUE	FALSE	FALSE	TRUE	TRUE	TRUE	FALSE	TRUE	TRUE	TRUE	TRUE	TRUE	TRUE	TRUE	FALSE	FALSE	FALSE	rna_term	SRSF5_HUMAN	reviewed	Serine/arginine-rich splicing factor 5 (Delayed-early protein HRS) (Pre-mRNA-splicing factor SRP40) (Splicing factor, arginine/serine-rich 5)	SRSF5 HRS SFRS5 SRP40	Homo sapiens (Human)	6430;	Acetylation; Alternative splicing; Biological process; Cellular component; Coding sequence diversity; Complete proteome; Direct protein sequencing; Domain; Molecular function; Nucleus; PTM; Phosphoprotein; Polymorphism; RNA-binding; Reference proteome; Repeat; Technical term; mRNA processing; mRNA splicing	cellular response to insulin stimulus [GO:0032869]; liver regeneration [GO:0097421]; mRNA 3'-end processing [GO:0031124]; mRNA export from nucleus [GO:0006406]; mRNA processing [GO:0006397]; mRNA splice site selection [GO:0006376]; mRNA splicing, via spliceosome [GO:0000398]; positive regulation of RNA splicing [GO:0033120]; regulation of cell cycle [GO:0051726]; RNA export from nucleus [GO:00064…	cytosol [GO:0005829]; nuclear speck [GO:0016607]; nucleolus [GO:0005730]; nucleoplasm [GO:0005654]; nucleus [GO:0005634]	protein kinase B binding [GO:0043422]; RNA binding [GO:0003723]
Q8ND56	LSM14A	227	0.883268	200.502	178	-0.147596	128.5	TRUE	17.2394	22.2968	6.71656e-67	5.39684e-65	1.98271e-110	2.26715e-108	TRUE	TRUE	TRUE	TRUE	FALSE	TRUE	TRUE	FALSE	TRUE	FALSE	TRUE	TRUE	FALSE	FALSE	TRUE	FALSE	FALSE	FALSE	FALSE	FALSE	rnabinding_rnp	LS14A_HUMAN	reviewed	Protein LSM14 homolog A (Protein FAM61A) (Protein SCD6 homolog) (Putative alpha-synuclein-binding protein) (AlphaSNBP) (RNA-associated protein 55A) (hRAP55) (hRAP55A)	LSM14A C19orf13 FAM61A RAP55 RAP55A	Homo sapiens (Human)	26065;	Acetylation; Alternative splicing; Biological process; Cellular component; Coding sequence diversity; Complete proteome; Cytoplasm; Developmental protein; Methylation; Molecular function; PTM; Phosphoprotein; Polymorphism; Reference proteome; Repressor; Ribonucleoprotein; Technical term; Translation regulation	cytoplasmic mRNA processing body assembly [GO:0033962]; multicellular organism development [GO:0007275]; positive regulation of type I interferon-mediated signaling pathway [GO:0060340]; regulation of translation [GO:0006417]; RIG-I signaling pathway [GO:0039529]	cytoplasm [GO:0005737]; cytoplasmic ribonucleoprotein granule [GO:0036464]; cytoplasmic stress granule [GO:0010494]; cytosol [GO:0005829]; P-body [GO:0000932]	double-stranded DNA binding [GO:0003690]; double-stranded RNA binding [GO:0003725]; RNA binding [GO:0003723]; single-stranded RNA binding [GO:0003727]
P84103	SRSF3	279	0.794872	221.769	176	-0.33067	175.5	TRUE	19.1262	22.1569	7.64212e-82	7.27041e-80	4.47207e-109	5.06494e-107	TRUE	TRUE	TRUE	TRUE	TRUE	TRUE	TRUE	TRUE	TRUE	TRUE	TRUE	TRUE	TRUE	TRUE	TRUE	TRUE	TRUE	FALSE	FALSE	FALSE	rnabinding	SRSF3_HUMAN	reviewed	Serine/arginine-rich splicing factor 3 (Pre-mRNA-splicing factor SRP20) (Splicing factor, arginine/serine-rich 3)	SRSF3 SFRS3 SRP20	Homo sapiens (Human)	6428;	3D-structure; Acetylation; Alternative splicing; Biological process; Cellular component; Coding sequence diversity; Complete proteome; Cytoplasm; Direct protein sequencing; Domain; Molecular function; Nucleus; PTM; Phosphoprotein; RNA-binding; Reference proteome; Repeat; Technical term; Transport; mRNA processing; mRNA splicing; mRNA transport	cellular response to leukemia inhibitory factor [GO:1990830]; mRNA 3'-end processing [GO:0031124]; mRNA export from nucleus [GO:0006406]; mRNA splicing, via spliceosome [GO:0000398]; regulation of mRNA splicing, via spliceosome [GO:0048024]; RNA export from nucleus [GO:0006405]; termination of RNA polymerase II transcription [GO:0006369]	cytoplasm [GO:0005737]; nuclear speck [GO:0016607]; nucleoplasm [GO:0005654]	phospholipase binding [GO:0043274]; RNA binding [GO:0003723]; sequence-specific mRNA binding [GO:1990825]
O76094	SRP72	353	0.822844	290.464	282	-0.0198942	214.5	TRUE	25.2205	22.1281	1.19321e-140	1.75181e-138	8.47657e-109	9.50975e-107	TRUE	TRUE	TRUE	FALSE	TRUE	TRUE	TRUE	TRUE	FALSE	FALSE	TRUE	TRUE	FALSE	TRUE	TRUE	FALSE	FALSE	FALSE	FALSE	FALSE	rnabinding	SRP72_HUMAN	reviewed	Signal recognition particle subunit SRP72 (SRP72) (Signal recognition particle 72 kDa protein)	SRP72	Homo sapiens (Human)	6731;	3D-structure; Acetylation; Alternative splicing; Cellular component; Coding sequence diversity; Complete proteome; Cytoplasm; Direct protein sequencing; Disease; Disease mutation; Domain; Endoplasmic reticulum; Isopeptide bond; Molecular function; PTM; Phosphoprotein; Reference proteome; Repeat; Ribonucleoprotein; Signal recognition particle; TPR repeat; Technical term; Ubl conjugation	response to drug [GO:0042493]; SRP-dependent cotranslational protein targeting to membrane [GO:0006614]; SRP-dependent cotranslational protein targeting to membrane, translocation [GO:0006616]	cytosol [GO:0005829]; endoplasmic reticulum [GO:0005783]; signal recognition particle [GO:0048500]; signal recognition particle, endoplasmic reticulum targeting [GO:0005786]	7S RNA binding [GO:0008312]; RNA binding [GO:0003723]; signal recognition particle binding [GO:0005047]; TPR domain binding [GO:0030911]
P51991	HNRNPA3	480	0.707965	339.823	243.999	0.118739	339	TRUE	29.5995	22.0412	7.59139e-193	1.45608e-190	5.8011e-108	6.44735e-106	TRUE	TRUE	TRUE	FALSE	FALSE	TRUE	TRUE	TRUE	TRUE	TRUE	TRUE	TRUE	TRUE	TRUE	TRUE	TRUE	TRUE	FALSE	FALSE	FALSE	rnabinding_rnp	ROA3_HUMAN	reviewed	Heterogeneous nuclear ribonucleoprotein A3 (hnRNP A3)	HNRNPA3 HNRPA3	Homo sapiens (Human)	220988;	Acetylation; Alternative splicing; Biological process; Cellular component; Coding sequence diversity; Complete proteome; Direct protein sequencing; Domain; Isopeptide bond; Methylation; Molecular function; Nucleus; PTM; Phosphoprotein; RNA-binding; Reference proteome; Repeat; Ribonucleoprotein; Spliceosome; Technical term; Ubl conjugation; mRNA processing; mRNA splicing	mRNA splicing, via spliceosome [GO:0000398]; RNA metabolic process [GO:0016070]	catalytic step 2 spliceosome [GO:0071013]; intracellular ribonucleoprotein complex [GO:0030529]; nucleoplasm [GO:0005654]; nucleus [GO:0005634]	RNA binding [GO:0003723]
P35251	RFC1	158	0.9875	156.025	151	-0.107004	80	TRUE	13.2936	22.0198	1.26042e-40	7.27619e-39	9.30491e-108	1.02457e-105	FALSE	FALSE	TRUE	TRUE	FALSE	FALSE	TRUE	FALSE	FALSE	TRUE	FALSE	FALSE	FALSE	FALSE	FALSE	FALSE	FALSE	FALSE	FALSE	FALSE	high_throughput	RFC1_HUMAN	reviewed	Replication factor C subunit 1 (Activator 1 140 kDa subunit) (A1 140 kDa subunit) (Activator 1 large subunit) (Activator 1 subunit 1) (DNA-binding protein PO-GA) (Replication factor C 140 kDa subunit) (RF-C 140 kDa subunit) (RFC140) (Replication factor C large subunit)	RFC1 RFC140	Homo sapiens (Human)	5981;	3D-structure; ATP-binding; Activator; Alternative splicing; Biological process; Cellular component; Coding sequence diversity; Complete proteome; DNA replication; DNA-binding; Direct protein sequencing; Isopeptide bond; Ligand; Molecular function; Nucleotide-binding; Nucleus; PTM; Phosphoprotein; Polymorphism; Reference proteome; Technical term; Transcription; Transcription regulation; Ubl conjug…	DNA damage response, detection of DNA damage [GO:0042769]; DNA-dependent DNA replication [GO:0006261]; error-free translesion synthesis [GO:0070987]; error-prone translesion synthesis [GO:0042276]; negative regulation of transcription from RNA polymerase II promoter [GO:0000122]; nucleotide-excision repair, DNA gap filling [GO:0006297]; nucleotide-excision repair, DNA incision [GO:0033683]; nucle…	cytoplasm [GO:0005737]; DNA replication factor C complex [GO:0005663]; extracellular exosome [GO:0070062]; nucleolus [GO:0005730]; nucleoplasm [GO:0005654]; nucleus [GO:0005634]	ATP binding [GO:0005524]; DNA binding [GO:0003677]; DNA clamp loader activity [GO:0003689]; double-stranded DNA binding [GO:0003690]; enzyme activator activity [GO:0008047]; protein domain specific binding [GO:0019904]; sequence-specific DNA binding [GO:0043565]
Q14004	CDK13	116	0.966667	112.133	67.0001	-0.0520312	60	TRUE	9.39972	22.015	2.73539e-21	1.07357e-19	1.03387e-107	1.12796e-105	FALSE	TRUE	TRUE	TRUE	FALSE	FALSE	FALSE	FALSE	FALSE	FALSE	TRUE	FALSE	FALSE	FALSE	FALSE	FALSE	FALSE	TRUE	FALSE	FALSE	rna_term	CDK13_HUMAN	reviewed	Cyclin-dependent kinase 13 (EC 2.7.11.22) (EC 2.7.11.23) (CDC2-related protein kinase 5) (Cell division cycle 2-like protein kinase 5) (Cell division protein kinase 13) (hCDK13) (Cholinesterase-related cell division controller)	CDK13 CDC2L CDC2L5 CHED KIAA1791	Homo sapiens (Human)	8621;	3D-structure; ATP-binding; Acetylation; Alternative splicing; Biological process; Cellular component; Coding sequence diversity; Complete proteome; Disease; Disease mutation; Host-virus interaction; Isopeptide bond; Kinase; Ligand; Mental retardation; Molecular function; Nucleotide-binding; Nucleus; PTM; Phosphoprotein; Polymorphism; RNA editing; Reference proteome; Serine/threonine-protein kinas…	alternative mRNA splicing, via spliceosome [GO:0000380]; hemopoiesis [GO:0030097]; multicellular organism development [GO:0007275]; negative regulation of stem cell differentiation [GO:2000737]; neutrophil degranulation [GO:0043312]; phosphorylation of RNA polymerase II C-terminal domain [GO:0070816]; positive regulation of cell proliferation [GO:0008284]; positive regulation of transcription fro…	chromosome [GO:0005694]; cyclin/CDK positive transcription elongation factor complex [GO:0008024]; cyclin K-CDK13 complex [GO:0002945]; cytosol [GO:0005829]; extracellular region [GO:0005576]; extracellular space [GO:0005615]; ficolin-1-rich granule lumen [GO:1904813]; Golgi apparatus [GO:0005794]; nuclear cyclin-dependent protein kinase holoenzyme complex [GO:0019908]; nuclear speck [GO:0016607]…	ATP binding [GO:0005524]; cyclin binding [GO:0030332]; cyclin-dependent protein serine/threonine kinase activity [GO:0004693]; protein kinase activity [GO:0004672]; protein kinase binding [GO:0019901]; RNA binding [GO:0003723]; RNA polymerase II carboxy-terminal domain kinase activity [GO:0008353]; transcription factor binding [GO:0008134]; transcription regulatory region DNA binding [GO:0044212]
P78347	GTF2I	649	0.522965	339.405	377.997	0.470076	620.5	TRUE	29.5623	22.0114	2.27947e-192	4.30277e-190	1.11926e-107	1.21002e-105	FALSE	TRUE	TRUE	TRUE	FALSE	FALSE	TRUE	TRUE	FALSE	TRUE	FALSE	FALSE	FALSE	FALSE	FALSE	FALSE	FALSE	FALSE	FALSE	FALSE	rna_term	GTF2I_HUMAN	reviewed	General transcription factor II-I (GTFII-I) (TFII-I) (Bruton tyrosine kinase-associated protein 135) (BAP-135) (BTK-associated protein 135) (SRF-Phox1-interacting protein) (SPIN) (Williams-Beuren syndrome chromosomal region 6 protein)	GTF2I BAP135 WBSCR6	Homo sapiens (Human)	2969;	3D-structure; Acetylation; Alternative splicing; Biological process; Cellular component; Coding sequence diversity; Complete proteome; Cytoplasm; DNA-binding; Direct protein sequencing; Disease; Domain; Isopeptide bond; Molecular function; Nucleus; PTM; Phosphoprotein; Polymorphism; Reference proteome; Repeat; Technical term; Transcription; Transcription regulation; Ubl conjugation; Williams-Beur…	negative regulation of angiogenesis [GO:0016525]; negative regulation of cytosolic calcium ion concentration [GO:0051481]; signal transduction [GO:0007165]; transcription from RNA polymerase II promoter [GO:0006366]; transcription initiation from RNA polymerase II promoter [GO:0006367]; transition between slow and fast fiber [GO:0014886]	cell projection [GO:0042995]; cytoplasm [GO:0005737]; membrane [GO:0016020]; neuronal cell body [GO:0043025]; nucleoplasm [GO:0005654]; nucleus [GO:0005634]	DNA binding [GO:0003677]; DNA binding transcription factor activity [GO:0003700]; mitogen-activated protein kinase binding [GO:0051019]; RNA polymerase II transcription factor activity, sequence-specific DNA binding [GO:0000981]
P18077	RPL35A	113	1	113	112	-0.0508715	56.5	TRUE	9.47661	21.9779	1.31341e-21	5.17187e-20	2.34088e-107	2.5079e-105	TRUE	TRUE	TRUE	TRUE	FALSE	TRUE	TRUE	FALSE	FALSE	FALSE	TRUE	FALSE	FALSE	TRUE	FALSE	FALSE	FALSE	FALSE	TRUE	FALSE	rnabinding_rnp	RL35A_HUMAN	reviewed	60S ribosomal protein L35a (Cell growth-inhibiting gene 33 protein) (Large ribosomal subunit protein eL33)	RPL35A GIG33	Homo sapiens (Human)	6165;	3D-structure; Acetylation; Complete proteome; Diamond-Blackfan anemia; Disease; Disease mutation; Molecular function; PTM; RNA-binding; Reference proteome; Ribonucleoprotein; Ribosomal protein; Technical term; tRNA-binding	cytoplasmic translation [GO:0002181]; nuclear-transcribed mRNA catabolic process, nonsense-mediated decay [GO:0000184]; ribosomal large subunit biogenesis [GO:0042273]; rRNA processing [GO:0006364]; SRP-dependent cotranslational protein targeting to membrane [GO:0006614]; translation [GO:0006412]; translational initiation [GO:0006413]; viral transcription [GO:0019083]	cytosol [GO:0005829]; cytosolic large ribosomal subunit [GO:0022625]; extracellular exosome [GO:0070062]; extracellular matrix [GO:0031012]; membrane [GO:0016020]	RNA binding [GO:0003723]; structural constituent of ribosome [GO:0003735]; tRNA binding [GO:0000049]
Q96EY4	TMA16	147	1	147	100	-0.241611	73.5	TRUE	12.493	21.8865	4.07828e-36	2.16513e-34	1.74644e-106	1.85435e-104	FALSE	FALSE	TRUE	FALSE	FALSE	FALSE	TRUE	FALSE	FALSE	FALSE	FALSE	TRUE	FALSE	FALSE	FALSE	FALSE	FALSE	FALSE	FALSE	FALSE	high_throughput	TMA16_HUMAN	reviewed	Translation machinery-associated protein 16	TMA16 C4orf43	Homo sapiens (Human)	55319;	ADP-ribosylation; Coding sequence diversity; Complete proteome; PTM; Polymorphism; Reference proteome; Technical term		nucleolus [GO:0005730]; nucleus [GO:0005634]
Q9NYF8	BCLAF1	185	0.89372	165.338	176	0.0972255	103.5	TRUE	14.1198	21.8603	1.43307e-45	8.78458e-44	3.10383e-106	3.26643e-104	FALSE	FALSE	TRUE	FALSE	FALSE	FALSE	TRUE	TRUE	TRUE	TRUE	TRUE	TRUE	FALSE	TRUE	FALSE	TRUE	TRUE	FALSE	FALSE	FALSE	high_throughput	BCLF1_HUMAN	reviewed	Bcl-2-associated transcription factor 1 (Btf) (BCLAF1 and THRAP3 family member 1)	BCLAF1 BTF KIAA0164	Homo sapiens (Human)	9774;	Acetylation; Alternative splicing; Biological process; Cellular component; Citrullination; Coding sequence diversity; Complete proteome; Cytoplasm; DNA-binding; Direct protein sequencing; Isopeptide bond; Methylation; Molecular function; Nucleus; PTM; Phosphoprotein; Polymorphism; Reference proteome; Repressor; Technical term; Transcription; Transcription regulation; Ubl conjugation	apoptotic process [GO:0006915]; cellular response to leukemia inhibitory factor [GO:1990830]; negative regulation of transcription, DNA-templated [GO:0045892]; positive regulation of apoptotic process [GO:0043065]; positive regulation of DNA-templated transcription, initiation [GO:2000144]; positive regulation of intrinsic apoptotic signaling pathway [GO:2001244]; positive regulation of response …	cytoplasm [GO:0005737]; nuclear speck [GO:0016607]; nucleoplasm [GO:0005654]; nucleus [GO:0005634]	DNA binding [GO:0003677]; RNA binding [GO:0003723]
Q9HC36	MRM3	167	1	167	90.9999	-0.362145	83.5	TRUE	14.2673	21.5854	1.74987e-46	1.0895e-44	1.23258e-103	1.28578e-101	FALSE	TRUE	TRUE	TRUE	FALSE	FALSE	TRUE	FALSE	FALSE	FALSE	TRUE	TRUE	FALSE	TRUE	FALSE	FALSE	FALSE	FALSE	FALSE	FALSE	rna_term	MRM3_HUMAN	reviewed	rRNA methyltransferase 3, mitochondrial (EC 2.1.1.-) (16S rRNA (guanosine(1370)-2'-O)-methyltransferase) (16S rRNA [Gm1370] 2'-O-methyltransferase) (RNA methyltransferase-like protein 1)	MRM3 RNMTL1 HC90	Homo sapiens (Human)	55178;	Biological process; Cellular component; Coding sequence diversity; Complete proteome; Domain; Ligand; Methyltransferase; Mitochondrion; Molecular function; Polymorphism; Reference proteome; S-adenosyl-L-methionine; Technical term; Transferase; Transit peptide; rRNA processing	rRNA 2'-O-methylation [GO:0000451]	mitochondrial matrix [GO:0005759]; mitochondrion [GO:0005739]	RNA binding [GO:0003723]; rRNA (guanosine-2'-O-)-methyltransferase activity [GO:0070039]
Q9Y3B7	MRPL11	174	1	174	105	-0.325458	87	TRUE	14.8883	21.5552	1.9634e-50	1.28998e-48	2.36852e-103	2.44925e-101	TRUE	TRUE	TRUE	TRUE	FALSE	TRUE	TRUE	FALSE	FALSE	FALSE	TRUE	TRUE	FALSE	TRUE	FALSE	FALSE	FALSE	FALSE	FALSE	FALSE	rnabinding_rnp	RM11_HUMAN	reviewed	39S ribosomal protein L11, mitochondrial (L11mt) (MRP-L11) (Mitochondrial large ribosomal subunit protein uL11m)	MRPL11 CGI-113	Homo sapiens (Human)	65003;	3D-structure; Alternative splicing; Cellular component; Coding sequence diversity; Complete proteome; Domain; Mitochondrion; Molecular function; Reference proteome; Ribonucleoprotein; Ribosomal protein; Technical term; Transit peptide	mitochondrial translational elongation [GO:0070125]; mitochondrial translational termination [GO:0070126]; ribosomal large subunit assembly [GO:0000027]; translation [GO:0006412]	mitochondrial inner membrane [GO:0005743]; mitochondrial large ribosomal subunit [GO:0005762]; mitochondrial ribosome [GO:0005761]; mitochondrion [GO:0005739]	RNA binding [GO:0003723]; rRNA binding [GO:0019843]; structural constituent of ribosome [GO:0003735]
Q9NXG2	THUMPD1	177	0.967213	171.197	98.0001	-0.0531876	91.5	TRUE	14.6396	21.5299	7.85003e-49	4.96556e-47	4.08477e-103	4.1876e-101	FALSE	TRUE	TRUE	TRUE	FALSE	FALSE	TRUE	TRUE	FALSE	FALSE	FALSE	TRUE	FALSE	TRUE	FALSE	FALSE	FALSE	FALSE	FALSE	FALSE	rna_term	THUM1_HUMAN	reviewed	THUMP domain-containing protein 1	THUMPD1	Homo sapiens (Human)	55623;	3D-structure; Acetylation; Coding sequence diversity; Complete proteome; PTM; Phosphoprotein; Polymorphism; Reference proteome; Technical term	rRNA modification [GO:0000154]; tRNA modification [GO:0006400]	nucleoplasm [GO:0005654]	RNA binding [GO:0003723]
O15226	NKRF	107	1	107	60	-0.0798764	53.5	TRUE	8.94431	21.5238	1.87137e-19	6.99821e-18	4.66239e-103	4.7389e-101	FALSE	TRUE	TRUE	TRUE	FALSE	FALSE	TRUE	TRUE	TRUE	TRUE	TRUE	TRUE	FALSE	TRUE	FALSE	FALSE	TRUE	FALSE	FALSE	FALSE	rna_term	NKRF_HUMAN	reviewed	NF-kappa-B-repressing factor (NFkB-repressing factor) (Protein ITBA4) (Transcription factor NRF)	NKRF ITBA4 NRF	Homo sapiens (Human)	55922;	Alternative splicing; Biological process; Cellular component; Coding sequence diversity; Complete proteome; DNA-binding; Isopeptide bond; Molecular function; Nucleus; PTM; Phosphoprotein; Reference proteome; Repressor; Technical term; Transcription; Transcription regulation; Ubl conjugation	negative regulation of transcription, DNA-templated [GO:0045892]; positive regulation of transcription from RNA polymerase II promoter [GO:0045944]	nucleolus [GO:0005730]; nucleus [GO:0005634]	RNA binding [GO:0003723]; RNA polymerase II proximal promoter sequence-specific DNA binding [GO:0000978]; transcriptional activator activity, RNA polymerase II proximal promoter sequence-specific DNA binding [GO:0001077]
Q03001	DST	245	0.808581	198.102	225	0.535328	151.5	TRUE	17.0266	21.3481	2.60942e-65	2.00201e-63	2.02949e-101	2.04531e-99	FALSE	FALSE	TRUE	FALSE	FALSE	FALSE	TRUE	FALSE	FALSE	FALSE	FALSE	FALSE	FALSE	FALSE	TRUE	FALSE	FALSE	FALSE	FALSE	FALSE	high_throughput	DYST_HUMAN	reviewed	Dystonin (230 kDa bullous pemphigoid antigen) (230/240 kDa bullous pemphigoid antigen) (Bullous pemphigoid antigen 1) (BPA) (Bullous pemphigoid antigen) (Dystonia musculorum protein) (Hemidesmosomal plaque protein)	DST BP230 BP240 BPAG1 DMH DT KIAA0728	Homo sapiens (Human)	667;	3D-structure; Actin-binding; Alternative promoter usage; Alternative splicing; Biological process; Calcium; Cell adhesion; Cell junction; Cell membrane; Cell projection; Cellular component; Coding sequence diversity; Coiled coil; Complete proteome; Cytoplasm; Cytoskeleton; Disease; Domain; Endoplasmic reticulum; Epidermolysis bullosa; Intermediate filament; Isopeptide bond; Ligand; Lipoprotein; M…	cell adhesion [GO:0007155]; cell motility [GO:0048870]; cytoskeleton organization [GO:0007010]; hemidesmosome assembly [GO:0031581]; integrin-mediated signaling pathway [GO:0007229]; intermediate filament cytoskeleton organization [GO:0045104]; maintenance of cell polarity [GO:0030011]; microtubule cytoskeleton organization [GO:0000226]; response to wounding [GO:0009611]; retrograde axonal transp…	actin cytoskeleton [GO:0015629]; axon [GO:0030424]; axon cytoplasm [GO:1904115]; basal plasma membrane [GO:0009925]; basement membrane [GO:0005604]; cell cortex [GO:0005938]; cell leading edge [GO:0031252]; cytoplasm [GO:0005737]; cytoplasmic vesicle [GO:0031410]; cytosol [GO:0005829]; endoplasmic reticulum membrane [GO:0005789]; extracellular exosome [GO:0070062]; focal adhesion [GO:0005925]; he…	actin binding [GO:0003779]; calcium ion binding [GO:0005509]; integrin binding [GO:0005178]; microtubule plus-end binding [GO:0051010]; protein C-terminus binding [GO:0008022]; protein homodimerization activity [GO:0042803]
P26368	U2AF2	417	0.759563	316.738	291.999	-0.212432	274.5	TRUE	27.5514	21.1408	2.12746e-167	3.77608e-165	1.67597e-99	1.67485e-97	FALSE	TRUE	TRUE	TRUE	FALSE	FALSE	TRUE	TRUE	TRUE	TRUE	TRUE	TRUE	TRUE	TRUE	TRUE	TRUE	TRUE	FALSE	FALSE	FALSE	rna_term	U2AF2_HUMAN	reviewed	Splicing factor U2AF 65 kDa subunit (U2 auxiliary factor 65 kDa subunit) (hU2AF(65)) (hU2AF65) (U2 snRNP auxiliary factor large subunit)	U2AF2 U2AF65	Homo sapiens (Human)	11338;	3D-structure; Acetylation; Alternative splicing; Biological process; Cellular component; Coding sequence diversity; Complete proteome; Direct protein sequencing; Domain; Hydroxylation; Isopeptide bond; Molecular function; Nucleus; PTM; Phosphoprotein; RNA-binding; Reference proteome; Repeat; Repressor; Spliceosome; Technical term; Ubl conjugation; mRNA processing; mRNA splicing	mRNA 3'-end processing [GO:0031124]; mRNA export from nucleus [GO:0006406]; mRNA processing [GO:0006397]; mRNA splicing, via spliceosome [GO:0000398]; negative regulation of mRNA splicing, via spliceosome [GO:0048025]; negative regulation of protein ubiquitination [GO:0031397]; positive regulation of protein targeting to mitochondrion [GO:1903955]; positive regulation of RNA splicing [GO:0033120]…	commitment complex [GO:0000243]; nuclear speck [GO:0016607]; nucleoplasm [GO:0005654]; nucleus [GO:0005634]; spliceosomal complex [GO:0005681]; U2AF [GO:0089701]; U2-type prespliceosome [GO:0071004]	C2H2 zinc finger domain binding [GO:0070742]; enzyme binding [GO:0019899]; poly-pyrimidine tract binding [GO:0008187]; pre-mRNA 3'-splice site binding [GO:0030628]; RNA binding [GO:0003723]
Q7L2J0	MEPCE	182	0.883495	160.796	108.999	-0.0654886	103	TRUE	13.7169	21.1321	4.02191e-43	2.40345e-41	2.01692e-99	1.99877e-97	FALSE	TRUE	TRUE	TRUE	FALSE	FALSE	TRUE	TRUE	TRUE	TRUE	TRUE	FALSE	FALSE	TRUE	FALSE	FALSE	FALSE	FALSE	FALSE	FALSE	rna_term	MEPCE_HUMAN	reviewed	7SK snRNA methylphosphate capping enzyme (MePCE) (EC 2.1.1.-) (Bicoid-interacting protein 3 homolog) (Bin3 homolog)	MEPCE BCDIN3	Homo sapiens (Human)	56257;	3D-structure; Acetylation; Alternative splicing; Coding sequence diversity; Complete proteome; Isopeptide bond; Ligand; Methylation; Methyltransferase; Molecular function; PTM; Phosphoprotein; Reference proteome; S-adenosyl-L-methionine; Technical term; Transferase; Ubl conjugation	negative regulation of chromatin binding [GO:0035562]; negative regulation of transcription from RNA polymerase II promoter [GO:0000122]; positive regulation of G1/S transition of mitotic cell cycle [GO:1900087]; RNA methylation [GO:0001510]; snRNA metabolic process [GO:0016073]; snRNA modification [GO:0040031]		RNA binding [GO:0003723]; RNA methyltransferase activity [GO:0008173]; S-adenosylmethionine-dependent methyltransferase activity [GO:0008757]
P62750	RPL23A	340	0.801887	272.642	330	0.0844779	212	TRUE	23.6394	21.0784	7.58935e-124	1.04945e-121	6.27171e-99	6.1639e-97	TRUE	TRUE	TRUE	TRUE	FALSE	TRUE	TRUE	TRUE	FALSE	TRUE	TRUE	TRUE	FALSE	TRUE	TRUE	TRUE	FALSE	FALSE	TRUE	FALSE	rnabinding_rnp	RL23A_HUMAN	reviewed	60S ribosomal protein L23a (Large ribosomal subunit protein uL23)	RPL23A	Homo sapiens (Human)	6147;	3D-structure; Citrullination; Coding sequence diversity; Complete proteome; Isopeptide bond; Methylation; Molecular function; PTM; Phosphoprotein; Polymorphism; RNA-binding; Reference proteome; Ribonucleoprotein; Ribosomal protein; Technical term; Ubl conjugation; rRNA-binding	cell proliferation [GO:0008283]; nuclear-transcribed mRNA catabolic process, nonsense-mediated decay [GO:0000184]; ribosomal large subunit assembly [GO:0000027]; rRNA processing [GO:0006364]; SRP-dependent cotranslational protein targeting to membrane [GO:0006614]; translation [GO:0006412]; translational initiation [GO:0006413]; viral transcription [GO:0019083]	cytoplasm [GO:0005737]; cytosol [GO:0005829]; cytosolic large ribosomal subunit [GO:0022625]; extracellular exosome [GO:0070062]; nucleolus [GO:0005730]; nucleus [GO:0005634]; TORC2 complex [GO:0031932]	cadherin binding [GO:0045296]; RNA binding [GO:0003723]; rRNA binding [GO:0019843]; structural constituent of ribosome [GO:0003735]
Q14684	RRP1B	152	0.987013	150.026	152	-0.00948387	77	TRUE	12.7614	20.9949	1.34643e-37	7.34485e-36	3.65096e-98	3.55878e-96	FALSE	TRUE	TRUE	TRUE	FALSE	FALSE	TRUE	TRUE	TRUE	TRUE	TRUE	TRUE	FALSE	TRUE	FALSE	TRUE	TRUE	FALSE	FALSE	FALSE	rna_term	RRP1B_HUMAN	reviewed	Ribosomal RNA processing protein 1 homolog B (RRP1-like protein B)	RRP1B KIAA0179	Homo sapiens (Human)	23076;	Acetylation; Activator; Alternative splicing; Apoptosis; Biological process; Cellular component; Chromosome; Citrullination; Coding sequence diversity; Complete proteome; Molecular function; Nucleus; PTM; Phosphoprotein; Polymorphism; Reference proteome; Technical term; Transcription; Transcription regulation; mRNA processing; mRNA splicing	apoptotic process [GO:0006915]; cellular response to virus [GO:0098586]; mRNA processing [GO:0006397]; negative regulation of GTPase activity [GO:0034260]; negative regulation of phosphatase activity [GO:0010923]; positive regulation by host of viral transcription [GO:0043923]; positive regulation of apoptotic process [GO:0043065]; positive regulation of transcription from RNA polymerase II promo…	cytosol [GO:0005829]; euchromatin [GO:0000791]; granular component [GO:0001652]; heterochromatin [GO:0000792]; nucleolus [GO:0005730]; nucleoplasm [GO:0005654]; nucleus [GO:0005634]; preribosome, large subunit precursor [GO:0030687]; preribosome, small subunit precursor [GO:0030688]	RNA binding [GO:0003723]; RNA polymerase II transcription coactivator activity [GO:0001105]
P62841	RPS15	314	0.788945	247.729	309	0.659577	199	TRUE	21.4292	20.9405	3.56914e-102	4.2024e-100	1.1462e-97	1.10818e-95	TRUE	TRUE	TRUE	FALSE	FALSE	TRUE	TRUE	FALSE	FALSE	FALSE	TRUE	TRUE	FALSE	TRUE	FALSE	FALSE	FALSE	FALSE	TRUE	FALSE	rnabinding_rnp	RS15_HUMAN	reviewed	40S ribosomal protein S15 (RIG protein) (Small ribosomal subunit protein uS19)	RPS15 RIG	Homo sapiens (Human)	6209;	3D-structure; Acetylation; Complete proteome; Direct protein sequencing; Isopeptide bond; Molecular function; PTM; Reference proteome; Ribonucleoprotein; Ribosomal protein; Technical term; Ubl conjugation	nuclear-transcribed mRNA catabolic process, nonsense-mediated decay [GO:0000184]; osteoblast differentiation [GO:0001649]; ribosomal small subunit assembly [GO:0000028]; ribosomal small subunit biogenesis [GO:0042274]; ribosomal small subunit export from nucleus [GO:0000056]; rRNA processing [GO:0006364]; SRP-dependent cotranslational protein targeting to membrane [GO:0006614]; translation [GO:00…	cytosol [GO:0005829]; cytosolic small ribosomal subunit [GO:0022627]; focal adhesion [GO:0005925]; membrane [GO:0016020]; nucleoplasm [GO:0005654]; nucleus [GO:0005634]	DNA binding [GO:0003677]; RNA binding [GO:0003723]; structural constituent of ribosome [GO:0003735]
P46940	IQGAP1	781	0.413884	323.244	758.003	0.817274	943.5	TRUE	28.1286	20.8616	2.18863e-174	4.00419e-172	5.98278e-97	5.73768e-95	FALSE	FALSE	TRUE	FALSE	FALSE	FALSE	TRUE	TRUE	TRUE	TRUE	FALSE	FALSE	FALSE	FALSE	FALSE	FALSE	FALSE	FALSE	FALSE	FALSE	high_throughput	IQGA1_HUMAN	reviewed	Ras GTPase-activating-like protein IQGAP1 (p195)	IQGAP1 KIAA0051	Homo sapiens (Human)	8826;	3D-structure; Acetylation; Calmodulin-binding; Cell membrane; Cellular component; Coding sequence diversity; Complete proteome; Cytoplasm; Direct protein sequencing; Domain; Membrane; Molecular function; Nucleus; PTM; Phosphoprotein; Polymorphism; Reference proteome; Repeat; Technical term	cellular response to calcium ion [GO:0071277]; cellular response to epidermal growth factor stimulus [GO:0071364]; cellular response to platelet-derived growth factor stimulus [GO:0036120]; epidermal growth factor receptor signaling pathway [GO:0007173]; fibroblast growth factor receptor signaling pathway [GO:0008543]; glomerular visceral epithelial cell development [GO:0072015]; negative regulat…	actin filament [GO:0005884]; axon [GO:0030424]; cytoplasm [GO:0005737]; cytoplasmic ribonucleoprotein granule [GO:0036464]; cytosol [GO:0005829]; extracellular exosome [GO:0070062]; extrinsic component of cytoplasmic side of plasma membrane [GO:0031234]; focal adhesion [GO:0005925]; growth cone [GO:0030426]; lateral plasma membrane [GO:0016328]; membrane raft [GO:0045121]; microtubule [GO:0005874…	cadherin binding [GO:0045296]; calcium ion binding [GO:0005509]; calmodulin binding [GO:0005516]; GTPase activator activity [GO:0005096]; GTPase inhibitor activity [GO:0005095]; mitogen-activated protein kinase binding [GO:0051019]; phosphatidylinositol-3,4,5-trisphosphate binding [GO:0005547]; protein complex binding [GO:0032403]; protein domain specific binding [GO:0019904]; protein kinase bind…
P62241	RPS8	343	0.76392	262.024	338	0.607413	224.5	TRUE	22.6975	20.7409	2.37203e-114	2.96928e-112	7.39979e-96	7.03987e-94	TRUE	TRUE	TRUE	TRUE	FALSE	TRUE	TRUE	TRUE	TRUE	TRUE	TRUE	TRUE	FALSE	TRUE	TRUE	TRUE	TRUE	FALSE	TRUE	FALSE	rnabinding_rnp	RS8_HUMAN	reviewed	40S ribosomal protein S8 (Small ribosomal subunit protein eS8)	RPS8 OK/SW-cl.83	Homo sapiens (Human)	6202;	3D-structure; Acetylation; Cellular component; Coding sequence diversity; Complete proteome; Cytoplasm; Direct protein sequencing; Isopeptide bond; Lipoprotein; Membrane; Molecular function; Myristate; PTM; Phosphoprotein; Polymorphism; Reference proteome; Ribonucleoprotein; Ribosomal protein; Technical term; Ubl conjugation	maturation of SSU-rRNA from tricistronic rRNA transcript (SSU-rRNA, 5.8S rRNA, LSU-rRNA) [GO:0000462]; nuclear-transcribed mRNA catabolic process, nonsense-mediated decay [GO:0000184]; rRNA processing [GO:0006364]; SRP-dependent cotranslational protein targeting to membrane [GO:0006614]; translation [GO:0006412]; translational initiation [GO:0006413]; viral transcription [GO:0019083]	cytosol [GO:0005829]; cytosolic small ribosomal subunit [GO:0022627]; endoplasmic reticulum [GO:0005783]; extracellular exosome [GO:0070062]; focal adhesion [GO:0005925]; intracellular ribonucleoprotein complex [GO:0030529]; membrane [GO:0016020]; nucleoplasm [GO:0005654]; nucleus [GO:0005634]	RNA binding [GO:0003723]; structural constituent of ribosome [GO:0003735]
P20042	EIF2S2	482	0.665746	320.89	264	0.336	362	TRUE	27.9198	20.6941	7.68078e-172	1.38394e-169	1.95851e-95	1.84846e-93	TRUE	TRUE	TRUE	FALSE	TRUE	TRUE	TRUE	TRUE	FALSE	FALSE	TRUE	TRUE	FALSE	TRUE	TRUE	FALSE	FALSE	FALSE	FALSE	FALSE	rnabinding	IF2B_HUMAN	reviewed	Eukaryotic translation initiation factor 2 subunit 2 (Eukaryotic translation initiation factor 2 subunit beta) (eIF-2-beta)	EIF2S2 EIF2B	Homo sapiens (Human)	8894;	Acetylation; Biological process; Coding sequence diversity; Complete proteome; Domain; Initiation factor; Isopeptide bond; Ligand; Metal-binding; Molecular function; PTM; Phosphoprotein; Polymorphism; Protein biosynthesis; Reference proteome; Technical term; Ubl conjugation; Zinc; Zinc-finger	in utero embryonic development [GO:0001701]; male germ cell proliferation [GO:0002176]; male gonad development [GO:0008584]; translational initiation [GO:0006413]; transmembrane transport [GO:0055085]	cytoplasm [GO:0005737]; cytosol [GO:0005829]; eukaryotic translation initiation factor 2 complex [GO:0005850]	metal ion binding [GO:0046872]; RNA binding [GO:0003723]; translation factor activity, RNA binding [GO:0008135]; translation initiation factor activity [GO:0003743]
O00178	GTPBP1	299	0.784777	234.648	154	0.0441024	190.5	TRUE	20.2688	20.6774	1.2132e-91	1.31158e-89	2.76725e-95	2.59119e-93	FALSE	FALSE	TRUE	TRUE	FALSE	FALSE	TRUE	FALSE	FALSE	FALSE	FALSE	FALSE	FALSE	TRUE	FALSE	FALSE	FALSE	FALSE	FALSE	FALSE	high_throughput	GTPB1_HUMAN	reviewed	GTP-binding protein 1 (G-protein 1) (GP-1) (GP1)	GTPBP1	Homo sapiens (Human)	9567;	Cellular component; Coding sequence diversity; Complete proteome; Cytoplasm; GTP-binding; Ligand; Nucleotide-binding; PTM; Phosphoprotein; Polymorphism; Reference proteome; Technical term	GTP metabolic process [GO:0046039]; immune response [GO:0006955]; positive regulation of mRNA catabolic process [GO:0061014]; signal transduction [GO:0007165]	cytoplasmic exosome (RNase complex) [GO:0000177]; cytosol [GO:0005829]; membrane [GO:0016020]	GTPase activity [GO:0003924]; GTP binding [GO:0005525]; RNA binding [GO:0003723]
Q13247	SRSF6	229	0.814947	186.623	115	-0.399015	140.5	TRUE	16.0081	20.5488	5.60608e-58	3.94482e-56	3.94644e-94	3.66649e-92	TRUE	TRUE	TRUE	FALSE	TRUE	TRUE	TRUE	TRUE	TRUE	TRUE	TRUE	TRUE	TRUE	TRUE	TRUE	TRUE	TRUE	FALSE	FALSE	FALSE	rnabinding	SRSF6_HUMAN	reviewed	Serine/arginine-rich splicing factor 6 (Pre-mRNA-splicing factor SRP55) (Splicing factor, arginine/serine-rich 6)	SRSF6 SFRS6 SRP55	Homo sapiens (Human)	6431;	Acetylation; Alternative splicing; Biological process; Cellular component; Coding sequence diversity; Complete proteome; Direct protein sequencing; Domain; Isopeptide bond; Molecular function; Nucleus; PTM; Phosphoprotein; Polymorphism; RNA-binding; Reference proteome; Repeat; Repressor; Technical term; Ubl conjugation; mRNA processing; mRNA splicing	alternative mRNA splicing, via spliceosome [GO:0000380]; mRNA 3'-end processing [GO:0031124]; mRNA export from nucleus [GO:0006406]; mRNA splice site selection [GO:0006376]; mRNA splicing, via spliceosome [GO:0000398]; negative regulation of cell death [GO:0060548]; negative regulation of keratinocyte differentiation [GO:0045617]; negative regulation of mRNA splicing, via spliceosome [GO:0048025]…	nuclear speck [GO:0016607]; nucleoplasm [GO:0005654]	pre-mRNA binding [GO:0036002]; RNA binding [GO:0003723]
P39019	RPS19	304	0.783505	238.186	153	-0.23968	194	TRUE	20.5826	20.3659	1.96576e-94	2.16452e-92	1.67682e-92	1.5458e-90	TRUE	TRUE	TRUE	FALSE	FALSE	TRUE	TRUE	TRUE	FALSE	TRUE	TRUE	TRUE	FALSE	FALSE	TRUE	FALSE	FALSE	FALSE	TRUE	FALSE	rnabinding_rnp	RS19_HUMAN	reviewed	40S ribosomal protein S19 (Small ribosomal subunit protein eS19)	RPS19	Homo sapiens (Human)	6223;	3D-structure; Acetylation; Cellular component; Complete proteome; Diamond-Blackfan anemia; Direct protein sequencing; Disease; Disease mutation; Methylation; Molecular function; Nucleus; PTM; Reference proteome; Ribonucleoprotein; Ribosomal protein; Technical term	antimicrobial humoral immune response mediated by antimicrobial peptide [GO:0061844]; defense response to Gram-negative bacterium [GO:0050829]; erythrocyte differentiation [GO:0030218]; killing of cells of other organism [GO:0031640]; maturation of SSU-rRNA [GO:0030490]; maturation of SSU-rRNA from tricistronic rRNA transcript (SSU-rRNA, 5.8S rRNA, LSU-rRNA) [GO:0000462]; monocyte chemotaxis [GO:…	cytoplasm [GO:0005737]; cytosol [GO:0005829]; cytosolic small ribosomal subunit [GO:0022627]; extracellular exosome [GO:0070062]; extracellular matrix [GO:0031012]; focal adhesion [GO:0005925]; membrane [GO:0016020]; nucleolus [GO:0005730]; nucleoplasm [GO:0005654]; ribosome [GO:0005840]	fibroblast growth factor binding [GO:0017134]; protein homodimerization activity [GO:0042803]; protein kinase binding [GO:0019901]; RNA binding [GO:0003723]; structural constituent of ribosome [GO:0003735]
Q9NYV4	CDK12	109	0.947826	103.313	83	-0.0458797	57.5	TRUE	8.61722	20.3559	3.42997e-18	1.24357e-16	2.05995e-92	1.88438e-90	FALSE	TRUE	TRUE	TRUE	FALSE	FALSE	FALSE	TRUE	FALSE	FALSE	FALSE	FALSE	FALSE	FALSE	FALSE	FALSE	FALSE	FALSE	FALSE	FALSE	rna_term	CDK12_HUMAN	reviewed	Cyclin-dependent kinase 12 (EC 2.7.11.22) (EC 2.7.11.23) (Cdc2-related kinase, arginine/serine-rich) (CrkRS) (Cell division cycle 2-related protein kinase 7) (CDC2-related protein kinase 7) (Cell division protein kinase 12) (hCDK12)	CDK12 CRK7 CRKRS KIAA0904	Homo sapiens (Human)	51755;	3D-structure; ATP-binding; Alternative splicing; Biological process; Cellular component; Chromosomal rearrangement; Coding sequence diversity; Complete proteome; Isopeptide bond; Kinase; Ligand; Molecular function; Nucleotide-binding; Nucleus; PTM; Phosphoprotein; Polymorphism; Reference proteome; Serine/threonine-protein kinase; Technical term; Transferase; Ubl conjugation; mRNA processing; mRNA…	mRNA processing [GO:0006397]; negative regulation of stem cell differentiation [GO:2000737]; phosphorylation of RNA polymerase II C-terminal domain [GO:0070816]; positive regulation of transcription from RNA polymerase II promoter [GO:0045944]; protein autophosphorylation [GO:0046777]; regulation of MAP kinase activity [GO:0043405]; regulation of RNA splicing [GO:0043484]; RNA splicing [GO:000838…	chromosome [GO:0005694]; cyclin/CDK positive transcription elongation factor complex [GO:0008024]; cyclin K-CDK12 complex [GO:0002944]; fibrillar center [GO:0001650]; nuclear cyclin-dependent protein kinase holoenzyme complex [GO:0019908]; nuclear speck [GO:0016607]; nucleoplasm [GO:0005654]; nucleus [GO:0005634]	ATP binding [GO:0005524]; cyclin binding [GO:0030332]; cyclin-dependent protein serine/threonine kinase activity [GO:0004693]; protein kinase activity [GO:0004672]; protein kinase binding [GO:0019901]; RNA polymerase II carboxy-terminal domain kinase activity [GO:0008353]; transcription factor binding [GO:0008134]; transcription regulatory region DNA binding [GO:0044212]
P05198	EIF2S1	532	0.59375	315.875	299	-0.00628873	448	TRUE	27.4749	20.3373	1.75218e-166	3.06425e-164	3.00841e-92	2.73099e-90	FALSE	FALSE	TRUE	FALSE	FALSE	FALSE	TRUE	TRUE	FALSE	FALSE	TRUE	TRUE	FALSE	TRUE	FALSE	FALSE	FALSE	FALSE	FALSE	FALSE	high_throughput	IF2A_HUMAN	reviewed	Eukaryotic translation initiation factor 2 subunit 1 (Eukaryotic translation initiation factor 2 subunit alpha) (eIF-2-alpha) (eIF-2A) (eIF-2alpha)	EIF2S1 EIF2A	Homo sapiens (Human)	1965;	3D-structure; Acetylation; Biological process; Cellular component; Complete proteome; Cytoplasm; Initiation factor; Molecular function; PTM; Phosphoprotein; Protein biosynthesis; RNA-binding; Reference proteome; Technical term; Translation regulation	aging [GO:0007568]; cellular response to amino acid starvation [GO:0034198]; cellular response to heat [GO:0034605]; cellular response to UV [GO:0034644]; negative regulation of guanyl-nucleotide exchange factor activity [GO:1905098]; negative regulation of translational initiation in response to stress [GO:0032057]; PERK-mediated unfolded protein response [GO:0036499]; positive regulation of neu…	cytoplasmic stress granule [GO:0010494]; cytosol [GO:0005829]; eukaryotic 48S preinitiation complex [GO:0033290]; eukaryotic translation initiation factor 2 complex [GO:0005850]; extracellular exosome [GO:0070062]; glial limiting end-foot [GO:0097451]; membrane [GO:0016020]; multi-eIF complex [GO:0043614]; nucleus [GO:0005634]; polysome [GO:0005844]; ribosome [GO:0005840]; translation initiation …	ribosome binding [GO:0043022]; RNA binding [GO:0003723]; translation initiation factor activity [GO:0003743]
P62899	RPL31	108	0.915254	98.8475	108	0.558489	59	TRUE	8.22105	20.3077	1.00864e-16	3.44678e-15	5.49229e-92	4.94805e-90	TRUE	TRUE	TRUE	FALSE	FALSE	TRUE	TRUE	FALSE	FALSE	FALSE	FALSE	TRUE	FALSE	TRUE	TRUE	TRUE	TRUE	FALSE	TRUE	FALSE	rnabinding_rnp	RL31_HUMAN	reviewed	60S ribosomal protein L31 (Large ribosomal subunit protein eL31)	RPL31	Homo sapiens (Human)	6160;	3D-structure; Acetylation; Alternative splicing; Coding sequence diversity; Complete proteome; Molecular function; PTM; Phosphoprotein; Reference proteome; Ribonucleoprotein; Ribosomal protein; Technical term	cytoplasmic translation [GO:0002181]; nuclear-transcribed mRNA catabolic process, nonsense-mediated decay [GO:0000184]; rRNA processing [GO:0006364]; SRP-dependent cotranslational protein targeting to membrane [GO:0006614]; translation [GO:0006412]; translational initiation [GO:0006413]; viral transcription [GO:0019083]	cytosol [GO:0005829]; cytosolic large ribosomal subunit [GO:0022625]; extracellular exosome [GO:0070062]; focal adhesion [GO:0005925]; membrane [GO:0016020]	RNA binding [GO:0003723]; structural constituent of ribosome [GO:0003735]
Q8IWX8	CHERP	206	0.85124	175.355	143	0.00525335	121	TRUE	15.0085	20.302	3.22793e-51	2.15655e-49	6.17176e-92	5.51839e-90	FALSE	TRUE	TRUE	FALSE	FALSE	FALSE	TRUE	FALSE	FALSE	TRUE	TRUE	TRUE	FALSE	TRUE	FALSE	TRUE	TRUE	FALSE	FALSE	FALSE	rna_term	CHERP_HUMAN	reviewed	Calcium homeostasis endoplasmic reticulum protein (ERPROT 213-21) (SR-related CTD-associated factor 6)	CHERP DAN26 SCAF6	Homo sapiens (Human)	10523;	Acetylation; Cellular component; Coding sequence diversity; Complete proteome; Cytoplasm; Endoplasmic reticulum; Isopeptide bond; PTM; Phosphoprotein; Polymorphism; Reference proteome; Technical term; Ubl conjugation	cellular calcium ion homeostasis [GO:0006874]; mRNA splicing, via spliceosome [GO:0000398]; negative regulation of cell proliferation [GO:0008285]; nervous system development [GO:0007399]; positive regulation of NFAT protein import into nucleus [GO:0051533]; release of sequestered calcium ion into cytosol [GO:0051209]	cytoplasm [GO:0005737]; membrane [GO:0016020]; nucleoplasm [GO:0005654]; perinuclear region of cytoplasm [GO:0048471]; sarcoplasmic reticulum membrane [GO:0033017]	ion channel binding [GO:0044325]; RNA binding [GO:0003723]
P62244	RPS15A	338	0.754464	255.009	209.002	0.0584118	224	TRUE	22.0751	20.2925	2.74291e-108	3.32844e-106	7.48447e-92	6.64219e-90	TRUE	TRUE	TRUE	FALSE	TRUE	TRUE	TRUE	TRUE	TRUE	TRUE	TRUE	TRUE	FALSE	TRUE	FALSE	FALSE	FALSE	FALSE	TRUE	FALSE	rnabinding	RS15A_HUMAN	reviewed	40S ribosomal protein S15a (Small ribosomal subunit protein uS8)	RPS15A OK/SW-cl.82	Homo sapiens (Human)	6210;	3D-structure; Complete proteome; Direct protein sequencing; Molecular function; Reference proteome; Ribonucleoprotein; Ribosomal protein; Technical term	nuclear-transcribed mRNA catabolic process, nonsense-mediated decay [GO:0000184]; positive regulation of cell cycle [GO:0045787]; positive regulation of cell proliferation [GO:0008284]; response to virus [GO:0009615]; rRNA processing [GO:0006364]; SRP-dependent cotranslational protein targeting to membrane [GO:0006614]; translation [GO:0006412]; translational initiation [GO:0006413]; viral transc…	cytoplasm [GO:0005737]; cytosol [GO:0005829]; cytosolic small ribosomal subunit [GO:0022627]; extracellular exosome [GO:0070062]; extracellular matrix [GO:0031012]; membrane [GO:0016020]; mitochondrion [GO:0005739]; nucleoplasm [GO:0005654]	RNA binding [GO:0003723]; structural constituent of ribosome [GO:0003735]
Q07955	SRSF1	409	0.739602	302.497	225	-0.291228	276.5	TRUE	26.2881	20.2446	1.31277e-152	2.10966e-150	1.98291e-91	1.74672e-89	TRUE	TRUE	TRUE	TRUE	TRUE	TRUE	TRUE	FALSE	TRUE	TRUE	TRUE	TRUE	TRUE	TRUE	TRUE	TRUE	TRUE	FALSE	FALSE	FALSE	rnabinding	SRSF1_HUMAN	reviewed	Serine/arginine-rich splicing factor 1 (Alternative-splicing factor 1) (ASF-1) (Splicing factor, arginine/serine-rich 1) (pre-mRNA-splicing factor SF2, P33 subunit)	SRSF1 ASF SF2 SF2P33 SFRS1 OK/SW-cl.3	Homo sapiens (Human)	6426;	3D-structure; Acetylation; Alternative splicing; Biological process; Cellular component; Coding sequence diversity; Complete proteome; Cytoplasm; Direct protein sequencing; Domain; Isopeptide bond; Methylation; Molecular function; Nucleus; PTM; Phosphoprotein; Polymorphism; RNA-binding; Reference proteome; Repeat; Spliceosome; Technical term; Transport; Ubl conjugation; mRNA processing; mRNA spli…	alternative mRNA splicing, via spliceosome [GO:0000380]; cardiac muscle contraction [GO:0060048]; in utero embryonic development [GO:0001701]; liver regeneration [GO:0097421]; mRNA 3'-end processing [GO:0031124]; mRNA 5'-splice site recognition [GO:0000395]; mRNA export from nucleus [GO:0006406]; mRNA processing [GO:0006397]; mRNA splice site selection [GO:0006376]; mRNA splicing, via spliceosome…	catalytic step 2 spliceosome [GO:0071013]; cytoplasm [GO:0005737]; extracellular exosome [GO:0070062]; nuclear speck [GO:0016607]; nucleoplasm [GO:0005654]; nucleus [GO:0005634]	DNA topoisomerase binding [GO:0044547]; mRNA binding [GO:0003729]; protein kinase B binding [GO:0043422]; RNA binding [GO:0003723]; RS domain binding [GO:0050733]
P43243	MATR3	461	0.674963	311.158	279	0.185238	341.5	TRUE	27.0564	20.0017	1.60464e-161	2.72606e-159	2.66247e-89	2.32809e-87	TRUE	TRUE	TRUE	FALSE	TRUE	TRUE	TRUE	FALSE	TRUE	TRUE	TRUE	TRUE	FALSE	TRUE	TRUE	TRUE	TRUE	FALSE	FALSE	FALSE	rnabinding	MATR3_HUMAN	reviewed	Matrin-3	MATR3 KIAA0723	Homo sapiens (Human)	9782;	Acetylation; Alternative splicing; Amyotrophic lateral sclerosis; Biological process; Cellular component; Coding sequence diversity; Complete proteome; Direct protein sequencing; Disease; Disease mutation; Domain; Immunity; Innate immunity; Isopeptide bond; Ligand; Metal-binding; Molecular function; Neurodegeneration; Nucleus; PTM; Phosphoprotein; Polymorphism; RNA-binding; Reference proteome; Re…	activation of innate immune response [GO:0002218]; innate immune response [GO:0045087]; posttranscriptional regulation of gene expression [GO:0010608]	membrane [GO:0016020]; nuclear inner membrane [GO:0005637]; nuclear matrix [GO:0016363]	identical protein binding [GO:0042802]; miRNA binding [GO:0035198]; RNA binding [GO:0003723]; structural molecule activity [GO:0005198]; zinc ion binding [GO:0008270]
P09661	SNRPA1	486	0.636126	309.157	324	0.230017	382	TRUE	26.8789	19.8593	1.9382e-159	3.24634e-157	4.57866e-88	3.97441e-86	TRUE	TRUE	TRUE	TRUE	FALSE	TRUE	TRUE	FALSE	FALSE	TRUE	TRUE	FALSE	FALSE	FALSE	TRUE	FALSE	FALSE	FALSE	FALSE	FALSE	rnabinding_rnp	RU2A_HUMAN	reviewed	U2 small nuclear ribonucleoprotein A' (U2 snRNP A')	SNRPA1	Homo sapiens (Human)	6627;	3D-structure; Acetylation; Biological process; Cellular component; Complete proteome; Direct protein sequencing; Domain; Isopeptide bond; Leucine-rich repeat; Molecular function; Nucleus; PTM; Phosphoprotein; RNA-binding; Reference proteome; Repeat; Ribonucleoprotein; Spliceosome; Technical term; Ubl conjugation; mRNA processing; mRNA splicing	interleukin-12-mediated signaling pathway [GO:0035722]; mRNA splicing, via spliceosome [GO:0000398]; RNA splicing [GO:0008380]	catalytic step 2 spliceosome [GO:0071013]; nuclear body [GO:0016604]; nuclear speck [GO:0016607]; nucleoplasm [GO:0005654]; small nuclear ribonucleoprotein complex [GO:0030532]; spliceosomal complex [GO:0005681]; U2 snRNP [GO:0005686]	RNA binding [GO:0003723]; U2 snRNA binding [GO:0030620]
O43660	PLRG1	167	0.965318	161.208	116	-0.0784525	86.5	TRUE	13.7534	19.8105	2.42812e-43	1.45835e-41	1.20841e-87	1.04134e-85	FALSE	TRUE	TRUE	TRUE	FALSE	FALSE	TRUE	TRUE	TRUE	FALSE	FALSE	FALSE	FALSE	FALSE	FALSE	FALSE	FALSE	FALSE	FALSE	FALSE	rna_term	PLRG1_HUMAN	reviewed	Pleiotropic regulator 1	PLRG1	Homo sapiens (Human)	5356;	3D-structure; Acetylation; Alternative splicing; Biological process; Cellular component; Coding sequence diversity; Complete proteome; Direct protein sequencing; Domain; Nucleus; PTM; Phosphoprotein; Reference proteome; Repeat; Spliceosome; Technical term; WD repeat; mRNA processing; mRNA splicing	mRNA splicing, via spliceosome [GO:0000398]; positive regulation of G1/S transition of mitotic cell cycle [GO:1900087]; protein localization to nucleus [GO:0034504]	catalytic step 2 spliceosome [GO:0071013]; Cul4-RING E3 ubiquitin ligase complex [GO:0080008]; fibrillar center [GO:0001650]; nuclear membrane [GO:0031965]; nuclear speck [GO:0016607]; nucleoplasm [GO:0005654]; precatalytic spliceosome [GO:0071011]; Prp19 complex [GO:0000974]
P61313	RPL15	201	0.926267	186.18	201	0.564084	108.5	TRUE	15.9688	19.6615	1.05353e-57	7.36975e-56	2.30431e-86	1.97142e-84	TRUE	TRUE	TRUE	TRUE	FALSE	TRUE	TRUE	TRUE	TRUE	TRUE	TRUE	TRUE	FALSE	TRUE	TRUE	TRUE	FALSE	FALSE	TRUE	FALSE	rnabinding_rnp	RL15_HUMAN	reviewed	60S ribosomal protein L15 (Large ribosomal subunit protein eL15)	RPL15 EC45 TCBAP0781	Homo sapiens (Human)	6138;	3D-structure; Alternative splicing; Cellular component; Coding sequence diversity; Complete proteome; Diamond-Blackfan anemia; Disease; Isopeptide bond; Lipoprotein; Membrane; Molecular function; Myristate; PTM; Phosphoprotein; Reference proteome; Ribonucleoprotein; Ribosomal protein; Technical term; Ubl conjugation	cytoplasmic translation [GO:0002181]; nuclear-transcribed mRNA catabolic process, nonsense-mediated decay [GO:0000184]; response to ethanol [GO:0045471]; rRNA processing [GO:0006364]; SRP-dependent cotranslational protein targeting to membrane [GO:0006614]; translation [GO:0006412]; translational initiation [GO:0006413]; viral transcription [GO:0019083]	A band [GO:0031672]; cytosol [GO:0005829]; cytosolic large ribosomal subunit [GO:0022625]; extracellular exosome [GO:0070062]; membrane [GO:0016020]; nucleus [GO:0005634]; ribosome [GO:0005840]	cadherin binding [GO:0045296]; RNA binding [GO:0003723]; structural constituent of ribosome [GO:0003735]
Q9BYD6	MRPL1	211	0.827451	174.592	118	0.0615406	127.5	TRUE	14.9408	19.4961	8.93745e-51	5.90467e-49	5.9272e-85	4.99902e-83	TRUE	TRUE	TRUE	TRUE	FALSE	TRUE	TRUE	TRUE	FALSE	FALSE	TRUE	TRUE	FALSE	TRUE	FALSE	FALSE	FALSE	FALSE	FALSE	FALSE	rnabinding_rnp	RM01_HUMAN	reviewed	39S ribosomal protein L1, mitochondrial (L1mt) (MRP-L1) (Mitochondrial large ribosomal subunit protein uL1m)	MRPL1 BM-022	Homo sapiens (Human)	65008;	Cellular component; Coding sequence diversity; Complete proteome; Domain; Mitochondrion; Molecular function; Polymorphism; Reference proteome; Ribonucleoprotein; Ribosomal protein; Technical term; Transit peptide	cleavage involved in rRNA processing [GO:0000469]; maturation of LSU-rRNA [GO:0000470]; mitochondrial translational elongation [GO:0070125]; mitochondrial translational termination [GO:0070126]; rRNA pseudouridine synthesis [GO:0031118]; snRNA pseudouridine synthesis [GO:0031120]; translation [GO:0006412]	box H/ACA snoRNP complex [GO:0031429]; large ribosomal subunit [GO:0015934]; mitochondrial inner membrane [GO:0005743]; mitochondrion [GO:0005739]	box H/ACA snoRNA binding [GO:0034513]; RNA binding [GO:0003723]; structural constituent of ribosome [GO:0003735]
P17096	HMGA1	211	0.827451	174.592	147.999	-0.180122	127.5	TRUE	14.9408	19.4961	8.93745e-51	5.90467e-49	5.9272e-85	4.99902e-83	FALSE	FALSE	TRUE	TRUE	FALSE	FALSE	FALSE	TRUE	FALSE	FALSE	FALSE	FALSE	FALSE	FALSE	TRUE	FALSE	FALSE	FALSE	FALSE	FALSE	high_throughput	HMGA1_HUMAN	reviewed	High mobility group protein HMG-I/HMG-Y (HMG-I(Y)) (High mobility group AT-hook protein 1) (High mobility group protein A1) (High mobility group protein R)	HMGA1 HMGIY	Homo sapiens (Human)	3159;	3D-structure; ADP-ribosylation; Acetylation; Alternative splicing; Biological process; Cellular component; Chromosomal rearrangement; Chromosome; Coding sequence diversity; Complete proteome; DNA-binding; Direct protein sequencing; Domain; Host-virus interaction; Isopeptide bond; Methylation; Molecular function; Nucleus; PTM; Phosphoprotein; Reference proteome; Repeat; Technical term; Transcripti…	base-excision repair [GO:0006284]; DNA unwinding involved in DNA replication [GO:0006268]; establishment of integrated proviral latency [GO:0075713]; negative regulation of cell proliferation [GO:0008285]; negative regulation of chromatin silencing [GO:0031936]; negative regulation of transcription, DNA-templated [GO:0045892]; nuclear transport [GO:0051169]; nucleosome disassembly [GO:0006337]; o…	cytosol [GO:0005829]; focal adhesion [GO:0005925]; nucleoplasm [GO:0005654]; nucleus [GO:0005634]; RNA polymerase II transcription factor complex [GO:0090575]; senescence-associated heterochromatin focus [GO:0035985]; transcription factor complex [GO:0005667]	5'-deoxyribose-5-phosphate lyase activity [GO:0051575]; AT DNA binding [GO:0003680]; chromatin binding [GO:0003682]; DNA-(apurinic or apyrimidinic site) lyase activity [GO:0003906]; DNA binding [GO:0003677]; DNA binding transcription factor activity [GO:0003700]; enhancer sequence-specific DNA binding [GO:0001158]; enzyme binding [GO:0019899]; ligand-dependent nuclear receptor transcription coact…
O75934	BCAS2	107	0.91453	97.8547	59	-0.106249	58.5	TRUE	8.13298	19.4647	2.09437e-16	7.13647e-15	1.09324e-84	9.15547e-83	FALSE	TRUE	FALSE	FALSE	FALSE	FALSE	FALSE	FALSE	FALSE	FALSE	FALSE	FALSE	FALSE	FALSE	FALSE	FALSE	FALSE	FALSE	FALSE	FALSE	rna_term	SPF27_HUMAN	reviewed	Pre-mRNA-splicing factor SPF27 (Breast carcinoma-amplified sequence 2) (DNA amplified in mammary carcinoma 1 protein) (Spliceosome-associated protein SPF 27)	BCAS2 DAM1	Homo sapiens (Human)	10286;	3D-structure; Acetylation; Biological process; Cellular component; Coding sequence diversity; Coiled coil; Complete proteome; Direct protein sequencing; Domain; Nucleus; PTM; Phosphoprotein; Polymorphism; Reference proteome; Spliceosome; Technical term; mRNA processing; mRNA splicing	mRNA splicing, via spliceosome [GO:0000398]; RNA splicing [GO:0008380]; RNA splicing, via transesterification reactions [GO:0000375]	catalytic step 2 spliceosome [GO:0071013]; centrosome [GO:0005813]; nuclear speck [GO:0016607]; nucleolus [GO:0005730]; nucleoplasm [GO:0005654]; precatalytic spliceosome [GO:0071011]; Prp19 complex [GO:0000974]; spliceosomal complex [GO:0005681]
Q7Z417	NUFIP2	209	0.826087	172.652	125	-0.0248614	126.5	TRUE	14.7687	19.4116	1.16554e-49	7.49222e-48	3.07773e-84	2.55947e-82	TRUE	TRUE	TRUE	FALSE	TRUE	TRUE	TRUE	TRUE	FALSE	FALSE	TRUE	TRUE	FALSE	TRUE	TRUE	FALSE	FALSE	FALSE	FALSE	FALSE	rnabinding	NUFP2_HUMAN	reviewed	Nuclear fragile X mental retardation-interacting protein 2 (82 kDa FMRP-interacting protein) (82-FIP) (Cell proliferation-inducing gene 1 protein) (FMRP-interacting protein 2)	NUFIP2 KIAA1321 PIG1	Homo sapiens (Human)	57532;	Alternative splicing; Cellular component; Coding sequence diversity; Complete proteome; Cytoplasm; Direct protein sequencing; Isopeptide bond; Methylation; Molecular function; Nucleus; PTM; Phosphoprotein; RNA-binding; Reference proteome; Technical term; Ubl conjugation		cytoplasm [GO:0005737]; cytoplasmic stress granule [GO:0010494]; cytosol [GO:0005829]; membrane [GO:0016020]; nuclear body [GO:0016604]; nucleoplasm [GO:0005654]; nucleus [GO:0005634]; polysomal ribosome [GO:0042788]	RNA binding [GO:0003723]
Q12849	GRSF1	400	0.732601	293.04	233.001	0.166694	273	TRUE	25.4491	19.4065	3.61333e-143	5.43921e-141	3.4026e-84	2.80998e-82	TRUE	TRUE	TRUE	TRUE	TRUE	TRUE	TRUE	TRUE	TRUE	TRUE	TRUE	TRUE	FALSE	TRUE	TRUE	TRUE	TRUE	FALSE	FALSE	FALSE	rnabinding	GRSF1_HUMAN	reviewed	G-rich sequence factor 1 (GRSF-1)	GRSF1	Homo sapiens (Human)	2926;	3D-structure; Alternative splicing; Biological process; Cellular component; Coding sequence diversity; Complete proteome; Cytoplasm; Direct protein sequencing; Domain; Mitochondrion; Mitochondrion nucleoid; Molecular function; PTM; Phosphoprotein; Polymorphism; RNA-binding; Reference proteome; Repeat; Technical term; Transit peptide; mRNA processing; tRNA processing	anterior/posterior pattern specification [GO:0009952]; morphogenesis of embryonic epithelium [GO:0016331]; mRNA polyadenylation [GO:0006378]; tRNA processing [GO:0008033]	cytoplasm [GO:0005737]; mitochondrial nucleoid [GO:0042645]; mitochondrion [GO:0005739]; ribonucleoprotein granule [GO:0035770]	mRNA binding [GO:0003729]; RNA binding [GO:0003723]
Q9H2W6	MRPL46	161	0.899441	144.81	118	-0.206434	89.5	TRUE	12.2987	19.3469	4.60372e-35	2.40121e-33	1.08137e-83	8.86875e-82	TRUE	TRUE	FALSE	FALSE	FALSE	TRUE	FALSE	FALSE	FALSE	FALSE	FALSE	FALSE	FALSE	FALSE	FALSE	FALSE	FALSE	FALSE	FALSE	FALSE	rnabinding_rnp	RM46_HUMAN	reviewed	39S ribosomal protein L46, mitochondrial (L46mt) (MRP-L46) (Mitochondrial large ribosomal subunit protein mL46) (P2ECSL)	MRPL46 C15orf4 LIECG2	Homo sapiens (Human)	26589;	3D-structure; Acetylation; Cellular component; Coding sequence diversity; Complete proteome; Domain; Mitochondrion; Molecular function; PTM; Polymorphism; Reference proteome; Ribonucleoprotein; Ribosomal protein; Technical term; Transit peptide	mitochondrial translational elongation [GO:0070125]; mitochondrial translational termination [GO:0070126]	cell junction [GO:0030054]; mitochondrial inner membrane [GO:0005743]; mitochondrial large ribosomal subunit [GO:0005762]; mitochondrion [GO:0005739]; nucleoplasm [GO:0005654]	hydrolase activity [GO:0016787]; structural constituent of ribosome [GO:0003735]
P56270	MAZ	127	0.875862	111.234	80.0002	-0.10481	72.5	TRUE	9.31998	19.3033	5.81817e-21	2.26851e-19	2.51984e-83	2.05246e-81	FALSE	TRUE	TRUE	TRUE	FALSE	FALSE	TRUE	FALSE	FALSE	FALSE	TRUE	FALSE	FALSE	TRUE	FALSE	FALSE	FALSE	FALSE	FALSE	FALSE	rna_term	MAZ_HUMAN	reviewed	Myc-associated zinc finger protein (MAZI) (Pur-1) (Purine-binding transcription factor) (Serum amyloid A-activating factor-1) (SAF-1) (Transcription factor Zif87) (ZF87) (Zinc finger protein 801)	MAZ ZNF801	Homo sapiens (Human)	4150;	Alternative splicing; Biological process; Cellular component; Coding sequence diversity; Complete proteome; DNA-binding; Domain; Ligand; Metal-binding; Molecular function; Nucleus; PTM; Phosphoprotein; RNA-binding; Reference proteome; Repeat; Technical term; Transcription; Transcription regulation; Zinc; Zinc-finger	regulation of transcription, DNA-templated [GO:0006355]; termination of RNA polymerase II transcription [GO:0006369]; transcription initiation from RNA polymerase II promoter [GO:0006367]	nucleus [GO:0005634]	metal ion binding [GO:0046872]; RNA binding [GO:0003723]; RNA polymerase II core promoter sequence-specific DNA binding [GO:0000979]
Q14204	DYNC1H1	1303	0.229442	298.963	1275	0.963547	2839.5	TRUE	25.9745	19.134	4.80921e-149	7.52515e-147	6.58326e-82	5.32573e-80	FALSE	FALSE	TRUE	FALSE	FALSE	FALSE	TRUE	TRUE	TRUE	FALSE	TRUE	FALSE	FALSE	TRUE	FALSE	FALSE	FALSE	FALSE	FALSE	FALSE	high_throughput	DYHC1_HUMAN	reviewed	Cytoplasmic dynein 1 heavy chain 1 (Cytoplasmic dynein heavy chain 1) (Dynein heavy chain, cytosolic)	DYNC1H1 DHC1 DNCH1 DNCL DNECL DYHC KIAA0325	Homo sapiens (Human)	1778;	3D-structure; ATP-binding; Acetylation; Biological process; Cell cycle; Cell division; Cellular component; Charcot-Marie-Tooth disease; Coding sequence diversity; Coiled coil; Complete proteome; Cytoplasm; Cytoskeleton; Disease; Disease mutation; Domain; Dynein; Ligand; Mental retardation; Microtubule; Mitosis; Molecular function; Motor protein; Neurodegeneration; Neuropathy; Nucleotide-binding; …	antigen processing and presentation of exogenous peptide antigen via MHC class II [GO:0019886]; cell division [GO:0051301]; ciliary basal body-plasma membrane docking [GO:0097711]; cytoplasmic microtubule organization [GO:0031122]; cytoplasmic mRNA processing body assembly [GO:0033962]; ER to Golgi vesicle-mediated transport [GO:0006888]; establishment of spindle localization [GO:0051293]; G2/M t…	azurophil granule lumen [GO:0035578]; centrosome [GO:0005813]; cytoplasmic dynein complex [GO:0005868]; cytosol [GO:0005829]; extracellular exosome [GO:0070062]; extracellular matrix [GO:0031012]; extracellular region [GO:0005576]; filopodium [GO:0030175]; membrane [GO:0016020]; microtubule [GO:0005874]	ATPase activity [GO:0016887]; ATP binding [GO:0005524]; dynein intermediate chain binding [GO:0045505]; dynein light chain binding [GO:0045503]; dynein light intermediate chain binding [GO:0051959]; microtubule motor activity [GO:0003777]; RNA binding [GO:0003723]
Q9NTI5	PDS5B	107	0.89916	96.2101	55.0001	-0.0679376	59.5	TRUE	7.98707	19.0684	6.90902e-16	2.28864e-14	2.3093e-81	1.85555e-79	FALSE	FALSE	TRUE	FALSE	FALSE	FALSE	FALSE	FALSE	FALSE	TRUE	FALSE	FALSE	FALSE	FALSE	FALSE	FALSE	FALSE	FALSE	FALSE	FALSE	high_throughput	PDS5B_HUMAN	reviewed	Sister chromatid cohesion protein PDS5 homolog B (Androgen-induced proliferation inhibitor) (Androgen-induced prostate proliferative shutoff-associated protein AS3)	PDS5B APRIN AS3 KIAA0979	Homo sapiens (Human)	23047;	3D-structure; Acetylation; Alternative splicing; Biological process; Cell cycle; Cell division; Cellular component; Coding sequence diversity; Complete proteome; Domain; Mitosis; Nucleus; PTM; Phosphoprotein; Reference proteome; Repeat; Technical term	cell division [GO:0051301]; cell proliferation [GO:0008283]; DNA repair [GO:0006281]; mitotic sister chromatid cohesion [GO:0007064]; negative regulation of cell proliferation [GO:0008285]; regulation of cell proliferation [GO:0042127]; sister chromatid cohesion [GO:0007062]	chromatin [GO:0000785]; chromosome [GO:0005694]; chromosome, centromeric region [GO:0000775]; cytosol [GO:0005829]; nucleoplasm [GO:0005654]; nucleus [GO:0005634]	ATP binding [GO:0005524]; DNA binding [GO:0003677]
Q8NC51	SERBP1	781	0.381162	297.687	598.994	0.514597	1024.5	TRUE	25.8613	19.0432	9.0713e-148	1.40099e-145	3.73975e-81	2.98477e-79	FALSE	TRUE	TRUE	FALSE	FALSE	FALSE	TRUE	TRUE	FALSE	TRUE	TRUE	TRUE	FALSE	TRUE	TRUE	FALSE	TRUE	FALSE	FALSE	FALSE	rna_term	PAIRB_HUMAN	reviewed	Plasminogen activator inhibitor 1 RNA-binding protein (PAI1 RNA-binding protein 1) (PAI-RBP1) (SERPINE1 mRNA-binding protein 1)	SERBP1 PAIRBP1 CGI-55	Homo sapiens (Human)	26135;	3D-structure; Acetylation; Alternative splicing; Cellular component; Coding sequence diversity; Complete proteome; Cytoplasm; Direct protein sequencing; Isopeptide bond; Methylation; Molecular function; Nucleus; PTM; Phosphoprotein; RNA-binding; Reference proteome; Technical term; Ubl conjugation	regulation of apoptotic process [GO:0042981]; regulation of mRNA stability [GO:0043488]	cytoplasm [GO:0005737]; cytosol [GO:0005829]; extracellular exosome [GO:0070062]; membrane [GO:0016020]; nucleus [GO:0005634]; perinuclear region of cytoplasm [GO:0048471]; plasma membrane [GO:0005886]	cadherin binding [GO:0045296]; mRNA 3'-UTR binding [GO:0003730]; RNA binding [GO:0003723]
Q8IWS0	PHF6	308	0.754902	232.51	162.001	-0.0276079	204	TRUE	20.0791	18.9112	5.626e-90	5.97361e-88	4.60981e-80	3.65466e-78	FALSE	TRUE	TRUE	FALSE	FALSE	FALSE	TRUE	FALSE	FALSE	FALSE	FALSE	FALSE	FALSE	TRUE	FALSE	FALSE	FALSE	FALSE	FALSE	FALSE	rna_term	PHF6_HUMAN	reviewed	PHD finger protein 6 (PHD-like zinc finger protein)	PHF6 CENP-31 KIAA1823	Homo sapiens (Human)	84295;	3D-structure; Acetylation; Alternative splicing; Biological process; Cellular component; Centromere; Chromosome; Coding sequence diversity; Complete proteome; DNA-binding; Disease; Disease mutation; Domain; Epilepsy; Hypotrichosis; Isopeptide bond; Kinetochore; Ligand; Mental retardation; Metal-binding; Molecular function; Nucleus; PTM; Phosphoprotein; Reference proteome; Repeat; Technical term; …	negative regulation of transcription from RNA polymerase II promoter [GO:0000122]; transcription, DNA-templated [GO:0006351]	condensed chromosome kinetochore [GO:0000777]; nucleolus [GO:0005730]; nucleoplasm [GO:0005654]; nucleus [GO:0005634]	enzyme binding [GO:0019899]; histone binding [GO:0042393]; histone deacetylase binding [GO:0042826]; metal ion binding [GO:0046872]; phosphoprotein binding [GO:0051219]; ribonucleoprotein complex binding [GO:0043021]; RNA binding [GO:0003723]; scaffold protein binding [GO:0097110]; sequence-specific DNA binding [GO:0043565]; transcriptional repressor activity, RNA polymerase II transcription regu…
Q8NC60	NOA1	108	1	108	77	-0.185025	54	TRUE	9.03303	18.8337	8.34928e-20	3.15205e-18	1.99776e-79	1.57333e-77	FALSE	FALSE	TRUE	FALSE	FALSE	FALSE	TRUE	FALSE	FALSE	FALSE	FALSE	FALSE	FALSE	TRUE	FALSE	FALSE	FALSE	FALSE	FALSE	FALSE	high_throughput	NOA1_HUMAN	reviewed	Nitric oxide-associated protein 1	NOA1 C4orf14	Homo sapiens (Human)	84273;	Apoptosis; Biological process; Cellular component; Coding sequence diversity; Complete proteome; GTP-binding; Ligand; Membrane; Mitochondrion; Mitochondrion inner membrane; Nucleotide-binding; PTM; Phosphoprotein; Polymorphism; Reference proteome; Technical term	apoptotic process [GO:0006915]; mitochondrial translation [GO:0032543]; regulation of cell death [GO:0010941]; regulation of cellular respiration [GO:0043457]; ribosome biogenesis [GO:0042254]	mitochondrial inner membrane [GO:0005743]; mitochondrion [GO:0005739]	GTPase activity [GO:0003924]; GTP binding [GO:0005525]; RNA binding [GO:0003723]
Q4G0J3	LARP7	175	0.853659	149.39	102	-0.137663	102.5	TRUE	12.705	18.6688	2.77314e-37	1.49901e-35	4.44115e-78	3.47462e-76	FALSE	FALSE	TRUE	TRUE	FALSE	FALSE	TRUE	TRUE	FALSE	TRUE	TRUE	TRUE	FALSE	TRUE	FALSE	FALSE	FALSE	FALSE	FALSE	FALSE	high_throughput	LARP7_HUMAN	reviewed	La-related protein 7 (La ribonucleoprotein domain family member 7) (P-TEFb-interaction protein for 7SK stability) (PIP7S)	LARP7 HDCMA18P	Homo sapiens (Human)	51574;	3D-structure; Acetylation; Alternative splicing; Cellular component; Coding sequence diversity; Complete proteome; Disease; Dwarfism; Isopeptide bond; Mental retardation; Molecular function; Nucleus; PTM; Phosphoprotein; RNA-binding; Reference proteome; Technical term; Ubl conjugation	RNA processing [GO:0006396]	cytosol [GO:0005829]; intracellular ribonucleoprotein complex [GO:0030529]; nucleoplasm [GO:0005654]	RNA binding [GO:0003723]
O75475	PSIP1	199	0.868996	172.93	118	-0.0226653	114.5	TRUE	14.7934	18.5832	8.08189e-50	5.25191e-48	2.19616e-77	1.70698e-75	FALSE	TRUE	TRUE	FALSE	FALSE	FALSE	TRUE	TRUE	FALSE	FALSE	TRUE	FALSE	FALSE	TRUE	FALSE	FALSE	FALSE	FALSE	FALSE	FALSE	rna_term	PSIP1_HUMAN	reviewed	PC4 and SFRS1-interacting protein (CLL-associated antigen KW-7) (Dense fine speckles 70 kDa protein) (DFS 70) (Lens epithelium-derived growth factor) (Transcriptional coactivator p75/p52)	PSIP1 DFS70 LEDGF PSIP2	Homo sapiens (Human)	11168;	3D-structure; Alternative splicing; Biological process; Cellular component; Chromosomal rearrangement; Citrullination; Coding sequence diversity; Coiled coil; Complete proteome; DNA-binding; Direct protein sequencing; Domain; Host-virus interaction; Isopeptide bond; Molecular function; Nucleus; PTM; Phosphoprotein; Reference proteome; Technical term; Transcription; Transcription regulation; Ubl c…	establishment of integrated proviral latency [GO:0075713]; mRNA 5'-splice site recognition [GO:0000395]; nuclear transport [GO:0051169]; positive regulation of transcription from RNA polymerase II promoter [GO:0045944]; regulation of transcription, DNA-templated [GO:0006355]; response to heat [GO:0009408]; response to oxidative stress [GO:0006979]; transcription, DNA-templated [GO:0006351]	cytosol [GO:0005829]; nuclear heterochromatin [GO:0005720]; nuclear periphery [GO:0034399]; nucleoplasm [GO:0005654]; nucleus [GO:0005634]; transcriptionally active chromatin [GO:0035327]	activating transcription factor binding [GO:0033613]; chromatin binding [GO:0003682]; RNA binding [GO:0003723]; RNA polymerase II transcription coactivator activity [GO:0001105]; supercoiled DNA binding [GO:0097100]
Q8WWY3	PRPF31	146	0.9125	133.225	79.0004	-0.278522	80	TRUE	11.2709	18.5649	9.13548e-30	4.32825e-28	3.08976e-77	2.38594e-75	TRUE	TRUE	TRUE	TRUE	TRUE	TRUE	TRUE	TRUE	FALSE	TRUE	TRUE	FALSE	FALSE	TRUE	FALSE	FALSE	FALSE	FALSE	FALSE	FALSE	rnabinding	PRP31_HUMAN	reviewed	U4/U6 small nuclear ribonucleoprotein Prp31 (Pre-mRNA-processing factor 31) (Serologically defined breast cancer antigen NY-BR-99) (U4/U6 snRNP 61 kDa protein) (Protein 61K) (hPrp31)	PRPF31 PRP31	Homo sapiens (Human)	26121;	3D-structure; Acetylation; Alternative splicing; Biological process; Cellular component; Coding sequence diversity; Coiled coil; Complete proteome; Disease; Disease mutation; Domain; Isopeptide bond; Molecular function; Nucleus; PTM; Phosphoprotein; RNA-binding; Reference proteome; Retinitis pigmentosa; Ribonucleoprotein; Spliceosome; Technical term; Ubl conjugation; mRNA processing; mRNA splicing	mRNA splicing, via spliceosome [GO:0000398]; ribonucleoprotein complex localization [GO:0071166]; spliceosomal tri-snRNP complex assembly [GO:0000244]	Cajal body [GO:0015030]; MLL1 complex [GO:0071339]; nuclear speck [GO:0016607]; nucleoplasm [GO:0005654]; nucleus [GO:0005634]; precatalytic spliceosome [GO:0071011]; U2-type spliceosomal complex [GO:0005684]; U4/U6 x U5 tri-snRNP complex [GO:0046540]; U4atac snRNP [GO:0005690]; U4 snRNP [GO:0005687]	ribonucleoprotein complex binding [GO:0043021]; RNA binding [GO:0003723]; snRNP binding [GO:0070990]; U4atac snRNA binding [GO:0030622]; U4 snRNA binding [GO:0030621]
Q96GC5	MRPL48	102	1	102	63	-0.220461	51	TRUE	8.50073	18.4545	9.41998e-18	3.37417e-16	2.39691e-76	1.83897e-74	TRUE	TRUE	TRUE	FALSE	FALSE	TRUE	TRUE	FALSE	FALSE	FALSE	FALSE	FALSE	FALSE	FALSE	FALSE	FALSE	FALSE	FALSE	FALSE	FALSE	rnabinding_rnp	RM48_HUMAN	reviewed	39S ribosomal protein L48, mitochondrial (L48mt) (MRP-L48) (Mitochondrial large ribosomal subunit protein mL48)	MRPL48 CGI-118 HSPC290	Homo sapiens (Human)	51642;	3D-structure; Alternative splicing; Cellular component; Coding sequence diversity; Complete proteome; Domain; Mitochondrion; Molecular function; Polymorphism; Reference proteome; Ribonucleoprotein; Ribosomal protein; Technical term; Transit peptide	mitochondrial translational elongation [GO:0070125]; mitochondrial translational termination [GO:0070126]	mitochondrial inner membrane [GO:0005743]; mitochondrial large ribosomal subunit [GO:0005762]; mitochondrial ribosome [GO:0005761]
P40429	RPL13A	99	0.925234	91.5981	97	-0.0886902	53.5	TRUE	7.57792	18.181	1.75572e-14	5.58262e-13	3.65271e-74	2.78449e-72	TRUE	TRUE	TRUE	TRUE	FALSE	TRUE	TRUE	TRUE	TRUE	TRUE	FALSE	TRUE	FALSE	TRUE	FALSE	FALSE	FALSE	FALSE	TRUE	FALSE	rnabinding_rnp	RL13A_HUMAN	reviewed	60S ribosomal protein L13a (23 kDa highly basic protein) (Large ribosomal subunit protein uL13)	RPL13A	Homo sapiens (Human)	23521;	3D-structure; Acetylation; Biological process; Cellular component; Citrullination; Complete proteome; Cytoplasm; Direct protein sequencing; Molecular function; PTM; Phosphoprotein; Reference proteome; Ribonucleoprotein; Ribosomal protein; Technical term; Translation regulation	cellular response to interferon-gamma [GO:0071346]; negative regulation of formation of translation preinitiation complex [GO:1901194]; negative regulation of translation [GO:0017148]; nuclear-transcribed mRNA catabolic process, nonsense-mediated decay [GO:0000184]; rRNA processing [GO:0006364]; SRP-dependent cotranslational protein targeting to membrane [GO:0006614]; translation [GO:0006412]; tr…	cytoplasm [GO:0005737]; cytosol [GO:0005829]; cytosolic large ribosomal subunit [GO:0022625]; focal adhesion [GO:0005925]; GAIT complex [GO:0097452]; intracellular ribonucleoprotein complex [GO:0030529]; large ribosomal subunit [GO:0015934]; membrane [GO:0016020]; nucleolus [GO:0005730]; nucleus [GO:0005634]	mRNA binding [GO:0003729]; RNA binding [GO:0003723]; structural constituent of ribosome [GO:0003735]
Q9H307	PNN	106	0.981481	104.037	105	-0.021217	54	TRUE	8.68145	18.0832	1.95378e-18	7.14904e-17	2.15972e-73	1.63589e-71	FALSE	TRUE	TRUE	FALSE	FALSE	FALSE	TRUE	TRUE	TRUE	TRUE	TRUE	TRUE	FALSE	TRUE	FALSE	TRUE	TRUE	FALSE	FALSE	FALSE	rna_term	PININ_HUMAN	reviewed	Pinin (140 kDa nuclear and cell adhesion-related phosphoprotein) (Desmosome-associated protein) (Domain-rich serine protein) (DRS protein) (DRSP) (Melanoma metastasis clone A protein) (Nuclear protein SDK3) (SR-like protein)	PNN DRS MEMA	Homo sapiens (Human)	5411;	Acetylation; Activator; Alternative splicing; Biological process; Cell junction; Cellular component; Coding sequence diversity; Coiled coil; Complete proteome; DNA-binding; Direct protein sequencing; Disease; Domain; Isopeptide bond; Methylation; Molecular function; Nucleus; PTM; Phosphoprotein; Polymorphism; Reference proteome; Spliceosome; Technical term; Transcription; Transcription regulation…	cell adhesion [GO:0007155]; mRNA splicing, via spliceosome [GO:0000398]; regulation of transcription, DNA-templated [GO:0006355]; transcription, DNA-templated [GO:0006351]	catalytic step 2 spliceosome [GO:0071013]; cell-cell junction [GO:0005911]; desmosome [GO:0030057]; intermediate filament [GO:0005882]; membrane [GO:0016020]; nuclear speck [GO:0016607]; plasma membrane [GO:0005886]	DNA binding [GO:0003677]; RNA binding [GO:0003723]; structural molecule activity [GO:0005198]
Q9UPT8	ZC3H4	258	0.741379	191.276	154.001	0.11829	174	TRUE	16.4209	18.0621	6.77281e-61	4.88135e-59	3.16832e-73	2.38466e-71	FALSE	FALSE	TRUE	TRUE	FALSE	FALSE	TRUE	TRUE	FALSE	FALSE	TRUE	FALSE	FALSE	TRUE	FALSE	TRUE	TRUE	FALSE	FALSE	FALSE	high_throughput	ZC3H4_HUMAN	reviewed	Zinc finger CCCH domain-containing protein 4	ZC3H4 C19orf7 KIAA1064	Homo sapiens (Human)	23211;	3D-structure; Coding sequence diversity; Coiled coil; Complete proteome; Domain; Ligand; Metal-binding; Methylation; PTM; Phosphoprotein; Polymorphism; Reference proteome; Repeat; Technical term; Zinc; Zinc-finger		cytosol [GO:0005829]; nucleoplasm [GO:0005654]	metal ion binding [GO:0046872]; RNA binding [GO:0003723]
Q8NCA5	FAM98A	270	0.741758	200.275	255	0.541386	182	TRUE	17.2193	18.012	9.51671e-67	7.59548e-65	7.83829e-73	5.86245e-71	FALSE	FALSE	TRUE	FALSE	FALSE	FALSE	TRUE	TRUE	TRUE	FALSE	TRUE	TRUE	FALSE	TRUE	TRUE	FALSE	FALSE	FALSE	FALSE	FALSE	high_throughput	FA98A_HUMAN	reviewed	Protein FAM98A	FAM98A	Homo sapiens (Human)	25940;	Alternative splicing; Coding sequence diversity; Complete proteome; Reference proteome; Technical term	lysosome localization [GO:0032418]; positive regulation of cell proliferation [GO:0008284]; positive regulation of gene expression [GO:0010628]; positive regulation of ruffle assembly [GO:1900029]; protein methylation [GO:0006479]	tRNA-splicing ligase complex [GO:0072669]	protein methyltransferase activity [GO:0008276]; RNA binding [GO:0003723]
Q12789	GTF3C1	225	0.767918	172.782	147	0.147521	146.5	TRUE	14.7802	18.0045	9.82958e-50	6.3529e-48	8.9831e-73	6.67669e-71	FALSE	TRUE	TRUE	TRUE	FALSE	FALSE	TRUE	TRUE	FALSE	TRUE	FALSE	FALSE	FALSE	FALSE	FALSE	FALSE	FALSE	FALSE	FALSE	FALSE	rna_term	TF3C1_HUMAN	reviewed	General transcription factor 3C polypeptide 1 (TF3C-alpha) (TFIIIC box B-binding subunit) (Transcription factor IIIC 220 kDa subunit) (TFIIIC 220 kDa subunit) (TFIIIC220) (Transcription factor IIIC subunit alpha)	GTF3C1	Homo sapiens (Human)	2975;	Alternative splicing; Biological process; Cellular component; Coding sequence diversity; Complete proteome; DNA-binding; Direct protein sequencing; Isopeptide bond; Molecular function; Nucleus; PTM; Phosphoprotein; Polymorphism; Reference proteome; Technical term; Transcription; Ubl conjugation	5S class rRNA transcription from RNA polymerase III type 1 promoter [GO:0042791]; rRNA transcription [GO:0009303]; transcription, DNA-templated [GO:0006351]; transcription from RNA polymerase III promoter [GO:0006383]; transcription initiation from RNA polymerase III promoter [GO:0006384]; tRNA transcription [GO:0009304]; tRNA transcription from RNA polymerase III promoter [GO:0042797]	intracellular ribonucleoprotein complex [GO:0030529]; membrane [GO:0016020]; nucleolus [GO:0005730]; nucleoplasm [GO:0005654]; nucleus [GO:0005634]; transcription factor TFIIIC complex [GO:0000127]	RNA polymerase III type 1 promoter sequence-specific DNA binding [GO:0001002]; RNA polymerase III type 2 promoter sequence-specific DNA binding [GO:0001003]; transcription factor activity, RNA polymerase III transcription factor binding [GO:0001007]
Q14498	RBM39	193	0.889401	171.654	139.002	-0.0308799	108.5	TRUE	14.6802	17.9902	4.31699e-49	2.76009e-47	1.16181e-72	8.58154e-71	FALSE	TRUE	TRUE	TRUE	FALSE	FALSE	TRUE	TRUE	TRUE	TRUE	TRUE	TRUE	TRUE	TRUE	TRUE	TRUE	TRUE	FALSE	FALSE	FALSE	rna_term	RBM39_HUMAN	reviewed	RNA-binding protein 39 (CAPER alpha) (Hepatocellular carcinoma protein 1) (RNA-binding motif protein 39) (RNA-binding region-containing protein 2) (Splicing factor HCC1)	RBM39 HCC1 RNPC2	Homo sapiens (Human)	9584;	3D-structure; Acetylation; Activator; Alternative splicing; Biological process; Cellular component; Coding sequence diversity; Complete proteome; Direct protein sequencing; Domain; Isopeptide bond; Molecular function; Nucleus; PTM; Phosphoprotein; Polymorphism; RNA-binding; Reference proteome; Repeat; Technical term; Transcription; Transcription regulation; Ubl conjugation; mRNA processing; mRNA …	mRNA processing [GO:0006397]; regulation of transcription, DNA-templated [GO:0006355]; RNA processing [GO:0006396]; RNA splicing [GO:0008380]; transcription, DNA-templated [GO:0006351]	microtubule cytoskeleton [GO:0015630]; microtubule organizing center [GO:0005815]; nuclear speck [GO:0016607]; nucleoplasm [GO:0005654]; protein complex [GO:0043234]	RNA binding [GO:0003723]
P48729	CSNK1A1	96	0.872727	83.7818	51	-0.177234	55	FALSE	6.88449	17.6983	2.89984e-12	8.28963e-11	2.16187e-70	1.58697e-68	FALSE	FALSE	TRUE	FALSE	FALSE	FALSE	TRUE	TRUE	FALSE	FALSE	FALSE	FALSE	FALSE	FALSE	FALSE	FALSE	FALSE	FALSE	FALSE	FALSE	high_throughput	KC1A_HUMAN	reviewed	Casein kinase I isoform alpha (CKI-alpha) (EC 2.7.11.1) (CK1)	CSNK1A1	Homo sapiens (Human)	1452;	3D-structure; ATP-binding; Acetylation; Alternative splicing; Biological process; Cell cycle; Cell division; Cell projection; Cellular component; Centromere; Chromosome; Coding sequence diversity; Complete proteome; Cytoplasm; Cytoskeleton; Direct protein sequencing; Kinase; Kinetochore; Ligand; Mitosis; Molecular function; Nucleotide-binding; Nucleus; PTM; Phosphoprotein; Polymorphism; Reference…	beta-catenin destruction complex assembly [GO:1904885]; beta-catenin destruction complex disassembly [GO:1904886]; cell cycle [GO:0007049]; cell division [GO:0051301]; cell morphogenesis [GO:0000902]; cell surface receptor signaling pathway [GO:0007166]; Golgi organization [GO:0007030]; intermediate filament cytoskeleton organization [GO:0045104]; negative regulation of canonical Wnt signaling pa…	beta-catenin destruction complex [GO:0030877]; centrosome [GO:0005813]; ciliary basal body [GO:0036064]; cilium [GO:0005929]; condensed chromosome kinetochore [GO:0000777]; cytosol [GO:0005829]; intracellular ribonucleoprotein complex [GO:0030529]; membrane [GO:0016020]; nuclear speck [GO:0016607]	ATP binding [GO:0005524]; kinase activity [GO:0016301]; protein kinase activity [GO:0004672]; protein serine/threonine kinase activity [GO:0004674]
Q53GS9	USP39	103	0.85124	87.6777	56	-0.164159	60.5	TRUE	7.23011	17.658	2.41298e-13	7.24627e-12	4.41422e-70	3.22048e-68	FALSE	TRUE	TRUE	FALSE	FALSE	FALSE	FALSE	FALSE	FALSE	TRUE	FALSE	FALSE	FALSE	FALSE	FALSE	FALSE	FALSE	FALSE	FALSE	FALSE	rna_term	SNUT2_HUMAN	reviewed	U4/U6.U5 tri-snRNP-associated protein 2 (Inactive ubiquitin-specific peptidase 39) (SAD1 homolog) (U4/U6.U5 tri-snRNP-associated 65 kDa protein) (65K)	USP39 CGI-21 HSPC332 PRO2855	Homo sapiens (Human)	10713;	3D-structure; Alternative splicing; Biological process; Cell cycle; Cell division; Cellular component; Coding sequence diversity; Complete proteome; Domain; Isopeptide bond; Ligand; Metal-binding; Nucleus; PTM; Phosphoprotein; Reference proteome; Spliceosome; Technical term; Ubl conjugation; Zinc; Zinc-finger; mRNA processing; mRNA splicing	cell cycle [GO:0007049]; cell division [GO:0051301]; mRNA processing [GO:0006397]; mRNA splicing, via spliceosome [GO:0000398]; protein deubiquitination [GO:0016579]; RNA splicing [GO:0008380]; spliceosomal complex assembly [GO:0000245]	nucleoplasm [GO:0005654]; spliceosomal complex [GO:0005681]	thiol-dependent ubiquitinyl hydrolase activity [GO:0036459]; zinc ion binding [GO:0008270]
Q8WYA6	CTNNBL1	103	0.85124	87.6777	57.0002	0.0690364	60.5	TRUE	7.23011	17.648	2.41298e-13	7.24627e-12	5.26895e-70	3.82063e-68	FALSE	TRUE	TRUE	FALSE	FALSE	FALSE	FALSE	FALSE	FALSE	TRUE	FALSE	FALSE	FALSE	FALSE	FALSE	FALSE	FALSE	FALSE	FALSE	FALSE	rna_term	CTBL1_HUMAN	reviewed	Beta-catenin-like protein 1 (Nuclear-associated protein) (NAP) (Testis development protein NYD-SP19)	CTNNBL1 C20orf33 PP8304	Homo sapiens (Human)	56259;	3D-structure; Acetylation; Alternative splicing; Apoptosis; Biological process; Cellular component; Coding sequence diversity; Coiled coil; Complete proteome; Cytoplasm; Domain; Nucleus; PTM; Phosphoprotein; Polymorphism; Reference proteome; Repeat; Spliceosome; Technical term; mRNA processing; mRNA splicing	apoptotic process [GO:0006915]; mRNA splicing, via spliceosome [GO:0000398]; positive regulation of apoptotic process [GO:0043065]; somatic diversification of immunoglobulins [GO:0016445]	cytoplasm [GO:0005737]; membrane [GO:0016020]; nucleoplasm [GO:0005654]; nucleus [GO:0005634]; Prp19 complex [GO:0000974]; spliceosomal complex [GO:0005681]	enzyme binding [GO:0019899]
P62277	RPS13	205	0.791506	162.259	205	0.861345	129.5	TRUE	13.8466	17.6168	6.66447e-44	4.0643e-42	9.15949e-70	6.6015e-68	TRUE	TRUE	TRUE	TRUE	TRUE	TRUE	TRUE	TRUE	TRUE	TRUE	TRUE	TRUE	FALSE	FALSE	TRUE	FALSE	FALSE	FALSE	TRUE	FALSE	rnabinding	RS13_HUMAN	reviewed	40S ribosomal protein S13 (Small ribosomal subunit protein uS15)	RPS13	Homo sapiens (Human)	6207;	3D-structure; Acetylation; Complete proteome; Direct protein sequencing; Isopeptide bond; Molecular function; PTM; Phosphoprotein; Reference proteome; Ribonucleoprotein; Ribosomal protein; Technical term; Ubl conjugation	negative regulation of RNA splicing [GO:0033119]; nuclear-transcribed mRNA catabolic process, nonsense-mediated decay [GO:0000184]; rRNA processing [GO:0006364]; SRP-dependent cotranslational protein targeting to membrane [GO:0006614]; translation [GO:0006412]; translational initiation [GO:0006413]; viral transcription [GO:0019083]	cytosol [GO:0005829]; cytosolic small ribosomal subunit [GO:0022627]; extracellular exosome [GO:0070062]; extracellular matrix [GO:0031012]; focal adhesion [GO:0005925]; membrane [GO:0016020]; nucleolus [GO:0005730]; nucleoplasm [GO:0005654]; nucleus [GO:0005634]; ribosome [GO:0005840]	mRNA 5'-UTR binding [GO:0048027]; mRNA binding [GO:0003729]; RNA binding [GO:0003723]; small ribosomal subunit rRNA binding [GO:0070181]; structural constituent of ribosome [GO:0003735]
O60832	DKC1	103	0.865546	89.1513	60.0001	-0.00300295	59.5	TRUE	7.36084	17.543	9.13772e-14	2.83723e-12	3.36657e-69	2.41176e-67	TRUE	TRUE	TRUE	TRUE	TRUE	TRUE	TRUE	TRUE	TRUE	TRUE	FALSE	FALSE	TRUE	TRUE	FALSE	TRUE	FALSE	FALSE	FALSE	FALSE	rnabinding	DKC1_HUMAN	reviewed	H/ACA ribonucleoprotein complex subunit 4 (EC 5.4.99.-) (CBF5 homolog) (Dyskerin) (Nopp140-associated protein of 57 kDa) (Nucleolar protein NAP57) (Nucleolar protein family A member 4) (snoRNP protein DKC1)	DKC1 NOLA4	Homo sapiens (Human)	1736;	Acetylation; Alternative splicing; Biological process; Cellular component; Coding sequence diversity; Complete proteome; Cytoplasm; Direct protein sequencing; Disease; Disease mutation; Dyskeratosis congenita; Isomerase; Isopeptide bond; Molecular function; Nucleus; PTM; Phosphoprotein; RNA-binding; Reference proteome; Ribonucleoprotein; Ribosome biogenesis; Technical term; Ubl conjugation; rRNA …	box H/ACA snoRNA 3'-end processing [GO:0000495]; cell proliferation [GO:0008283]; mRNA pseudouridine synthesis [GO:1990481]; positive regulation of establishment of protein localization to telomere [GO:1904851]; positive regulation of telomerase activity [GO:0051973]; positive regulation of telomerase RNA localization to Cajal body [GO:1904874]; positive regulation of telomere maintenance via tel…	box H/ACA scaRNP complex [GO:0072589]; box H/ACA snoRNP complex [GO:0031429]; box H/ACA telomerase RNP complex [GO:0090661]; cytoplasm [GO:0005737]; fibrillar center [GO:0001650]; nucleolus [GO:0005730]; nucleoplasm [GO:0005654]; nucleus [GO:0005634]; telomerase holoenzyme complex [GO:0005697]	box H/ACA snoRNA binding [GO:0034513]; pseudouridine synthase activity [GO:0009982]; RNA binding [GO:0003723]; telomerase activity [GO:0003720]; telomerase RNA binding [GO:0070034]
Q7Z2T5	TRMT1L	158	0.908046	143.471	86.9999	-0.133594	87	TRUE	12.1799	17.4861	1.98883e-34	1.02386e-32	9.13665e-69	6.50617e-67	FALSE	FALSE	TRUE	TRUE	FALSE	FALSE	TRUE	TRUE	TRUE	TRUE	FALSE	TRUE	FALSE	TRUE	FALSE	FALSE	FALSE	FALSE	FALSE	FALSE	high_throughput	TRM1L_HUMAN	reviewed	TRMT1-like protein (EC 2.1.1.-)	TRMT1L C1orf25 TRM1L MSTP070	Homo sapiens (Human)	81627;	Alternative splicing; Behavior; Biological process; Coding sequence diversity; Complete proteome; Domain; Isopeptide bond; Ligand; Metal-binding; Methyltransferase; Molecular function; PTM; Phosphoprotein; RNA-binding; Reference proteome; S-adenosyl-L-methionine; Technical term; Transferase; Ubl conjugation; Zinc; Zinc-finger; tRNA processing; tRNA-binding	behavior [GO:0007610]		metal ion binding [GO:0046872]; RNA binding [GO:0003723]; tRNA (guanine-N2-)-methyltransferase activity [GO:0004809]; tRNA binding [GO:0000049]
O00411	POLRMT	156	0.866667	135.2	146	0.464395	90	TRUE	11.4461	17.4286	1.22974e-30	5.94472e-29	2.5015e-68	1.77071e-66	FALSE	TRUE	TRUE	TRUE	FALSE	FALSE	TRUE	TRUE	TRUE	TRUE	TRUE	TRUE	FALSE	TRUE	FALSE	FALSE	FALSE	TRUE	FALSE	FALSE	rna_term	RPOM_HUMAN	reviewed	DNA-directed RNA polymerase, mitochondrial (MtRPOL) (EC 2.7.7.6)	POLRMT	Homo sapiens (Human)	5442;	3D-structure; Biological process; Cellular component; Coding sequence diversity; Complete proteome; DNA-directed RNA polymerase; Domain; Mitochondrion; Molecular function; Nucleotidyltransferase; Polymorphism; Reference proteome; Technical term; Transcription; Transferase; Transit peptide	mitochondrion organization [GO:0007005]; transcription from mitochondrial promoter [GO:0006390]; transcription initiation from mitochondrial promoter [GO:0006391]	mitochondrial DNA-directed RNA polymerase complex [GO:0034245]; mitochondrial matrix [GO:0005759]; mitochondrial nucleoid [GO:0042645]; mitochondrion [GO:0005739]	DNA binding [GO:0003677]; DNA-directed 5'-3' RNA polymerase activity [GO:0003899]; RNA binding [GO:0003723]
Q01780	EXOSC10	100	1	100	70	-0.072377	50	TRUE	8.3233	17.4194	4.2774e-17	1.5005e-15	2.94184e-68	2.07008e-66	TRUE	TRUE	TRUE	TRUE	TRUE	TRUE	TRUE	TRUE	FALSE	TRUE	TRUE	FALSE	FALSE	TRUE	FALSE	FALSE	TRUE	FALSE	FALSE	FALSE	rnabinding	EXOSX_HUMAN	reviewed	Exosome component 10 (EC 3.1.13.-) (Autoantigen PM/Scl 2) (P100 polymyositis-scleroderma overlap syndrome-associated autoantigen) (Polymyositis/scleroderma autoantigen 100 kDa) (PM/Scl-100) (Polymyositis/scleroderma autoantigen 2)	EXOSC10 PMSCL PMSCL2 RRP6	Homo sapiens (Human)	5394;	3D-structure; Alternative splicing; Biological process; Cellular component; Coding sequence diversity; Complete proteome; Cytoplasm; Exonuclease; Exosome; Hydrolase; Isopeptide bond; Molecular function; Nonsense-mediated mRNA decay; Nuclease; Nucleus; PTM; Phosphoprotein; RNA-binding; Reference proteome; Technical term; Ubl conjugation; rRNA processing	CUT catabolic process [GO:0071034]; dosage compensation by inactivation of X chromosome [GO:0009048]; histone mRNA catabolic process [GO:0071044]; maturation of 5.8S rRNA [GO:0000460]; negative regulation of telomere maintenance via telomerase [GO:0032211]; nuclear mRNA surveillance [GO:0071028]; nuclear polyadenylation-dependent rRNA catabolic process [GO:0071035]; nuclear retention of unspliced…	cytoplasm [GO:0005737]; cytosol [GO:0005829]; exosome (RNase complex) [GO:0000178]; membrane [GO:0016020]; nuclear exosome (RNase complex) [GO:0000176]; nucleolus [GO:0005730]; nucleoplasm [GO:0005654]; nucleus [GO:0005634]; transcriptionally active chromatin [GO:0035327]	3'-5'-exoribonuclease activity [GO:0000175]; exoribonuclease activity [GO:0004532]; nucleotide binding [GO:0000166]; RNA binding [GO:0003723]; telomerase RNA binding [GO:0070034]
Q9UN86	G3BP2	489	0.561424	274.536	306.999	0.00835503	435.5	TRUE	23.8075	17.396	1.3975e-125	2.00229e-123	4.42283e-68	3.0939e-66	FALSE	FALSE	TRUE	TRUE	FALSE	FALSE	TRUE	TRUE	TRUE	FALSE	TRUE	TRUE	FALSE	TRUE	FALSE	FALSE	TRUE	FALSE	FALSE	FALSE	high_throughput	G3BP2_HUMAN	reviewed	Ras GTPase-activating protein-binding protein 2 (G3BP-2) (GAP SH3 domain-binding protein 2)	G3BP2 KIAA0660	Homo sapiens (Human)	9908;	3D-structure; Alternative splicing; Biological process; Cellular component; Coding sequence diversity; Complete proteome; Cytoplasm; Direct protein sequencing; Isopeptide bond; Methylation; Molecular function; PTM; Phosphoprotein; Polymorphism; RNA-binding; Reference proteome; Technical term; Transport; Ubl conjugation; mRNA transport	cytoplasmic sequestering of NF-kappaB [GO:0007253]; mRNA transport [GO:0051028]; Ras protein signal transduction [GO:0007265]; stress granule assembly [GO:0034063]	cytoplasm [GO:0005737]; cytosol [GO:0005829]; intracellular ribonucleoprotein complex [GO:0030529]	mRNA binding [GO:0003729]; receptor signaling complex scaffold activity [GO:0030159]; RNA binding [GO:0003723]
P47897	QARS	673	0.406647	273.673	543	0.704259	827.5	TRUE	23.7309	17.3346	8.65227e-125	1.22491e-122	1.28924e-67	8.96588e-66	FALSE	TRUE	TRUE	TRUE	FALSE	FALSE	TRUE	TRUE	FALSE	TRUE	FALSE	FALSE	FALSE	FALSE	FALSE	FALSE	FALSE	FALSE	FALSE	FALSE	rna_term	SYQ_HUMAN	reviewed	Glutamine--tRNA ligase (EC 6.1.1.18) (Glutaminyl-tRNA synthetase) (GlnRS)	QARS	Homo sapiens (Human)	5859;	3D-structure; ATP-binding; Acetylation; Alternative splicing; Aminoacyl-tRNA synthetase; Biological process; Cellular component; Coding sequence diversity; Complete proteome; Cytoplasm; Direct protein sequencing; Disease; Disease mutation; Epilepsy; Ligand; Ligase; Molecular function; Nucleotide-binding; PTM; Phosphoprotein; Primary microcephaly; Protein biosynthesis; Reference proteome; Technica…	brain development [GO:0007420]; glutaminyl-tRNA aminoacylation [GO:0006425]; negative regulation of apoptotic signaling pathway [GO:2001234]; negative regulation of protein kinase activity [GO:0006469]; negative regulation of stress-activated MAPK cascade [GO:0032873]; negative regulation of transcription, DNA-templated [GO:0045892]; tRNA aminoacylation for protein translation [GO:0006418]	aminoacyl-tRNA synthetase multienzyme complex [GO:0017101]; cytoplasm [GO:0005737]; cytosol [GO:0005829]; mitochondrial matrix [GO:0005759]; protein complex [GO:0043234]	ATP binding [GO:0005524]; glutamine-tRNA ligase activity [GO:0004819]; protein kinase binding [GO:0019901]; protein kinase inhibitor activity [GO:0004860]
P62888	RPL30	189	0.84	158.76	155	-0.0915225	112.5	TRUE	13.5363	17.3212	4.77667e-42	2.82608e-40	1.6286e-67	1.12601e-65	TRUE	TRUE	TRUE	TRUE	TRUE	TRUE	TRUE	TRUE	TRUE	FALSE	TRUE	TRUE	FALSE	TRUE	TRUE	FALSE	FALSE	FALSE	TRUE	FALSE	rnabinding	RL30_HUMAN	reviewed	60S ribosomal protein L30 (Large ribosomal subunit protein eL30)	RPL30	Homo sapiens (Human)	6156;	3D-structure; Acetylation; Complete proteome; Isopeptide bond; Molecular function; PTM; Phosphoprotein; Reference proteome; Ribonucleoprotein; Ribosomal protein; Technical term; Ubl conjugation	antimicrobial humoral immune response mediated by antimicrobial peptide [GO:0061844]; cytoplasmic translation [GO:0002181]; defense response to Gram-negative bacterium [GO:0050829]; killing of cells of other organism [GO:0031640]; nuclear-transcribed mRNA catabolic process, nonsense-mediated decay [GO:0000184]; rRNA processing [GO:0006364]; SRP-dependent cotranslational protein targeting to membr…	cytosol [GO:0005829]; cytosolic large ribosomal subunit [GO:0022625]; extracellular exosome [GO:0070062]; extracellular matrix [GO:0031012]; focal adhesion [GO:0005925]; membrane [GO:0016020]; nucleus [GO:0005634]	RNA binding [GO:0003723]; structural constituent of ribosome [GO:0003735]
P46821	MAP1B	509	0.53187	270.722	401	0.602106	478.5	TRUE	23.4691	17.3014	4.21969e-122	5.70234e-120	2.29385e-67	1.57679e-65	FALSE	FALSE	TRUE	FALSE	FALSE	FALSE	TRUE	TRUE	FALSE	FALSE	FALSE	FALSE	FALSE	FALSE	TRUE	FALSE	FALSE	FALSE	FALSE	FALSE	high_throughput	MAP1B_HUMAN	reviewed	Microtubule-associated protein 1B (MAP-1B) [Cleaved into: MAP1B heavy chain; MAP1 light chain LC1]	MAP1B	Homo sapiens (Human)	4131;	Acetylation; Cell junction; Cell projection; Cellular component; Coding sequence diversity; Complete proteome; Cytoplasm; Cytoskeleton; Direct protein sequencing; Domain; Microtubule; PTM; Phosphoprotein; Polymorphism; Reference proteome; Repeat; S-nitrosylation; Synapse; Technical term	axon extension [GO:0048675]; cellular process [GO:0009987]; dendrite development [GO:0016358]; establishment of monopolar cell polarity [GO:0061162]; microtubule bundle formation [GO:0001578]; mitochondrion transport along microtubule [GO:0047497]; negative regulation of intracellular transport [GO:0032387]; positive regulation of axon extension [GO:0045773]	apical dendrite [GO:0097440]; axon [GO:0030424]; basal dendrite [GO:0097441]; cell junction [GO:0030054]; cytosol [GO:0005829]; dendrite [GO:0030425]; dendritic spine [GO:0043197]; hippocampal mossy fiber [GO:0097457]; microtubule [GO:0005874]; microtubule associated complex [GO:0005875]; neuronal cell body [GO:0043025]; photoreceptor outer segment [GO:0001750]; plasma membrane [GO:0005886]; post…	microtubule binding [GO:0008017]; structural molecule activity [GO:0005198]
P35579	MYH9	1169	0.233194	272.603	1015	0.927286	2506.5	TRUE	23.636	17.2585	8.22139e-124	1.12378e-121	4.82995e-67	3.30102e-65	FALSE	FALSE	TRUE	FALSE	FALSE	FALSE	TRUE	TRUE	FALSE	TRUE	TRUE	TRUE	FALSE	FALSE	FALSE	FALSE	FALSE	FALSE	FALSE	FALSE	high_throughput	MYH9_HUMAN	reviewed	Myosin-9 (Cellular myosin heavy chain, type A) (Myosin heavy chain 9) (Myosin heavy chain, non-muscle IIa) (Non-muscle myosin heavy chain A) (NMMHC-A) (Non-muscle myosin heavy chain IIa) (NMMHC II-a) (NMMHC-IIA)	MYH9	Homo sapiens (Human)	4627;	3D-structure; ATP-binding; Acetylation; Actin-binding; Alport syndrome; Alternative splicing; Biological process; Calmodulin-binding; Cataract; Cell adhesion; Cell shape; Cellular component; Coding sequence diversity; Coiled coil; Complete proteome; Cytoplasm; Cytoskeleton; Deafness; Direct protein sequencing; Disease; Disease mutation; Domain; Ligand; Methylation; Molecular function; Motor prote…	actin cytoskeleton reorganization [GO:0031532]; actin filament-based movement [GO:0030048]; actomyosin structure organization [GO:0031032]; angiogenesis [GO:0001525]; blood vessel endothelial cell migration [GO:0043534]; cytokinetic process [GO:0032506]; establishment of meiotic spindle localization [GO:0051295]; establishment of T cell polarity [GO:0001768]; integrin-mediated signaling pathway […	actin cytoskeleton [GO:0015629]; actomyosin [GO:0042641]; actomyosin contractile ring [GO:0005826]; brush border [GO:0005903]; cell-cell adherens junction [GO:0005913]; cell leading edge [GO:0031252]; cleavage furrow [GO:0032154]; cytoplasm [GO:0005737]; cytosol [GO:0005829]; extracellular exosome [GO:0070062]; extracellular matrix [GO:0031012]; focal adhesion [GO:0005925]; immunological synapse …	actin binding [GO:0003779]; actin-dependent ATPase activity [GO:0030898]; actin filament binding [GO:0051015]; ADP binding [GO:0043531]; ATPase activity [GO:0016887]; ATP binding [GO:0005524]; cadherin binding [GO:0045296]; calmodulin binding [GO:0005516]; microfilament motor activity [GO:0000146]; motor activity [GO:0003774]; protein domain specific binding [GO:0019904]; protein homodimerization…
O75569	PRKRA	99	1	99	57.9999	-0.103647	49.5	TRUE	8.23458	17.2562	9.00919e-17	3.09645e-15	5.02731e-67	3.41627e-65	TRUE	TRUE	TRUE	FALSE	TRUE	TRUE	TRUE	TRUE	FALSE	FALSE	TRUE	TRUE	FALSE	FALSE	FALSE	FALSE	FALSE	FALSE	FALSE	FALSE	rnabinding	PRKRA_HUMAN	reviewed	Interferon-inducible double-stranded RNA-dependent protein kinase activator A (PKR-associated protein X) (PKR-associating protein X) (Protein activator of the interferon-induced protein kinase) (Protein kinase, interferon-inducible double-stranded RNA-dependent activator)	PRKRA PACT RAX HSD-14 HSD14	Homo sapiens (Human)	8575;	3D-structure; Alternative splicing; Biological process; Cellular component; Coding sequence diversity; Complete proteome; Cytoplasm; Disease; Disease mutation; Domain; Dystonia; Molecular function; PTM; Parkinsonism; Phosphoprotein; RNA-binding; RNA-mediated gene silencing; Reference proteome; Repeat; Technical term	cellular response to oxidative stress [GO:0034599]; immune response [GO:0006955]; middle ear morphogenesis [GO:0042474]; miRNA metabolic process [GO:0010586]; negative regulation of cell proliferation [GO:0008285]; outer ear morphogenesis [GO:0042473]; positive regulation of intrinsic apoptotic signaling pathway [GO:2001244]; pre-miRNA processing [GO:0031054]; production of miRNAs involved in gen…	cytoplasm [GO:0005737]; cytosol [GO:0005829]; membrane [GO:0016020]; nucleoplasm [GO:0005654]; perinuclear region of cytoplasm [GO:0048471]; RISC-loading complex [GO:0070578]	double-stranded RNA binding [GO:0003725]; enzyme activator activity [GO:0008047]; enzyme binding [GO:0019899]; identical protein binding [GO:0042802]; pre-miRNA binding [GO:0070883]; protein homodimerization activity [GO:0042803]; RNA binding [GO:0003723]
P38159	RBMX	137	0.907285	124.298	81.0003	-0.354599	75.5	TRUE	10.4789	17.2227	5.39823e-26	2.39536e-24	8.97365e-67	6.06333e-65	TRUE	TRUE	TRUE	TRUE	TRUE	TRUE	TRUE	TRUE	TRUE	TRUE	TRUE	TRUE	FALSE	TRUE	TRUE	TRUE	TRUE	FALSE	FALSE	FALSE	rnabinding	RBMX_HUMAN	reviewed	RNA-binding motif protein, X chromosome (Glycoprotein p43) (Heterogeneous nuclear ribonucleoprotein G) (hnRNP G) [Cleaved into: RNA-binding motif protein, X chromosome, N-terminally processed]	RBMX HNRPG RBMXP1	Homo sapiens (Human)	27316;	3D-structure; Acetylation; Activator; Alternative splicing; Biological process; Cellular component; Coding sequence diversity; Complete proteome; Direct protein sequencing; Disease; Glycoprotein; Isopeptide bond; Mental retardation; Methylation; Molecular function; Nucleus; PTM; Phosphoprotein; RNA-binding; Reference proteome; Repressor; Ribonucleoprotein; Spliceosome; Technical term; Transcripti…	cellular response to interleukin-1 [GO:0071347]; membrane protein ectodomain proteolysis [GO:0006509]; mRNA splice site selection [GO:0006376]; mRNA splicing, via spliceosome [GO:0000398]; negative regulation of mRNA splicing, via spliceosome [GO:0048025]; osteoblast differentiation [GO:0001649]; positive regulation of mRNA splicing, via spliceosome [GO:0048026]; positive regulation of transcript…	catalytic step 2 spliceosome [GO:0071013]; extracellular exosome [GO:0070062]; extracellular space [GO:0005615]; intracellular ribonucleoprotein complex [GO:0030529]; membrane [GO:0016020]; nuclear euchromatin [GO:0005719]; nucleoplasm [GO:0005654]; nucleus [GO:0005634]; supraspliceosomal complex [GO:0044530]	chromatin binding [GO:0003682]; core promoter binding [GO:0001047]; identical protein binding [GO:0042802]; mRNA binding [GO:0003729]; protein domain specific binding [GO:0019904]; RNA binding [GO:0003723]; single-stranded RNA binding [GO:0003727]
Q71RC2	LARP4	330	0.681818	225	182	0.0543039	242	TRUE	19.4128	17.2156	3.00718e-84	2.98011e-82	1.01348e-66	6.80919e-65	FALSE	FALSE	TRUE	FALSE	FALSE	FALSE	TRUE	TRUE	TRUE	FALSE	TRUE	TRUE	FALSE	TRUE	TRUE	FALSE	TRUE	FALSE	FALSE	FALSE	high_throughput	LARP4_HUMAN	reviewed	La-related protein 4 (La ribonucleoprotein domain family member 4)	LARP4 PP13296	Homo sapiens (Human)	113251;	3D-structure; Acetylation; Alternative splicing; Biological process; Cellular component; Coding sequence diversity; Complete proteome; Cytoplasm; Direct protein sequencing; Methylation; Molecular function; PTM; Phosphoprotein; Polymorphism; Protein biosynthesis; RNA-binding; Reference proteome; Technical term	cytoskeleton organization [GO:0007010]; positive regulation of translation [GO:0045727]; regulation of cell morphogenesis [GO:0022604]; translation [GO:0006412]	cytoplasmic stress granule [GO:0010494]; cytosol [GO:0005829]; membrane [GO:0016020]	poly(A) binding [GO:0008143]; RNA binding [GO:0003723]
Q9UMS4	PRPF19	433	0.623022	269.768	245	0.220723	347.5	TRUE	23.3845	17.0568	3.07372e-121	4.01678e-119	1.55635e-65	1.03978e-63	FALSE	TRUE	TRUE	TRUE	FALSE	FALSE	TRUE	TRUE	TRUE	TRUE	FALSE	FALSE	FALSE	FALSE	FALSE	FALSE	FALSE	FALSE	FALSE	FALSE	rna_term	PRP19_HUMAN	reviewed	Pre-mRNA-processing factor 19 (EC 2.3.2.27) (Nuclear matrix protein 200) (PRP19/PSO4 homolog) (hPso4) (RING-type E3 ubiquitin transferase PRP19) (Senescence evasion factor)	PRPF19 NMP200 PRP19 SNEV	Homo sapiens (Human)	27339;	3D-structure; Acetylation; Biological process; Cellular component; Complete proteome; Cytoplasm; Cytoskeleton; DNA damage; DNA repair; Direct protein sequencing; Domain; Lipid droplet; Molecular function; Nucleus; PTM; Reference proteome; Repeat; Spliceosome; Technical term; Transferase; Ubl conjugation pathway; WD repeat; mRNA processing; mRNA splicing	cellular protein localization [GO:0034613]; double-strand break repair via nonhomologous end joining [GO:0006303]; generation of catalytic spliceosome for first transesterification step [GO:0000349]; inner cell mass cell proliferation [GO:0001833]; lipid biosynthetic process [GO:0008610]; mRNA splicing, via spliceosome [GO:0000398]; negative regulation of neuron differentiation [GO:0045665]; posi…	catalytic step 2 spliceosome [GO:0071013]; cytoplasm [GO:0005737]; lipid droplet [GO:0005811]; membrane [GO:0016020]; nuclear speck [GO:0016607]; nucleoplasm [GO:0005654]; nucleus [GO:0005634]; Prp19 complex [GO:0000974]; site of double-strand break [GO:0035861]; spindle [GO:0005819]; U2-type catalytic step 1 spliceosome [GO:0071006]	identical protein binding [GO:0042802]; ubiquitin protein ligase activity [GO:0061630]; ubiquitin-ubiquitin ligase activity [GO:0034450]
P35268	RPL22	323	0.688699	222.45	179.001	-0.345707	234.5	TRUE	19.1866	16.9662	2.39592e-82	2.35474e-80	7.30299e-65	4.8518e-63	TRUE	TRUE	TRUE	TRUE	FALSE	TRUE	TRUE	TRUE	TRUE	FALSE	TRUE	TRUE	FALSE	TRUE	FALSE	TRUE	TRUE	FALSE	TRUE	FALSE	rnabinding_rnp	RL22_HUMAN	reviewed	60S ribosomal protein L22 (EBER-associated protein) (EAP) (Epstein-Barr virus small RNA-associated protein) (Heparin-binding protein HBp15) (Large ribosomal subunit protein eL22)	RPL22	Homo sapiens (Human)	6146;	3D-structure; Complete proteome; Direct protein sequencing; Heparin-binding; Molecular function; PTM; Phosphoprotein; RNA-binding; Reference proteome; Ribonucleoprotein; Ribosomal protein; Technical term	cytoplasmic translation [GO:0002181]; nuclear-transcribed mRNA catabolic process, nonsense-mediated decay [GO:0000184]; rRNA processing [GO:0006364]; SRP-dependent cotranslational protein targeting to membrane [GO:0006614]; translation [GO:0006412]; translational initiation [GO:0006413]; viral transcription [GO:0019083]	cytoplasm [GO:0005737]; cytosol [GO:0005829]; cytosolic large ribosomal subunit [GO:0022625]; extracellular exosome [GO:0070062]; extracellular matrix [GO:0031012]; focal adhesion [GO:0005925]; intracellular ribonucleoprotein complex [GO:0030529]; nucleus [GO:0005634]	heparin binding [GO:0008201]; RNA binding [GO:0003723]; structural constituent of ribosome [GO:0003735]
P62263	RPS14	502	0.53178	266.953	334	0.396541	472	TRUE	23.1348	16.8565	1.0351e-118	1.33798e-116	4.70045e-64	3.10543e-62	TRUE	TRUE	TRUE	TRUE	FALSE	TRUE	TRUE	TRUE	TRUE	TRUE	TRUE	TRUE	FALSE	FALSE	TRUE	FALSE	TRUE	FALSE	TRUE	FALSE	rnabinding_rnp	RS14_HUMAN	reviewed	40S ribosomal protein S14 (Small ribosomal subunit protein uS11)	RPS14 PRO2640	Homo sapiens (Human)	6208;	3D-structure; Complete proteome; Direct protein sequencing; Isopeptide bond; Molecular function; PTM; Phosphoprotein; Reference proteome; Ribonucleoprotein; Ribosomal protein; Technical term; Ubl conjugation	erythrocyte differentiation [GO:0030218]; maturation of SSU-rRNA [GO:0030490]; maturation of SSU-rRNA from tricistronic rRNA transcript (SSU-rRNA, 5.8S rRNA, LSU-rRNA) [GO:0000462]; negative regulation of transcription from RNA polymerase II promoter [GO:0000122]; nuclear-transcribed mRNA catabolic process, nonsense-mediated decay [GO:0000184]; ribosomal small subunit assembly [GO:0000028]; rRNA …	cytosol [GO:0005829]; cytosolic small ribosomal subunit [GO:0022627]; extracellular exosome [GO:0070062]; extracellular matrix [GO:0031012]; focal adhesion [GO:0005925]; membrane [GO:0016020]; mitochondrion [GO:0005739]; nucleolus [GO:0005730]; nucleoplasm [GO:0005654]	mRNA 5'-UTR binding [GO:0048027]; RNA binding [GO:0003723]; small ribosomal subunit rRNA binding [GO:0070181]; structural constituent of ribosome [GO:0003735]; translation regulator activity [GO:0045182]
O00541	PES1	173	0.869347	150.397	129	-0.0347711	99.5	TRUE	12.7943	16.8455	8.81909e-38	4.83302e-36	5.65818e-64	3.71752e-62	FALSE	TRUE	TRUE	TRUE	FALSE	FALSE	TRUE	TRUE	TRUE	TRUE	TRUE	TRUE	FALSE	TRUE	FALSE	TRUE	FALSE	FALSE	FALSE	FALSE	rna_term	PESC_HUMAN	reviewed	Pescadillo homolog	PES1	Homo sapiens (Human)	23481;	3D-structure; Acetylation; Alternative splicing; Biological process; Cellular component; Chromosome; Coding sequence diversity; Complete proteome; Isopeptide bond; Nucleus; PTM; Polymorphism; Reference proteome; Ribosome biogenesis; Technical term; Ubl conjugation; rRNA processing	cell proliferation [GO:0008283]; maturation of 5.8S rRNA from tricistronic rRNA transcript (SSU-rRNA, 5.8S rRNA, LSU-rRNA) [GO:0000466]; maturation of LSU-rRNA from tricistronic rRNA transcript (SSU-rRNA, 5.8S rRNA, LSU-rRNA) [GO:0000463]; nucleolus organization [GO:0007000]; protein localization to organelle [GO:0033365]; regulation of cell cycle [GO:0051726]; ribosomal large subunit biogenesis …	condensed chromosome [GO:0000793]; cytosol [GO:0005829]; membrane [GO:0016020]; nucleolus [GO:0005730]; nucleoplasm [GO:0005654]; nucleus [GO:0005634]; PeBoW complex [GO:0070545]; preribosome, large subunit precursor [GO:0030687]	RNA binding [GO:0003723]
Q14241	ELOA	70	1	70	52.0002	-0.162383	35	TRUE	5.66182	16.8112	7.48896e-09	1.77055e-07	1.01039e-63	6.60192e-62	FALSE	TRUE	TRUE	TRUE	FALSE	FALSE	TRUE	TRUE	FALSE	TRUE	FALSE	FALSE	FALSE	FALSE	FALSE	FALSE	FALSE	FALSE	FALSE	FALSE	rna_term	ELOA1_HUMAN	reviewed	Elongin-A (EloA) (Elongin 110 kDa subunit) (RNA polymerase II transcription factor SIII subunit A1) (SIII p110) (Transcription elongation factor B polypeptide 3)	ELOA TCEB3 MSTP059	Homo sapiens (Human)	6924;	3D-structure; Acetylation; Biological process; Cellular component; Coding sequence diversity; Complete proteome; Nucleus; PTM; Phosphoprotein; Polymorphism; Reference proteome; Technical term; Transcription; Transcription regulation	regulation of transcription from RNA polymerase II promoter [GO:0006357]; transcription elongation from RNA polymerase II promoter [GO:0006368]; transcription from RNA polymerase II promoter [GO:0006366]	elongin complex [GO:0070449]; extracellular space [GO:0005615]; nucleoplasm [GO:0005654]
Q5JTH9	RRP12	101	0.848739	85.7227	100	0.515661	59.5	TRUE	7.05667	16.802	8.52688e-13	2.49758e-11	1.17963e-63	7.62403e-62	FALSE	FALSE	TRUE	FALSE	FALSE	FALSE	TRUE	TRUE	TRUE	TRUE	TRUE	TRUE	FALSE	TRUE	TRUE	TRUE	TRUE	FALSE	FALSE	FALSE	high_throughput	RRP12_HUMAN	reviewed	RRP12-like protein	RRP12 KIAA0690	Homo sapiens (Human)	23223;	Alternative splicing; Cellular component; Coding sequence diversity; Complete proteome; Domain; Isopeptide bond; Membrane; Nucleus; PTM; Phosphoprotein; Polymorphism; Reference proteome; Technical term; Transmembrane; Transmembrane helix; Ubl conjugation		integral component of membrane [GO:0016021]; nuclear membrane [GO:0031965]; nucleolus [GO:0005730]	RNA binding [GO:0003723]
O43290	SART1	101	0.848739	85.7227	61	-0.0818094	59.5	TRUE	7.05667	16.802	8.52688e-13	2.49758e-11	1.17963e-63	7.62403e-62	FALSE	TRUE	TRUE	TRUE	FALSE	FALSE	TRUE	TRUE	FALSE	TRUE	TRUE	FALSE	FALSE	TRUE	TRUE	FALSE	FALSE	FALSE	FALSE	FALSE	rna_term	SNUT1_HUMAN	reviewed	U4/U6.U5 tri-snRNP-associated protein 1 (SNU66 homolog) (hSnu66) (Squamous cell carcinoma antigen recognized by T-cells 1) (SART-1) (hSART-1) (U4/U6.U5 tri-snRNP-associated 110 kDa protein) (allergen Hom s 1)	SART1	Homo sapiens (Human)	9092;	3D-structure; Allergen; Alternative splicing; Biological process; Cellular component; Coding sequence diversity; Coiled coil; Complete proteome; Disease; Domain; Isopeptide bond; Nucleus; PTM; Phosphoprotein; Polymorphism; Reference proteome; Spliceosome; Technical term; Ubl conjugation; mRNA processing; mRNA splicing	cell cycle arrest [GO:0007050]; intrinsic apoptotic signaling pathway [GO:0097193]; maturation of 5S rRNA [GO:0000481]; mRNA cis splicing, via spliceosome [GO:0045292]; mRNA splicing, via spliceosome [GO:0000398]; positive regulation of cytotoxic T cell differentiation [GO:0045585]; spliceosomal snRNP assembly [GO:0000387]	Cajal body [GO:0015030]; catalytic step 2 spliceosome [GO:0071013]; cytoplasm [GO:0005737]; cytosol [GO:0005829]; Golgi apparatus [GO:0005794]; nuclear speck [GO:0016607]; nucleoplasm [GO:0005654]; U4/U6 x U5 tri-snRNP complex [GO:0046540]	RNA binding [GO:0003723]
Q9BRP8	PYM1	205	0.750916	153.938	123	-0.0926812	136.5	TRUE	13.1084	16.7409	1.47289e-39	8.30125e-38	3.30052e-63	2.12161e-61	FALSE	TRUE	TRUE	TRUE	FALSE	FALSE	TRUE	TRUE	FALSE	FALSE	TRUE	TRUE	FALSE	FALSE	FALSE	FALSE	FALSE	FALSE	FALSE	FALSE	rna_term	PYM1_HUMAN	reviewed	Partner of Y14 and mago (PYM homolog 1 exon junction complex-associated factor) (Protein wibg homolog)	PYM1 PYM WIBG	Homo sapiens (Human)	84305;	Acetylation; Alternative splicing; Biological process; Cellular component; Coding sequence diversity; Coiled coil; Complete proteome; Cytoplasm; Domain; Molecular function; Nonsense-mediated mRNA decay; Nucleus; PTM; Phosphoprotein; Polymorphism; RNA-binding; Reference proteome; Technical term; Translation regulation	exon-exon junction complex disassembly [GO:1903259]; nuclear-transcribed mRNA catabolic process, nonsense-mediated decay [GO:0000184]; positive regulation of translation [GO:0045727]	cell junction [GO:0030054]; cytosol [GO:0005829]; exon-exon junction complex [GO:0035145]; nucleolus [GO:0005730]; nucleoplasm [GO:0005654]; nucleus [GO:0005634]	ribosome binding [GO:0043022]; RNA binding [GO:0003723]
P62861	FAU	96	0.923077	88.6154	67.0004	-0.276671	52	TRUE	7.3133	16.7127	1.30329e-13	3.99453e-12	5.2991e-63	3.38801e-61	TRUE	TRUE	TRUE	FALSE	FALSE	TRUE	TRUE	FALSE	FALSE	FALSE	TRUE	TRUE	FALSE	FALSE	FALSE	FALSE	FALSE	FALSE	TRUE	FALSE	rnabinding_rnp	RS30_HUMAN	reviewed	40S ribosomal protein S30 (Small ribosomal subunit protein eS30)	FAU	Homo sapiens (Human)		3D-structure; Coding sequence diversity; Complete proteome; Direct protein sequencing; Molecular function; Polymorphism; Reference proteome; Ribonucleoprotein; Ribosomal protein; Technical term	antibacterial humoral response [GO:0019731]; antimicrobial humoral immune response mediated by antimicrobial peptide [GO:0061844]; defense response to Gram-positive bacterium [GO:0050830]; innate immune response in mucosa [GO:0002227]; nuclear-transcribed mRNA catabolic process, nonsense-mediated decay [GO:0000184]; rRNA processing [GO:0006364]; SRP-dependent cotranslational protein targeting to …	cytosol [GO:0005829]; cytosolic small ribosomal subunit [GO:0022627]; extracellular space [GO:0005615]; nucleoplasm [GO:0005654]; small ribosomal subunit [GO:0015935]	RNA binding [GO:0003723]; structural constituent of ribosome [GO:0003735]
O75122	CLASP2	173	0.860697	148.9	118	0.0175608	100.5	TRUE	12.6616	16.668	4.82801e-37	2.58624e-35	1.11965e-62	7.12025e-61	FALSE	FALSE	TRUE	FALSE	FALSE	FALSE	FALSE	FALSE	FALSE	FALSE	FALSE	FALSE	FALSE	FALSE	TRUE	FALSE	FALSE	FALSE	FALSE	FALSE	high_throughput	CLAP2_HUMAN	reviewed	CLIP-associating protein 2 (Cytoplasmic linker-associated protein 2) (Protein Orbit homolog 2) (hOrbit2)	CLASP2 KIAA0627	Homo sapiens (Human)	23122;	3D-structure; Alternative splicing; Biological process; Cell cycle; Cell division; Cell membrane; Cell projection; Cellular component; Centromere; Chromosome; Coding sequence diversity; Complete proteome; Cytoplasm; Cytoskeleton; Domain; Golgi apparatus; Kinetochore; Membrane; Microtubule; Mitosis; PTM; Phosphoprotein; Reference proteome; Repeat; Technical term	cell division [GO:0051301]; establishment or maintenance of cell polarity [GO:0007163]; exit from mitosis [GO:0010458]; Golgi organization [GO:0007030]; microtubule anchoring [GO:0034453]; microtubule cytoskeleton organization [GO:0000226]; microtubule nucleation [GO:0007020]; microtubule organizing center organization [GO:0031023]; mitotic spindle organization [GO:0007052]; negative regulation o…	axonal growth cone [GO:0044295]; basal cortex [GO:0045180]; cell cortex [GO:0005938]; cell leading edge [GO:0031252]; condensed chromosome kinetochore [GO:0000777]; cortical microtubule plus-end [GO:1903754]; cytoplasm [GO:0005737]; cytoplasmic microtubule [GO:0005881]; cytosol [GO:0005829]; Golgi apparatus [GO:0005794]; kinetochore microtubule [GO:0005828]; membrane [GO:0016020]; microtubule [GO…	actin filament binding [GO:0051015]; dystroglycan binding [GO:0002162]; microtubule binding [GO:0008017]; microtubule plus-end binding [GO:0051010]; protein tyrosine kinase binding [GO:1990782]
Q9Y3U8	RPL36	98	0.98	96.04	98	0.253248	50	TRUE	7.97198	16.664	7.80738e-16	2.57904e-14	1.19659e-62	7.56909e-61	TRUE	TRUE	TRUE	TRUE	FALSE	TRUE	TRUE	FALSE	TRUE	FALSE	FALSE	FALSE	FALSE	TRUE	TRUE	FALSE	FALSE	FALSE	TRUE	FALSE	rnabinding_rnp	RL36_HUMAN	reviewed	60S ribosomal protein L36 (Large ribosomal subunit protein eL36)	RPL36	Homo sapiens (Human)	25873;	3D-structure; Acetylation; Cellular component; Coding sequence diversity; Complete proteome; Cytoplasm; Direct protein sequencing; Molecular function; PTM; Polymorphism; Reference proteome; Ribonucleoprotein; Ribosomal protein; Technical term	cytoplasmic translation [GO:0002181]; nuclear-transcribed mRNA catabolic process, nonsense-mediated decay [GO:0000184]; rRNA processing [GO:0006364]; SRP-dependent cotranslational protein targeting to membrane [GO:0006614]; translation [GO:0006412]; translational initiation [GO:0006413]; viral transcription [GO:0019083]	cytoplasm [GO:0005737]; cytosol [GO:0005829]; cytosolic large ribosomal subunit [GO:0022625]; membrane [GO:0016020]; nucleolus [GO:0005730]	RNA binding [GO:0003723]; structural constituent of ribosome [GO:0003735]
Q96PK6	RBM14	97	0.92381	89.6095	61	-0.0184483	52.5	TRUE	7.4015	16.6546	6.73289e-14	2.10151e-12	1.40204e-62	8.82171e-61	TRUE	TRUE	TRUE	FALSE	TRUE	TRUE	TRUE	TRUE	TRUE	TRUE	TRUE	TRUE	FALSE	TRUE	TRUE	TRUE	TRUE	FALSE	FALSE	FALSE	rnabinding	RBM14_HUMAN	reviewed	RNA-binding protein 14 (Paraspeckle protein 2) (PSP2) (RNA-binding motif protein 14) (RRM-containing coactivator activator/modulator) (Synaptotagmin-interacting protein) (SYT-interacting protein)	RBM14 SIP	Homo sapiens (Human)	100526737;10432;	3D-structure; Acetylation; Alternative splicing; Biological process; Cellular component; Coding sequence diversity; Complete proteome; Cytoplasm; Domain; Immunity; Innate immunity; Isopeptide bond; Molecular function; Nucleus; PTM; Phosphoprotein; RNA-binding; Reference proteome; Repeat; Repressor; Technical term; Transcription; Transcription regulation; Ubl conjugation	activation of innate immune response [GO:0002218]; centriole assembly [GO:0098534]; DNA recombination [GO:0006310]; DNA repair [GO:0006281]; DNA replication [GO:0006260]; glucocorticoid receptor signaling pathway [GO:0042921]; histone deacetylation [GO:0016575]; innate immune response [GO:0045087]; intracellular estrogen receptor signaling pathway [GO:0030520]; negative regulation of centriole re…	cytoplasm [GO:0005737]; intracellular ribonucleoprotein complex [GO:0030529]; mediator complex [GO:0016592]; nuclear speck [GO:0016607]; nucleolus [GO:0005730]; nucleoplasm [GO:0005654]; nucleus [GO:0005634]; transcription factor complex [GO:0005667]	ligand-dependent nuclear receptor transcription coactivator activity [GO:0030374]; protein binding, bridging [GO:0030674]; RNA binding [GO:0003723]; RNA polymerase II transcription cofactor activity [GO:0001104]
P62910	RPL32	181	0.849765	153.808	178	0.50428	106.5	TRUE	13.0969	16.4866	1.71509e-39	9.62069e-38	2.2896e-61	1.43305e-59	TRUE	TRUE	TRUE	FALSE	FALSE	TRUE	TRUE	FALSE	FALSE	FALSE	FALSE	FALSE	FALSE	TRUE	TRUE	FALSE	FALSE	FALSE	TRUE	FALSE	rnabinding_rnp	RL32_HUMAN	reviewed	60S ribosomal protein L32 (Large ribosomal subunit protein eL32)	RPL32 PP9932	Homo sapiens (Human)	6161;	3D-structure; Complete proteome; Direct protein sequencing; Isopeptide bond; Molecular function; PTM; Phosphoprotein; Reference proteome; Ribonucleoprotein; Ribosomal protein; Technical term; Ubl conjugation	nuclear-transcribed mRNA catabolic process, nonsense-mediated decay [GO:0000184]; rRNA processing [GO:0006364]; SRP-dependent cotranslational protein targeting to membrane [GO:0006614]; translation [GO:0006412]; translational initiation [GO:0006413]; viral transcription [GO:0019083]	cytosol [GO:0005829]; cytosolic large ribosomal subunit [GO:0022625]; membrane [GO:0016020]	RNA binding [GO:0003723]; structural constituent of ribosome [GO:0003735]
P18621	RPL17	229	0.704615	161.357	229	0.858754	162.5	TRUE	13.7666	16.4721	2.02281e-43	1.22108e-41	2.90911e-61	1.81126e-59	TRUE	TRUE	TRUE	FALSE	FALSE	TRUE	TRUE	FALSE	FALSE	TRUE	TRUE	FALSE	FALSE	FALSE	TRUE	FALSE	FALSE	FALSE	TRUE	FALSE	rnabinding_rnp	RL17_HUMAN	reviewed	60S ribosomal protein L17 (60S ribosomal protein L23) (Large ribosomal subunit protein uL22) (PD-1)	RPL17	Homo sapiens (Human)	6139;	3D-structure; Alternative splicing; Coding sequence diversity; Complete proteome; Direct protein sequencing; Molecular function; Reference proteome; Ribonucleoprotein; Ribosomal protein; Technical term	nuclear-transcribed mRNA catabolic process, nonsense-mediated decay [GO:0000184]; rRNA processing [GO:0006364]; SRP-dependent cotranslational protein targeting to membrane [GO:0006614]; translation [GO:0006412]; translational initiation [GO:0006413]; viral transcription [GO:0019083]	cytosol [GO:0005829]; cytosolic large ribosomal subunit [GO:0022625]; nucleus [GO:0005634]	RNA binding [GO:0003723]; structural constituent of ribosome [GO:0003735]
P09651	HNRNPA1	496	0.526539	261.163	348.001	0.0465528	471	TRUE	22.6211	16.4445	1.34363e-113	1.66442e-111	4.5893e-61	2.8425e-59	TRUE	TRUE	TRUE	TRUE	TRUE	TRUE	TRUE	TRUE	TRUE	TRUE	TRUE	FALSE	TRUE	TRUE	TRUE	TRUE	TRUE	FALSE	FALSE	FALSE	rnabinding	ROA1_HUMAN	reviewed	Heterogeneous nuclear ribonucleoprotein A1 (hnRNP A1) (Helix-destabilizing protein) (Single-strand RNA-binding protein) (hnRNP core protein A1) [Cleaved into: Heterogeneous nuclear ribonucleoprotein A1, N-terminally processed]	HNRNPA1 HNRPA1	Homo sapiens (Human)	3178;	3D-structure; Acetylation; Alternative splicing; Amyotrophic lateral sclerosis; Biological process; Cellular component; Coding sequence diversity; Complete proteome; Cytoplasm; Direct protein sequencing; Disease; Disease mutation; Domain; Host-virus interaction; Isopeptide bond; Methylation; Molecular function; Neurodegeneration; Nucleus; PTM; Phosphoprotein; Polymorphism; RNA-binding; Reference …	cellular response to glucose starvation [GO:0042149]; cellular response to sodium arsenite [GO:1903936]; fibroblast growth factor receptor signaling pathway [GO:0008543]; mRNA splicing, via spliceosome [GO:0000398]; mRNA transport [GO:0051028]; negative regulation of telomere maintenance via telomerase [GO:0032211]; nuclear export [GO:0051168]; nuclear import [GO:0051170]; positive regulation of …	catalytic step 2 spliceosome [GO:0071013]; cytoplasm [GO:0005737]; extracellular exosome [GO:0070062]; intracellular ribonucleoprotein complex [GO:0030529]; membrane [GO:0016020]; nucleoplasm [GO:0005654]; nucleus [GO:0005634]; spliceosomal complex [GO:0005681]	G-rich strand telomeric DNA binding [GO:0098505]; identical protein binding [GO:0042802]; miRNA binding [GO:0035198]; pre-mRNA binding [GO:0036002]; protein domain specific binding [GO:0019904]; RNA binding [GO:0003723]; single-stranded DNA binding [GO:0003697]; single-stranded RNA binding [GO:0003727]; telomeric repeat-containing RNA binding [GO:0061752]
Q6P161	MRPL54	138	0.873418	120.532	113	-0.109399	79	TRUE	10.1448	16.4168	1.7477e-24	7.42274e-23	7.24765e-61	4.46576e-59	TRUE	TRUE	TRUE	FALSE	FALSE	TRUE	FALSE	FALSE	FALSE	FALSE	TRUE	FALSE	FALSE	FALSE	FALSE	FALSE	FALSE	FALSE	FALSE	FALSE	rnabinding_rnp	RM54_HUMAN	reviewed	39S ribosomal protein L54, mitochondrial (L54mt) (MRP-L54) (Mitochondrial large ribosomal subunit protein mL54)	MRPL54	Homo sapiens (Human)	116541;	3D-structure; Cellular component; Complete proteome; Domain; Mitochondrion; Molecular function; Reference proteome; Ribonucleoprotein; Ribosomal protein; Technical term; Transit peptide	mitochondrial translational elongation [GO:0070125]; mitochondrial translational termination [GO:0070126]	mitochondrial inner membrane [GO:0005743]; mitochondrial large ribosomal subunit [GO:0005762]	RNA binding [GO:0003723]
P42766	RPL35	150	0.872093	130.814	147	0.0614361	86	TRUE	11.057	16.3433	1.01391e-28	4.6916e-27	2.42863e-60	1.48873e-58	TRUE	TRUE	TRUE	TRUE	TRUE	TRUE	TRUE	TRUE	FALSE	FALSE	FALSE	TRUE	FALSE	TRUE	FALSE	FALSE	FALSE	FALSE	TRUE	FALSE	rnabinding	RL35_HUMAN	reviewed	60S ribosomal protein L35 (Large ribosomal subunit protein uL29)	RPL35	Homo sapiens (Human)	11224;	3D-structure; Acetylation; Complete proteome; Direct protein sequencing; Isopeptide bond; Molecular function; PTM; Phosphoprotein; Reference proteome; Ribonucleoprotein; Ribosomal protein; Technical term; Ubl conjugation	maturation of LSU-rRNA from tricistronic rRNA transcript (SSU-rRNA, 5.8S rRNA, LSU-rRNA) [GO:0000463]; nuclear-transcribed mRNA catabolic process, nonsense-mediated decay [GO:0000184]; rRNA processing [GO:0006364]; SRP-dependent cotranslational protein targeting to membrane [GO:0006614]; translation [GO:0006412]; translational initiation [GO:0006413]; viral transcription [GO:0019083]	cytosol [GO:0005829]; cytosolic large ribosomal subunit [GO:0022625]; membrane [GO:0016020]; nucleolus [GO:0005730]	mRNA binding [GO:0003729]; RNA binding [GO:0003723]; structural constituent of ribosome [GO:0003735]
P51532	SMARCA4	141	0.865031	121.969	93.0001	0.131183	81.5	TRUE	10.2723	16.3302	4.69533e-25	2.03043e-23	3.01149e-60	1.83655e-58	FALSE	TRUE	TRUE	TRUE	FALSE	FALSE	TRUE	FALSE	FALSE	TRUE	FALSE	FALSE	FALSE	FALSE	FALSE	FALSE	FALSE	FALSE	FALSE	FALSE	rna_term	SMCA4_HUMAN	reviewed	Transcription activator BRG1 (EC 3.6.4.-) (ATP-dependent helicase SMARCA4) (BRG1-associated factor 190A) (BAF190A) (Mitotic growth and transcription activator) (Protein BRG-1) (Protein brahma homolog 1) (SNF2-beta) (SWI/SNF-related matrix-associated actin-dependent regulator of chromatin subfamily A member 4)	SMARCA4 BAF190A BRG1 SNF2B SNF2L4	Homo sapiens (Human)	6597;	3D-structure; ATP-binding; Acetylation; Activator; Alternative splicing; Biological process; Bromodomain; Cellular component; Chromatin regulator; Coding sequence diversity; Complete proteome; Disease; Disease mutation; Domain; Helicase; Hydrolase; Isopeptide bond; Ligand; Mental retardation; Molecular function; Neurogenesis; Nucleotide-binding; Nucleus; PTM; Phosphoprotein; Polymorphism; Referen…	ATP-dependent chromatin remodeling [GO:0043044]; beta-catenin-TCF complex assembly [GO:1904837]; chromatin organization [GO:0006325]; chromatin remodeling [GO:0006338]; covalent chromatin modification [GO:0016569]; interleukin-7-mediated signaling pathway [GO:0038111]; negative regulation of androgen receptor signaling pathway [GO:0060766]; negative regulation of cell growth [GO:0030308]; negativ…	extracellular space [GO:0005615]; membrane [GO:0016020]; nBAF complex [GO:0071565]; npBAF complex [GO:0071564]; nuclear chromatin [GO:0000790]; nucleolus [GO:0005730]; nucleoplasm [GO:0005654]; nucleus [GO:0005634]; protein complex [GO:0043234]; SWI/SNF complex [GO:0016514]	androgen receptor binding [GO:0050681]; ATP binding [GO:0005524]; DNA-dependent ATPase activity [GO:0008094]; DNA polymerase binding [GO:0070182]; helicase activity [GO:0004386]; lysine-acetylated histone binding [GO:0070577]; p53 binding [GO:0002039]; protein N-terminus binding [GO:0047485]; RNA polymerase I CORE element sequence-specific DNA binding [GO:0001164]; RNA polymerase II transcription…
Q01082	SPTBN1	614	0.419973	257.863	606.001	0.984396	731	TRUE	22.3283	16.2097	9.81098e-111	1.20281e-108	2.15268e-59	1.30611e-57	FALSE	FALSE	TRUE	FALSE	FALSE	FALSE	TRUE	FALSE	TRUE	FALSE	TRUE	TRUE	FALSE	FALSE	TRUE	FALSE	FALSE	FALSE	FALSE	FALSE	high_throughput	SPTB2_HUMAN	reviewed	Spectrin beta chain, non-erythrocytic 1 (Beta-II spectrin) (Fodrin beta chain) (Spectrin, non-erythroid beta chain 1)	SPTBN1 SPTB2	Homo sapiens (Human)	6711;	3D-structure; Acetylation; Actin capping; Actin-binding; Alternative splicing; Calmodulin-binding; Cell membrane; Cellular component; Coding sequence diversity; Complete proteome; Cytoplasm; Cytoskeleton; Domain; Glycoprotein; Membrane; Molecular function; PTM; Phosphoprotein; Polymorphism; Reference proteome; Repeat; Technical term	actin filament capping [GO:0051693]; axon guidance [GO:0007411]; common-partner SMAD protein phosphorylation [GO:0007182]; ER to Golgi vesicle-mediated transport [GO:0006888]; Golgi to plasma membrane protein transport [GO:0043001]; MAPK cascade [GO:0000165]; membrane assembly [GO:0071709]; mitotic cytokinesis [GO:0000281]; plasma membrane organization [GO:0007009]; positive regulation of interle…	axolemma [GO:0030673]; cuticular plate [GO:0032437]; cytoplasm [GO:0005737]; cytosol [GO:0005829]; extracellular exosome [GO:0070062]; M band [GO:0031430]; nucleolus [GO:0005730]; postsynaptic density [GO:0014069]; protein complex [GO:0043234]; spectrin [GO:0008091]; spectrin-associated cytoskeleton [GO:0014731]	actin binding [GO:0003779]; ankyrin binding [GO:0030506]; cadherin binding [GO:0045296]; calmodulin binding [GO:0005516]; GTPase binding [GO:0051020]; phospholipid binding [GO:0005543]; protein complex binding [GO:0032403]; Ras guanyl-nucleotide exchange factor activity [GO:0005088]; RNA binding [GO:0003723]; structural constituent of cytoskeleton [GO:0005200]
O14497	ARID1A	190	0.811966	154.274	157	0.446286	117	TRUE	13.1382	16.0984	9.94074e-40	5.6293e-38	1.30795e-58	7.8955e-57	FALSE	TRUE	TRUE	TRUE	FALSE	FALSE	FALSE	TRUE	FALSE	FALSE	FALSE	FALSE	FALSE	FALSE	FALSE	FALSE	FALSE	FALSE	FALSE	FALSE	rna_term	ARI1A_HUMAN	reviewed	AT-rich interactive domain-containing protein 1A (ARID domain-containing protein 1A) (B120) (BRG1-associated factor 250) (BAF250) (BRG1-associated factor 250a) (BAF250A) (Osa homolog 1) (hOSA1) (SWI-like protein) (SWI/SNF complex protein p270) (SWI/SNF-related, matrix-associated, actin-dependent regulator of chromatin subfamily F member 1) (hELD)	ARID1A BAF250 BAF250A C1orf4 OSA1 SMARCF1	Homo sapiens (Human)	8289;	3D-structure; Acetylation; Alternative splicing; Biological process; Cellular component; Chromatin regulator; Coding sequence diversity; Complete proteome; DNA-binding; Direct protein sequencing; Disease; Mental retardation; Methylation; Molecular function; Neurogenesis; Nucleus; PTM; Phosphoprotein; Polymorphism; Reference proteome; Technical term; Transcription; Transcription regulation	androgen receptor signaling pathway [GO:0030521]; ATP-dependent chromatin remodeling [GO:0043044]; cardiac chamber development [GO:0003205]; cardiac muscle cell differentiation [GO:0055007]; chromatin-mediated maintenance of transcription [GO:0048096]; chromatin remodeling [GO:0006338]; covalent chromatin modification [GO:0016569]; embryo implantation [GO:0007566]; forebrain development [GO:00309…	nBAF complex [GO:0071565]; npBAF complex [GO:0071564]; nuclear chromatin [GO:0000790]; nucleoplasm [GO:0005654]; nucleus [GO:0005634]; SWI/SNF complex [GO:0016514]	DNA binding [GO:0003677]; ligand-dependent nuclear receptor binding [GO:0016922]; nucleosome binding [GO:0031491]; transcription coactivator activity [GO:0003713]
P30050	RPL12	451	0.563046	253.934	274	-0.102294	400.5	TRUE	21.9797	15.9301	2.25169e-107	2.70476e-105	1.95734e-57	1.17559e-55	TRUE	TRUE	TRUE	TRUE	FALSE	TRUE	TRUE	TRUE	TRUE	FALSE	TRUE	TRUE	FALSE	FALSE	TRUE	FALSE	FALSE	FALSE	TRUE	FALSE	rnabinding_rnp	RL12_HUMAN	reviewed	60S ribosomal protein L12 (Large ribosomal subunit protein uL11)	RPL12	Homo sapiens (Human)	6136;	3D-structure; Acetylation; Alternative splicing; Coding sequence diversity; Complete proteome; Isopeptide bond; Molecular function; PTM; Phosphoprotein; RNA-binding; Reference proteome; Ribonucleoprotein; Ribosomal protein; Technical term; Ubl conjugation	nuclear-transcribed mRNA catabolic process, nonsense-mediated decay [GO:0000184]; ribosomal large subunit assembly [GO:0000027]; rRNA processing [GO:0006364]; SRP-dependent cotranslational protein targeting to membrane [GO:0006614]; translation [GO:0006412]; translational initiation [GO:0006413]; viral transcription [GO:0019083]	cytosol [GO:0005829]; cytosolic large ribosomal subunit [GO:0022625]; extracellular exosome [GO:0070062]; extracellular matrix [GO:0031012]; focal adhesion [GO:0005925]; membrane [GO:0016020]	RNA binding [GO:0003723]; rRNA binding [GO:0019843]; structural constituent of ribosome [GO:0003735]
Q9UKV3	ACIN1	208	0.717241	149.186	196	0.161306	145	TRUE	12.6869	15.9277	3.49455e-37	1.88041e-35	2.03425e-57	1.21564e-55	FALSE	FALSE	TRUE	TRUE	FALSE	FALSE	TRUE	TRUE	FALSE	FALSE	TRUE	TRUE	FALSE	TRUE	FALSE	FALSE	FALSE	FALSE	FALSE	FALSE	high_throughput	ACINU_HUMAN	reviewed	Apoptotic chromatin condensation inducer in the nucleus (Acinus)	ACIN1 ACINUS KIAA0670	Homo sapiens (Human)	22985;	Acetylation; Alternative splicing; Apoptosis; Biological process; Cellular component; Coding sequence diversity; Complete proteome; Direct protein sequencing; Isopeptide bond; Methylation; Molecular function; Nucleus; PTM; Phosphoprotein; Polymorphism; RNA-binding; Reference proteome; Technical term; Ubl conjugation; mRNA processing; mRNA splicing	apoptotic chromosome condensation [GO:0030263]; erythrocyte differentiation [GO:0030218]; execution phase of apoptosis [GO:0097194]; mRNA processing [GO:0006397]; negative regulation of mRNA splicing, via spliceosome [GO:0048025]; positive regulation of apoptotic process [GO:0043065]; positive regulation of monocyte differentiation [GO:0045657]; RNA splicing [GO:0008380]	ASAP complex [GO:0061574]; cytosol [GO:0005829]; nuclear speck [GO:0016607]; nucleolus [GO:0005730]; nucleoplasm [GO:0005654]; nucleus [GO:0005634]; plasma membrane [GO:0005886]	ATPase activity [GO:0016887]; enzyme binding [GO:0019899]; nucleic acid binding [GO:0003676]; RNA binding [GO:0003723]
Q9Y606	PUS1	146	0.879518	128.41	79.0001	-0.0368553	83	TRUE	10.8437	15.8967	1.06835e-27	4.83075e-26	3.34144e-57	1.98682e-55	FALSE	TRUE	TRUE	TRUE	FALSE	FALSE	TRUE	FALSE	FALSE	FALSE	TRUE	TRUE	FALSE	TRUE	TRUE	FALSE	FALSE	TRUE	FALSE	FALSE	rna_term	TRUA_HUMAN	reviewed	tRNA pseudouridine synthase A (EC 5.4.99.12) (tRNA pseudouridine(38-40) synthase) (tRNA pseudouridylate synthase I) (tRNA-uridine isomerase I)	PUS1 PP8985	Homo sapiens (Human)	80324;	3D-structure; Alternative splicing; Biological process; Cellular component; Coding sequence diversity; Complete proteome; Disease; Disease mutation; Domain; Isomerase; Mitochondrion; Molecular function; Nucleus; PTM; Phosphoprotein; Polymorphism; Primary mitochondrial disease; Reference proteome; Technical term; Transit peptide; tRNA processing	mitochondrial tRNA pseudouridine synthesis [GO:0070902]; mRNA pseudouridine synthesis [GO:1990481]; tRNA pseudouridine synthesis [GO:0031119]	mitochondrial matrix [GO:0005759]; mitochondrion [GO:0005739]; nucleus [GO:0005634]	pseudouridine synthase activity [GO:0009982]; pseudouridylate synthase activity [GO:0004730]; RNA binding [GO:0003723]
Q9H1I8	ASCC2	134	0.858974	115.103	82.0001	0.0700223	78	FALSE	9.66314	15.8745	2.16202e-22	8.71549e-21	4.76158e-57	2.81715e-55	FALSE	FALSE	TRUE	FALSE	FALSE	FALSE	TRUE	TRUE	FALSE	FALSE	FALSE	FALSE	FALSE	FALSE	FALSE	FALSE	FALSE	FALSE	FALSE	FALSE	high_throughput	ASCC2_HUMAN	reviewed	Activating signal cointegrator 1 complex subunit 2 (ASC-1 complex subunit p100) (Trip4 complex subunit p100)	ASCC2 ASC1P100	Homo sapiens (Human)	84164;	3D-structure; Alternative splicing; Biological process; Cellular component; Coding sequence diversity; Complete proteome; Direct protein sequencing; Nucleus; PTM; Phosphoprotein; Polymorphism; Reference proteome; Technical term; Transcription; Transcription regulation	DNA dealkylation involved in DNA repair [GO:0006307]; regulation of transcription, DNA-templated [GO:0006355]; transcription, DNA-templated [GO:0006351]	activating signal cointegrator 1 complex [GO:0099053]; nucleoplasm [GO:0005654]; nucleus [GO:0005634]
Q8N684	CPSF7	183	0.828054	151.534	143	-0.0868059	110.5	TRUE	12.8952	15.7679	2.39542e-38	1.32495e-36	2.58837e-56	1.5238e-54	FALSE	TRUE	TRUE	FALSE	FALSE	FALSE	TRUE	TRUE	TRUE	TRUE	TRUE	TRUE	FALSE	TRUE	FALSE	FALSE	TRUE	FALSE	FALSE	FALSE	rna_term	CPSF7_HUMAN	reviewed	Cleavage and polyadenylation specificity factor subunit 7 (Cleavage and polyadenylation specificity factor 59 kDa subunit) (CFIm59) (CPSF 59 kDa subunit) (Pre-mRNA cleavage factor Im 59 kDa subunit)	CPSF7	Homo sapiens (Human)	79869;	3D-structure; Alternative splicing; Biological process; Cellular component; Coding sequence diversity; Complete proteome; Isopeptide bond; Molecular function; Nucleus; PTM; Phosphoprotein; RNA-binding; Reference proteome; Technical term; Ubl conjugation; mRNA processing	mRNA 3'-end processing [GO:0031124]; mRNA splicing, via spliceosome [GO:0000398]; protein tetramerization [GO:0051262]; termination of RNA polymerase II transcription [GO:0006369]	membrane [GO:0016020]; mRNA cleavage factor complex [GO:0005849]; nucleoplasm [GO:0005654]; nucleus [GO:0005634]	RNA binding [GO:0003723]
Q9UKJ3	GPATCH8	105	0.777778	81.6667	70	0.0460652	67.5	TRUE	6.69684	15.724	1.06489e-11	2.93821e-10	5.18172e-56	3.03552e-54	FALSE	FALSE	TRUE	FALSE	FALSE	FALSE	TRUE	TRUE	FALSE	FALSE	TRUE	FALSE	FALSE	FALSE	FALSE	FALSE	FALSE	FALSE	FALSE	FALSE	high_throughput	GPTC8_HUMAN	reviewed	G patch domain-containing protein 8	GPATCH8 GPATC8 KIAA0553	Homo sapiens (Human)	23131;	Acetylation; Alternative splicing; Coding sequence diversity; Coiled coil; Complete proteome; Domain; Isopeptide bond; Ligand; Metal-binding; PTM; Phosphoprotein; Polymorphism; Reference proteome; Technical term; Ubl conjugation; Zinc; Zinc-finger			metal ion binding [GO:0046872]; RNA binding [GO:0003723]
Q16629	SRSF7	78	1	78	77	-0.0572761	39	TRUE	6.37155	15.6969	9.35666e-11	2.46171e-09	7.93718e-56	4.60434e-54	FALSE	TRUE	TRUE	FALSE	FALSE	FALSE	TRUE	TRUE	TRUE	TRUE	TRUE	TRUE	FALSE	TRUE	TRUE	TRUE	TRUE	FALSE	FALSE	FALSE	rna_term	SRSF7_HUMAN	reviewed	Serine/arginine-rich splicing factor 7 (Splicing factor 9G8) (Splicing factor, arginine/serine-rich 7)	SRSF7 SFRS7	Homo sapiens (Human)	6432;	3D-structure; Acetylation; Alternative splicing; Biological process; Cellular component; Coding sequence diversity; Complete proteome; Cytoplasm; Direct protein sequencing; Domain; Isopeptide bond; Ligand; Metal-binding; Molecular function; Nucleus; PTM; Phosphoprotein; RNA-binding; Reference proteome; Repeat; Repressor; Technical term; Transport; Ubl conjugation; Zinc; Zinc-finger; mRNA processi…	cellular response to leukemia inhibitory factor [GO:1990830]; mRNA 3'-end processing [GO:0031124]; mRNA export from nucleus [GO:0006406]; mRNA processing [GO:0006397]; mRNA splicing, via spliceosome [GO:0000398]; negative regulation of mRNA splicing, via spliceosome [GO:0048025]; RNA export from nucleus [GO:0006405]; RNA splicing [GO:0008380]; termination of RNA polymerase II transcription [GO:00…	cytoplasm [GO:0005737]; extracellular exosome [GO:0070062]; nucleoplasm [GO:0005654]; nucleus [GO:0005634]	protein domain specific binding [GO:0019904]; RNA binding [GO:0003723]; zinc ion binding [GO:0008270]
Q86XZ4	SPATS2	78	1	78	65.0001	-0.171555	39	TRUE	6.37155	15.6969	9.35666e-11	2.46171e-09	7.93718e-56	4.60434e-54	FALSE	FALSE	TRUE	FALSE	FALSE	FALSE	TRUE	TRUE	FALSE	FALSE	FALSE	TRUE	FALSE	TRUE	FALSE	FALSE	FALSE	FALSE	FALSE	FALSE	high_throughput	SPAS2_HUMAN	reviewed	Spermatogenesis-associated serine-rich protein 2 (Serine-rich spermatocytes and round spermatid 59 kDa protein) (p59scr)	SPATS2 SCR59 SPATA10 Nbla00526	Homo sapiens (Human)	65244;	Cellular component; Complete proteome; Cytoplasm; PTM; Phosphoprotein; Reference proteome; Technical term		cytosol [GO:0005829]	RNA binding [GO:0003723]
O15042	U2SURP	371	0.666068	247.111	252.999	0.165357	278.5	TRUE	21.3744	15.6561	1.15536e-101	1.33393e-99	1.50953e-55	8.71423e-54	FALSE	TRUE	TRUE	FALSE	FALSE	FALSE	TRUE	TRUE	TRUE	TRUE	TRUE	FALSE	FALSE	FALSE	FALSE	TRUE	TRUE	FALSE	FALSE	FALSE	rna_term	SR140_HUMAN	reviewed	U2 snRNP-associated SURP motif-containing protein (140 kDa Ser/Arg-rich domain protein) (U2-associated protein SR140)	U2SURP KIAA0332 SR140	Homo sapiens (Human)	23350;	Acetylation; Alternative splicing; Cellular component; Coding sequence diversity; Coiled coil; Complete proteome; Domain; Isopeptide bond; Molecular function; Nucleus; PTM; Phosphoprotein; RNA-binding; Reference proteome; Technical term; Ubl conjugation	mRNA splicing, via spliceosome [GO:0000398]	nucleoplasm [GO:0005654]; nucleus [GO:0005634]	RNA binding [GO:0003723]
P62266	RPS23	126	0.851351	107.27	123	0.684986	74	TRUE	8.96829	15.5891	1.50577e-19	5.64879e-18	4.31889e-55	2.48117e-53	TRUE	TRUE	TRUE	FALSE	FALSE	TRUE	TRUE	TRUE	FALSE	FALSE	TRUE	TRUE	FALSE	FALSE	TRUE	FALSE	FALSE	FALSE	TRUE	FALSE	rnabinding_rnp	RS23_HUMAN	reviewed	40S ribosomal protein S23 (Small ribosomal subunit protein uS12)	RPS23	Homo sapiens (Human)	6228;	3D-structure; Acetylation; Cellular component; Complete proteome; Cytoplasm; Deafness; Direct protein sequencing; Disease; Disease mutation; Dwarfism; Endoplasmic reticulum; Hydroxylation; Isopeptide bond; Molecular function; PTM; Reference proteome; Ribonucleoprotein; Ribosomal protein; Technical term; Ubl conjugation	cytoplasmic translation [GO:0002181]; maintenance of translational fidelity [GO:1990145]; nuclear-transcribed mRNA catabolic process, nonsense-mediated decay [GO:0000184]; rRNA processing [GO:0006364]; SRP-dependent cotranslational protein targeting to membrane [GO:0006614]; stress granule assembly [GO:0034063]; translation [GO:0006412]; translational initiation [GO:0006413]; viral transcription …	cytosol [GO:0005829]; cytosolic small ribosomal subunit [GO:0022627]; endoplasmic reticulum [GO:0005783]; membrane [GO:0016020]; nucleoplasm [GO:0005654]; polysomal ribosome [GO:0042788]; ribosome [GO:0005840]	RNA binding [GO:0003723]; structural constituent of ribosome [GO:0003735]
Q8TDD1	DDX54	73	1	73	72	-0.0434277	36.5	TRUE	5.92796	15.5721	1.53356e-09	3.8233e-08	5.63244e-55	3.20483e-53	FALSE	TRUE	TRUE	TRUE	FALSE	FALSE	TRUE	TRUE	TRUE	TRUE	TRUE	FALSE	FALSE	TRUE	TRUE	TRUE	TRUE	TRUE	FALSE	FALSE	rna_term	DDX54_HUMAN	reviewed	ATP-dependent RNA helicase DDX54 (EC 3.6.4.13) (ATP-dependent RNA helicase DP97) (DEAD box RNA helicase 97 kDa) (DEAD box protein 54)	DDX54	Homo sapiens (Human)	79039;	ATP-binding; Alternative splicing; Biological process; Cellular component; Coding sequence diversity; Complete proteome; Helicase; Hydrolase; Ligand; Molecular function; Nucleotide-binding; Nucleus; PTM; Phosphoprotein; Polymorphism; RNA-binding; Reference proteome; Technical term; Transcription; Transcription regulation	intracellular estrogen receptor signaling pathway [GO:0030520]; regulation of transcription, DNA-templated [GO:0006355]; RNA metabolic process [GO:0016070]; RNA processing [GO:0006396]; RNA secondary structure unwinding [GO:0010501]; transcription, DNA-templated [GO:0006351]	cytoplasm [GO:0005737]; Golgi apparatus [GO:0005794]; membrane [GO:0016020]; nucleolus [GO:0005730]; nucleus [GO:0005634]	ATP binding [GO:0005524]; ATP-dependent RNA helicase activity [GO:0004004]; estrogen receptor binding [GO:0030331]; receptor binding [GO:0005102]; RNA binding [GO:0003723]; transcription corepressor activity [GO:0003714]
O15446	CD3EAP	73	1	73	38	-0.105778	36.5	TRUE	5.92796	15.5721	1.53356e-09	3.8233e-08	5.63244e-55	3.20483e-53	FALSE	TRUE	TRUE	TRUE	FALSE	FALSE	TRUE	FALSE	FALSE	FALSE	FALSE	TRUE	FALSE	TRUE	FALSE	FALSE	FALSE	FALSE	FALSE	FALSE	rna_term	RPA34_HUMAN	reviewed	DNA-directed RNA polymerase I subunit RPA34 (A34.5) (Antisense to ERCC-1 protein) (ASE-1) (CD3-epsilon-associated protein) (CAST) (CD3E-associated protein) (RNA polymerase I-associated factor PAF49)	CD3EAP ASE1 CAST PAF49	Homo sapiens (Human)	10849;	Acetylation; Alternative splicing; Biological process; Cellular component; Chromosome; Coding sequence diversity; Complete proteome; DNA-directed RNA polymerase; Isopeptide bond; Nucleus; PTM; Phosphoprotein; Polymorphism; Reference proteome; Technical term; Transcription; Ubl conjugation	positive regulation of gene expression, epigenetic [GO:0045815]; rRNA transcription [GO:0009303]; termination of RNA polymerase I transcription [GO:0006363]; transcription elongation from RNA polymerase I promoter [GO:0006362]; transcription initiation from RNA polymerase I promoter [GO:0006361]; transmembrane receptor protein tyrosine kinase signaling pathway [GO:0007169]	chromosome [GO:0005694]; cytosol [GO:0005829]; fibrillar center [GO:0001650]; mitochondrion [GO:0005739]; nucleolus [GO:0005730]; nucleoplasm [GO:0005654]; nucleus [GO:0005634]; RNA polymerase I transcription factor complex [GO:0000120]	DNA-directed 5'-3' RNA polymerase activity [GO:0003899]; RNA binding [GO:0003723]
Q86UE4	MTDH	301	0.69515	209.24	176	0.185465	216.5	TRUE	18.0147	15.5482	7.47446e-73	6.39469e-71	8.18353e-55	4.63422e-53	TRUE	TRUE	TRUE	FALSE	TRUE	TRUE	TRUE	TRUE	FALSE	FALSE	TRUE	TRUE	FALSE	TRUE	TRUE	FALSE	FALSE	FALSE	FALSE	FALSE	rnabinding	LYRIC_HUMAN	reviewed	Protein LYRIC (3D3/LYRIC) (Astrocyte elevated gene-1 protein) (AEG-1) (Lysine-rich CEACAM1 co-isolated protein) (Metadherin) (Metastasis adhesion protein)	MTDH AEG1 LYRIC	Homo sapiens (Human)	92140;	3D-structure; Acetylation; Cell junction; Cellular component; Coding sequence diversity; Complete proteome; Cytoplasm; Domain; Endoplasmic reticulum; Membrane; Nucleus; PTM; Phosphoprotein; Polymorphism; Reference proteome; Technical term; Tight junction; Transmembrane; Transmembrane helix	bicellular tight junction assembly [GO:0070830]; lipopolysaccharide-mediated signaling pathway [GO:0031663]; negative regulation of apoptotic process [GO:0043066]; negative regulation of transcription from RNA polymerase II promoter [GO:0000122]; positive regulation of angiogenesis [GO:0045766]; positive regulation of autophagy [GO:0010508]; positive regulation of I-kappaB kinase/NF-kappaB signal…	apical plasma membrane [GO:0016324]; bicellular tight junction [GO:0005923]; cytoplasm [GO:0005737]; endoplasmic reticulum [GO:0005783]; endoplasmic reticulum membrane [GO:0005789]; fibrillar center [GO:0001650]; integral component of membrane [GO:0016021]; intercellular canaliculus [GO:0046581]; nuclear body [GO:0016604]; nuclear membrane [GO:0031965]; nucleus [GO:0005634]; perinuclear region of…	double-stranded RNA binding [GO:0003725]; NF-kappaB binding [GO:0051059]; RNA binding [GO:0003723]; RNA polymerase II transcription factor binding [GO:0001085]; transcription coactivator activity [GO:0003713]
Q96PZ0	PUS7	200	0.724638	144.928	123	0.339293	138	TRUE	12.3091	15.5096	4.04626e-35	2.11974e-33	1.4931e-54	8.41516e-53	FALSE	FALSE	TRUE	TRUE	FALSE	FALSE	TRUE	FALSE	TRUE	TRUE	TRUE	TRUE	FALSE	TRUE	FALSE	FALSE	FALSE	FALSE	FALSE	FALSE	high_throughput	PUS7_HUMAN	reviewed	Pseudouridylate synthase 7 homolog (EC 5.4.99.-)	PUS7 KIAA1897	Homo sapiens (Human)	54517;	3D-structure; Acetylation; Biological process; Complete proteome; Isomerase; Molecular function; PTM; Phosphoprotein; Reference proteome; Technical term; tRNA processing	pseudouridine synthesis [GO:0001522]; tRNA processing [GO:0008033]	nucleus [GO:0005634]	enzyme binding [GO:0019899]; pseudouridine synthase activity [GO:0009982]; RNA binding [GO:0003723]
Q9P2J5	LARS	676	0.366197	247.549	516	0.730399	923	TRUE	21.4133	15.4759	5.02235e-102	5.85547e-100	2.52396e-54	1.4158e-52	FALSE	TRUE	TRUE	TRUE	FALSE	FALSE	TRUE	TRUE	TRUE	FALSE	FALSE	FALSE	FALSE	FALSE	FALSE	FALSE	FALSE	FALSE	FALSE	FALSE	rna_term	SYLC_HUMAN	reviewed	Leucine--tRNA ligase, cytoplasmic (EC 6.1.1.4) (Leucyl-tRNA synthetase) (LeuRS)	LARS KIAA1352	Homo sapiens (Human)	51520;	3D-structure; ATP-binding; Acetylation; Alternative splicing; Aminoacyl-tRNA synthetase; Biological process; Cellular component; Coding sequence diversity; Complete proteome; Cytoplasm; Disease; Disease mutation; Ligand; Ligase; Molecular function; Nucleotide-binding; PTM; Phosphoprotein; Polymorphism; Protein biosynthesis; Reference proteome; Technical term	cellular response to amino acid starvation [GO:0034198]; cellular response to amino acid stimulus [GO:0071230]; cellular response to leucine [GO:0071233]; cellular response to leucine starvation [GO:1990253]; glutaminyl-tRNA aminoacylation [GO:0006425]; leucyl-tRNA aminoacylation [GO:0006429]; negative regulation of autophagy [GO:0010507]; positive regulation of GTPase activity [GO:0043547]; posi…	aminoacyl-tRNA synthetase multienzyme complex [GO:0017101]; cytoplasm [GO:0005737]; cytosol [GO:0005829]; endomembrane system [GO:0012505]; endoplasmic reticulum [GO:0005783]; lysosome [GO:0005764]; nuclear body [GO:0016604]	aminoacyl-tRNA editing activity [GO:0002161]; ATP binding [GO:0005524]; glutamine-tRNA ligase activity [GO:0004819]; GTPase activator activity [GO:0005096]; leucine-tRNA ligase activity [GO:0004823]; valine-tRNA ligase activity [GO:0004832]
P11940	PABPC1	455	0.546218	248.529	285	0.240596	416.5	TRUE	21.5002	15.4129	7.7426e-103	9.2075e-101	6.70718e-54	3.74469e-52	TRUE	TRUE	TRUE	TRUE	TRUE	TRUE	TRUE	TRUE	TRUE	TRUE	TRUE	TRUE	FALSE	TRUE	TRUE	FALSE	TRUE	FALSE	FALSE	FALSE	rnabinding	PABP1_HUMAN	reviewed	Polyadenylate-binding protein 1 (PABP-1) (Poly(A)-binding protein 1)	PABPC1 PAB1 PABP1 PABPC2	Homo sapiens (Human)	26986;	3D-structure; Acetylation; Alternative splicing; Biological process; Cellular component; Coding sequence diversity; Complete proteome; Cytoplasm; Direct protein sequencing; Domain; Methylation; Molecular function; Nonsense-mediated mRNA decay; Nucleus; PTM; Phosphoprotein; RNA-binding; Reference proteome; Repeat; Spliceosome; Technical term; mRNA processing; mRNA splicing	gene silencing by RNA [GO:0031047]; mRNA polyadenylation [GO:0006378]; mRNA splicing, via spliceosome [GO:0000398]; mRNA stabilization [GO:0048255]; negative regulation of nuclear-transcribed mRNA catabolic process, nonsense-mediated decay [GO:2000623]; nuclear-transcribed mRNA catabolic process, nonsense-mediated decay [GO:0000184]; nuclear-transcribed mRNA poly(A) tail shortening [GO:0000289]; …	catalytic step 2 spliceosome [GO:0071013]; cytoplasm [GO:0005737]; cytoplasmic ribonucleoprotein granule [GO:0036464]; cytoplasmic stress granule [GO:0010494]; cytosol [GO:0005829]; extracellular exosome [GO:0070062]; focal adhesion [GO:0005925]; intracellular ribonucleoprotein complex [GO:0030529]; membrane [GO:0016020]; nucleus [GO:0005634]	mRNA 3'-UTR binding [GO:0003730]; poly(A) binding [GO:0008143]; poly(U) RNA binding [GO:0008266]; protein C-terminus binding [GO:0008022]; RNA binding [GO:0003723]; translation activator activity [GO:0008494]
Q00577	PURA	157	1	157	82.9999	-0.170917	78.5	TRUE	13.3801	15.3968	3.95113e-41	2.30328e-39	8.59432e-54	4.77587e-52	FALSE	TRUE	TRUE	TRUE	FALSE	FALSE	TRUE	TRUE	TRUE	FALSE	TRUE	TRUE	FALSE	TRUE	TRUE	FALSE	FALSE	FALSE	FALSE	FALSE	rna_term	PURA_HUMAN	reviewed	Transcriptional activator protein Pur-alpha (Purine-rich single-stranded DNA-binding protein alpha)	PURA PUR1	Homo sapiens (Human)	5813;	Acetylation; Activator; Biological process; Cellular component; Complete proteome; DNA-binding; Disease; Disease mutation; Mental retardation; Molecular function; Nucleus; PTM; Phosphoprotein; Reference proteome; Technical term; Transcription; Transcription regulation	cell differentiation [GO:0030154]; DNA replication initiation [GO:0006270]; DNA unwinding involved in DNA replication [GO:0006268]; negative regulation of transcription, DNA-templated [GO:0045892]; nervous system development [GO:0007399]; positive regulation of cell proliferation [GO:0008284]; transcription, DNA-templated [GO:0006351]	cytoplasm [GO:0005737]; dendrite [GO:0030425]; DNA replication factor A complex [GO:0005662]; neuronal cell body [GO:0043025]; nuclear chromosome, telomeric region [GO:0000784]; nucleus [GO:0005634]	double-stranded telomeric DNA binding [GO:0003691]; purine-rich negative regulatory element binding [GO:0032422]; RNA binding [GO:0003723]; single-stranded DNA binding [GO:0003697]; SMAD binding [GO:0046332]; transcription factor activity, RNA polymerase II distal enhancer sequence-specific binding [GO:0003705]; transcription factor binding [GO:0008134]; translation repressor activity, nucleic ac…
P62701	RPS4X	261	0.707317	184.61	252.999	0.799585	184.5	TRUE	15.8295	15.3289	9.73084e-57	6.7672e-55	2.4509e-53	1.35563e-51	TRUE	TRUE	TRUE	TRUE	FALSE	TRUE	TRUE	TRUE	TRUE	TRUE	TRUE	FALSE	FALSE	TRUE	FALSE	FALSE	FALSE	FALSE	TRUE	FALSE	rnabinding_rnp	RS4X_HUMAN	reviewed	40S ribosomal protein S4, X isoform (SCR10) (Single copy abundant mRNA protein) (Small ribosomal subunit protein eS4)	RPS4X CCG2 RPS4 SCAR	Homo sapiens (Human)	6191;	3D-structure; Acetylation; Cellular component; Complete proteome; Cytoplasm; Direct protein sequencing; Isopeptide bond; Molecular function; PTM; RNA-binding; Reference proteome; Ribonucleoprotein; Ribosomal protein; Technical term; Ubl conjugation; rRNA-binding	multicellular organism development [GO:0007275]; nuclear-transcribed mRNA catabolic process, nonsense-mediated decay [GO:0000184]; positive regulation of cell proliferation [GO:0008284]; positive regulation of translation [GO:0045727]; response to ethanol [GO:0045471]; rRNA processing [GO:0006364]; SRP-dependent cotranslational protein targeting to membrane [GO:0006614]; translation [GO:0006412];…	cytoplasmic ribonucleoprotein granule [GO:0036464]; cytosol [GO:0005829]; cytosolic small ribosomal subunit [GO:0022627]; extracellular exosome [GO:0070062]; extracellular matrix [GO:0031012]; focal adhesion [GO:0005925]; intracellular ribonucleoprotein complex [GO:0030529]; membrane [GO:0016020]; nucleoplasm [GO:0005654]; polysome [GO:0005844]; ribosome [GO:0005840]; small ribosomal subunit [GO:…	RNA binding [GO:0003723]; rRNA binding [GO:0019843]; structural constituent of ribosome [GO:0003735]
Q96GM8	TOE1	75	1	75	40.9998	-0.191588	37.5	TRUE	6.1054	15.1382	5.12728e-10	1.30285e-08	4.5358e-52	2.49721e-50	TRUE	TRUE	TRUE	TRUE	TRUE	TRUE	TRUE	TRUE	TRUE	TRUE	FALSE	FALSE	FALSE	FALSE	FALSE	FALSE	FALSE	FALSE	FALSE	FALSE	rnabinding	TOE1_HUMAN	reviewed	Target of EGR1 protein 1	TOE1	Homo sapiens (Human)	114034;	3D-structure; Acetylation; Alternative splicing; Cellular component; Coding sequence diversity; Complete proteome; Direct protein sequencing; Disease; Disease mutation; Domain; Ligand; Metal-binding; Neurodegeneration; Nucleus; PTM; Phosphoprotein; Polymorphism; Reference proteome; Technical term; Zinc; Zinc-finger	RNA phosphodiester bond hydrolysis, exonucleolytic [GO:0090503]; snRNA 3'-end processing [GO:0034472]	Cajal body [GO:0015030]; cytoplasm [GO:0005737]; nuclear body [GO:0016604]; nuclear speck [GO:0016607]; nucleolus [GO:0005730]; nucleoplasm [GO:0005654]	3'-5'-exoribonuclease activity [GO:0000175]; metal ion binding [GO:0046872]; poly(A)-specific ribonuclease activity [GO:0004535]; snRNA binding [GO:0017069]
P51114	FXR1	189	0.724138	136.862	135	0.206808	130.5	TRUE	11.5936	15.0461	2.22142e-31	1.08267e-29	1.83218e-51	1.00407e-49	FALSE	TRUE	TRUE	TRUE	FALSE	FALSE	TRUE	TRUE	TRUE	TRUE	TRUE	TRUE	FALSE	TRUE	TRUE	FALSE	TRUE	FALSE	FALSE	FALSE	rna_term	FXR1_HUMAN	reviewed	Fragile X mental retardation syndrome-related protein 1 (hFXR1p)	FXR1	Homo sapiens (Human)	8087;	3D-structure; Acetylation; Alternative splicing; Biological process; Cellular component; Coding sequence diversity; Complete proteome; Cytoplasm; Developmental protein; Differentiation; Direct protein sequencing; Domain; Isopeptide bond; Molecular function; Myogenesis; PTM; Phosphoprotein; Polymorphism; RNA-binding; Reference proteome; Repeat; Technical term; Ubl conjugation	apoptotic process [GO:0006915]; cell differentiation [GO:0030154]; muscle organ development [GO:0007517]; negative regulation of translation [GO:0017148]; positive regulation of gene silencing by miRNA [GO:2000637]	axon [GO:0030424]; costamere [GO:0043034]; cytoplasm [GO:0005737]; cytosol [GO:0005829]; dendritic spine [GO:0043197]; membrane [GO:0016020]; nucleolus [GO:0005730]; perinuclear region of cytoplasm [GO:0048471]; polysome [GO:0005844]; ribonucleoprotein granule [GO:0035770]	G-quadruplex RNA binding [GO:0002151]; mRNA 3'-UTR binding [GO:0003730]; mRNA binding [GO:0003729]; protein heterodimerization activity [GO:0046982]; protein homodimerization activity [GO:0042803]; RNA binding [GO:0003723]; RNA strand annealing activity [GO:0033592]
Q8IZL8	PELP1	95	0.826087	78.4783	93.0001	0.551797	57.5	TRUE	6.41397	15.0396	7.08869e-11	1.87331e-09	2.02025e-51	1.10205e-49	FALSE	TRUE	TRUE	FALSE	FALSE	FALSE	TRUE	FALSE	FALSE	TRUE	FALSE	TRUE	FALSE	TRUE	FALSE	FALSE	FALSE	FALSE	FALSE	FALSE	rna_term	PELP1_HUMAN	reviewed	Proline-, glutamic acid- and leucine-rich protein 1 (Modulator of non-genomic activity of estrogen receptor) (Transcription factor HMX3)	PELP1 HMX3 MNAR	Homo sapiens (Human)	27043;	Acetylation; Activator; Biological process; Cellular component; Coding sequence diversity; Complete proteome; Cytoplasm; Domain; Isopeptide bond; Molecular function; Nucleus; PTM; Phosphoprotein; Polymorphism; Reference proteome; Repeat; Repressor; Technical term; Transcription; Ubl conjugation	cellular response to estrogen stimulus [GO:0071391]; positive regulation of transcription from RNA polymerase II promoter [GO:0045944]; rRNA processing [GO:0006364]; transcription, DNA-templated [GO:0006351]	cytoplasm [GO:0005737]; membrane [GO:0016020]; MLL1 complex [GO:0071339]; nucleolus [GO:0005730]; nucleoplasm [GO:0005654]; nucleus [GO:0005634]; transcriptionally active chromatin [GO:0035327]	chromatin binding [GO:0003682]; RNA binding [GO:0003723]; transcription factor binding [GO:0008134]
P84098	RPL19	208	0.684211	142.316	170.999	-0.0938642	152	TRUE	12.0774	15.0113	6.9531e-34	3.51856e-32	3.09401e-51	1.68009e-49	TRUE	TRUE	TRUE	FALSE	TRUE	TRUE	TRUE	TRUE	TRUE	TRUE	FALSE	TRUE	FALSE	TRUE	TRUE	FALSE	FALSE	FALSE	TRUE	FALSE	rnabinding	RL19_HUMAN	reviewed	60S ribosomal protein L19 (Large ribosomal subunit protein eL19)	RPL19	Homo sapiens (Human)	6143;	3D-structure; Citrullination; Complete proteome; Direct protein sequencing; Isopeptide bond; Molecular function; PTM; Phosphoprotein; Reference proteome; Ribonucleoprotein; Ribosomal protein; Technical term; Ubl conjugation	nuclear-transcribed mRNA catabolic process, nonsense-mediated decay [GO:0000184]; rRNA processing [GO:0006364]; SRP-dependent cotranslational protein targeting to membrane [GO:0006614]; translation [GO:0006412]; translational initiation [GO:0006413]; viral transcription [GO:0019083]	cytosol [GO:0005829]; cytosolic large ribosomal subunit [GO:0022625]; focal adhesion [GO:0005925]; membrane [GO:0016020]	RNA binding [GO:0003723]; structural constituent of ribosome [GO:0003735]
Q8IWZ8	SUGP1	142	0.855422	121.47	81	-0.0430551	83	TRUE	10.228	14.9534	7.42598e-25	3.17661e-23	7.39812e-51	3.99902e-49	FALSE	TRUE	TRUE	FALSE	FALSE	FALSE	TRUE	TRUE	FALSE	FALSE	TRUE	TRUE	FALSE	FALSE	FALSE	TRUE	TRUE	FALSE	FALSE	FALSE	rna_term	SUGP1_HUMAN	reviewed	SURP and G-patch domain-containing protein 1 (RNA-binding protein RBP) (Splicing factor 4)	SUGP1 SF4	Homo sapiens (Human)	57794;	Alternative splicing; Biological process; Cellular component; Coding sequence diversity; Complete proteome; Domain; Nucleus; PTM; Phosphoprotein; Polymorphism; Reference proteome; Repeat; Spliceosome; Technical term; mRNA processing; mRNA splicing	mRNA splicing, via spliceosome [GO:0000398]	nucleoplasm [GO:0005654]; spliceosomal complex [GO:0005681]	RNA binding [GO:0003723]
Q16630	CPSF6	233	0.663818	154.67	189	0.158634	175.5	TRUE	13.1734	14.8796	6.24514e-40	3.55346e-38	2.23464e-50	1.20246e-48	TRUE	TRUE	TRUE	FALSE	TRUE	TRUE	TRUE	TRUE	TRUE	FALSE	TRUE	TRUE	FALSE	TRUE	FALSE	FALSE	FALSE	FALSE	FALSE	FALSE	rnabinding	CPSF6_HUMAN	reviewed	Cleavage and polyadenylation specificity factor subunit 6 (Cleavage and polyadenylation specificity factor 68 kDa subunit) (CFIm68) (CPSF 68 kDa subunit) (Pre-mRNA cleavage factor Im 68 kDa subunit) (Protein HPBRII-4/7)	CPSF6 CFIM68	Homo sapiens (Human)	11052;	3D-structure; Alternative splicing; Biological process; Cellular component; Coding sequence diversity; Complete proteome; Direct protein sequencing; Molecular function; Nucleus; PTM; Phosphoprotein; RNA-binding; Reference proteome; Technical term; mRNA processing	mRNA polyadenylation [GO:0006378]; mRNA processing [GO:0006397]; protein tetramerization [GO:0051262]	intracellular ribonucleoprotein complex [GO:0030529]; membrane [GO:0016020]; mRNA cleavage factor complex [GO:0005849]; nuclear speck [GO:0016607]; nucleoplasm [GO:0005654]; nucleus [GO:0005634]; paraspeckles [GO:0042382]	mRNA binding [GO:0003729]; RNA binding [GO:0003723]
Q13813	SPTAN1	709	0.337137	239.03	699	0.987205	1051.5	TRUE	20.6575	14.8698	4.17581e-95	4.7294e-93	2.59003e-50	1.38742e-48	FALSE	FALSE	TRUE	FALSE	FALSE	FALSE	TRUE	TRUE	FALSE	FALSE	FALSE	TRUE	FALSE	FALSE	TRUE	FALSE	FALSE	FALSE	FALSE	FALSE	high_throughput	SPTN1_HUMAN	reviewed	Spectrin alpha chain, non-erythrocytic 1 (Alpha-II spectrin) (Fodrin alpha chain) (Spectrin, non-erythroid alpha subunit)	SPTAN1 NEAS SPTA2	Homo sapiens (Human)	6709;	3D-structure; Acetylation; Actin capping; Actin-binding; Alternative splicing; Calcium; Calmodulin-binding; Cellular component; Coding sequence diversity; Complete proteome; Cytoplasm; Cytoskeleton; Direct protein sequencing; Disease; Disease mutation; Domain; Epilepsy; Ligand; Mental retardation; Metal-binding; Molecular function; PTM; Phosphoprotein; Polymorphism; Reference proteome; Repeat; SH…	actin filament capping [GO:0051693]; axon guidance [GO:0007411]; ER to Golgi vesicle-mediated transport [GO:0006888]; MAPK cascade [GO:0000165]; neutrophil degranulation [GO:0043312]	cytosol [GO:0005829]; extracellular exosome [GO:0070062]; extracellular region [GO:0005576]; extracellular vesicle [GO:1903561]; intracellular membrane-bounded organelle [GO:0043231]; membrane [GO:0016020]; microtubule cytoskeleton [GO:0015630]; specific granule lumen [GO:0035580]; spectrin [GO:0008091]; tertiary granule lumen [GO:1904724]	actin binding [GO:0003779]; cadherin binding [GO:0045296]; calcium ion binding [GO:0005509]; calmodulin binding [GO:0005516]; Ras guanyl-nucleotide exchange factor activity [GO:0005088]; structural constituent of cytoskeleton [GO:0005200]
Q96I25	RBM17	92	0.901961	82.9804	66.0001	-0.0177967	51	TRUE	6.81339	14.8644	4.76639e-12	1.33369e-10	2.80426e-50	1.49544e-48	FALSE	TRUE	FALSE	TRUE	FALSE	FALSE	FALSE	FALSE	FALSE	FALSE	FALSE	FALSE	FALSE	FALSE	FALSE	FALSE	FALSE	FALSE	FALSE	FALSE	rna_term	SPF45_HUMAN	reviewed	Splicing factor 45 (45 kDa-splicing factor) (RNA-binding motif protein 17)	RBM17 SPF45	Homo sapiens (Human)	84991;	3D-structure; Acetylation; Biological process; Cellular component; Complete proteome; Direct protein sequencing; Isopeptide bond; Molecular function; Nucleus; PTM; Phosphoprotein; RNA-binding; Reference proteome; Spliceosome; Technical term; Ubl conjugation; mRNA processing; mRNA splicing	alternative mRNA splicing, via spliceosome [GO:0000380]; DNA repair [GO:0006281]; mRNA splicing, via spliceosome [GO:0000398]; regulation of RNA splicing [GO:0043484]	nucleoplasm [GO:0005654]; protein complex [GO:0043234]; spliceosomal complex [GO:0005681]	RNA binding [GO:0003723]
Q86UP2	KTN1	530	0.45068	238.861	402.999	0.764179	588	TRUE	20.6425	14.8577	5.70457e-95	6.39988e-93	3.1023e-50	1.64699e-48	FALSE	FALSE	TRUE	FALSE	FALSE	FALSE	TRUE	FALSE	FALSE	FALSE	FALSE	TRUE	FALSE	TRUE	FALSE	FALSE	FALSE	FALSE	FALSE	FALSE	high_throughput	KTN1_HUMAN	reviewed	Kinectin (CG-1 antigen) (Kinesin receptor)	KTN1 CG1 KIAA0004	Homo sapiens (Human)	3895;	Alternative splicing; Cellular component; Coding sequence diversity; Coiled coil; Complete proteome; Direct protein sequencing; Domain; Endoplasmic reticulum; Glycoprotein; Membrane; PTM; Phosphoprotein; Polymorphism; Reference proteome; Signal-anchor; Technical term; Transmembrane; Transmembrane helix	cellular protein metabolic process [GO:0044267]; microtubule-based movement [GO:0007018]; post-translational protein modification [GO:0043687]	endoplasmic reticulum [GO:0005783]; endoplasmic reticulum lumen [GO:0005788]; endoplasmic reticulum membrane [GO:0005789]; integral component of membrane [GO:0016021]; integral component of plasma membrane [GO:0005887]; membrane [GO:0016020]	cadherin binding [GO:0045296]; kinesin binding [GO:0019894]; RNA binding [GO:0003723]
Q96KR1	ZFR	93	1	93	58.9999	-0.129716	46.5	TRUE	7.70229	14.8259	6.68263e-15	2.16539e-13	4.98183e-50	2.63306e-48	FALSE	FALSE	TRUE	FALSE	FALSE	FALSE	TRUE	TRUE	TRUE	TRUE	TRUE	TRUE	FALSE	TRUE	TRUE	TRUE	TRUE	FALSE	FALSE	FALSE	high_throughput	ZFR_HUMAN	reviewed	Zinc finger RNA-binding protein (hZFR) (M-phase phosphoprotein homolog)	ZFR	Homo sapiens (Human)	51663;	Acetylation; Cellular component; Chromosome; Coding sequence diversity; Complete proteome; Cytoplasm; DNA-binding; Developmental protein; Domain; Isopeptide bond; Molecular function; Nucleus; PTM; Phosphoprotein; Polymorphism; RNA-binding; Reference proteome; Repeat; Technical term; Ubl conjugation	multicellular organism development [GO:0007275]	chromosome [GO:0005694]; cytoplasm [GO:0005737]; nucleus [GO:0005634]	DNA binding [GO:0003677]; RNA binding [GO:0003723]; zinc ion binding [GO:0008270]
P78362	SRPK2	46	1	46	43	-0.083164	23	TRUE	3.53263	14.8219	0.000205724	0.00318137	5.29111e-50	2.78416e-48	FALSE	TRUE	TRUE	TRUE	FALSE	FALSE	TRUE	FALSE	FALSE	FALSE	TRUE	FALSE	FALSE	TRUE	FALSE	FALSE	FALSE	TRUE	FALSE	FALSE	rna_term	SRPK2_HUMAN	reviewed	SRSF protein kinase 2 (EC 2.7.11.1) (SFRS protein kinase 2) (Serine/arginine-rich protein-specific kinase 2) (SR-protein-specific kinase 2) [Cleaved into: SRSF protein kinase 2 N-terminal; SRSF protein kinase 2 C-terminal]	SRPK2	Homo sapiens (Human)	6733;	3D-structure; ATP-binding; Alternative splicing; Biological process; Cellular component; Coding sequence diversity; Complete proteome; Cytoplasm; Differentiation; Kinase; Ligand; Molecular function; Nucleotide-binding; Nucleus; PTM; Phosphoprotein; Polymorphism; Reference proteome; Serine/threonine-protein kinase; Technical term; Transferase; mRNA processing; mRNA splicing	angiogenesis [GO:0001525]; cell differentiation [GO:0030154]; innate immune response [GO:0045087]; intracellular signal transduction [GO:0035556]; negative regulation of viral genome replication [GO:0045071]; nuclear speck organization [GO:0035063]; positive regulation of cell cycle [GO:0045787]; positive regulation of cell proliferation [GO:0008284]; positive regulation of gene expression [GO:00…	cytoplasm [GO:0005737]; cytosol [GO:0005829]; nucleolus [GO:0005730]; nucleoplasm [GO:0005654]; nucleus [GO:0005634]	14-3-3 protein binding [GO:0071889]; ATP binding [GO:0005524]; magnesium ion binding [GO:0000287]; protein serine/threonine kinase activity [GO:0004674]; RNA binding [GO:0003723]
P41252	IARS	642	0.371098	238.245	537	0.774301	865	TRUE	20.5879	14.8139	1.76284e-94	1.95923e-92	5.95797e-50	3.12124e-48	FALSE	TRUE	TRUE	TRUE	FALSE	FALSE	TRUE	TRUE	TRUE	FALSE	FALSE	FALSE	FALSE	FALSE	FALSE	FALSE	FALSE	FALSE	FALSE	FALSE	rna_term	SYIC_HUMAN	reviewed	Isoleucine--tRNA ligase, cytoplasmic (EC 6.1.1.5) (Isoleucyl-tRNA synthetase) (IRS) (IleRS)	IARS	Homo sapiens (Human)	3376;	ATP-binding; Acetylation; Aminoacyl-tRNA synthetase; Biological process; Cellular component; Coding sequence diversity; Complete proteome; Cytoplasm; Direct protein sequencing; Disease; Disease mutation; Ligand; Ligase; Mental retardation; Molecular function; Nucleotide-binding; PTM; Phosphoprotein; Polymorphism; Protein biosynthesis; Reference proteome; Technical term	isoleucyl-tRNA aminoacylation [GO:0006428]; osteoblast differentiation [GO:0001649]; tRNA aminoacylation for protein translation [GO:0006418]	aminoacyl-tRNA synthetase multienzyme complex [GO:0017101]; cytoplasm [GO:0005737]; cytosol [GO:0005829]; extracellular exosome [GO:0070062]; membrane [GO:0016020]	aminoacyl-tRNA editing activity [GO:0002161]; ATP binding [GO:0005524]; GTPase binding [GO:0051020]; isoleucine-tRNA ligase activity [GO:0004822]; tRNA binding [GO:0000049]
O95232	LUC7L3	221	0.663664	146.67	128.001	0.0943798	166.5	TRUE	12.4637	14.7868	5.89249e-36	3.11438e-34	8.91204e-50	4.64833e-48	TRUE	TRUE	TRUE	TRUE	TRUE	TRUE	FALSE	TRUE	TRUE	TRUE	TRUE	FALSE	FALSE	TRUE	FALSE	FALSE	FALSE	FALSE	FALSE	FALSE	rnabinding	LC7L3_HUMAN	reviewed	Luc7-like protein 3 (Cisplatin resistance-associated-overexpressed protein) (Luc7A) (Okadaic acid-inducible phosphoprotein OA48-18) (cAMP regulatory element-associated protein 1) (CRE-associated protein 1) (CREAP-1)	LUC7L3 CREAP1 CROP O48	Homo sapiens (Human)	51747;	Acetylation; Alternative splicing; Biological process; Cellular component; Coding sequence diversity; Coiled coil; Complete proteome; DNA-binding; Domain; Isopeptide bond; Molecular function; Nucleus; PTM; Phosphoprotein; Reference proteome; Technical term; Ubl conjugation; mRNA processing; mRNA splicing	mRNA splice site selection [GO:0006376]; RNA splicing [GO:0008380]	nuclear speck [GO:0016607]; nucleoplasm [GO:0005654]; nucleus [GO:0005634]; U1 snRNP [GO:0005685]; U2-type prespliceosome [GO:0071004]	DNA binding [GO:0003677]; mRNA binding [GO:0003729]; RNA binding [GO:0003723]
Q9H0S4	DDX47	92	1	92	47.0001	-0.203722	46	TRUE	7.61357	14.7729	1.33313e-14	4.2732e-13	1.09574e-49	5.69022e-48	FALSE	TRUE	TRUE	TRUE	FALSE	FALSE	TRUE	TRUE	TRUE	TRUE	TRUE	TRUE	FALSE	TRUE	FALSE	FALSE	FALSE	TRUE	FALSE	FALSE	rna_term	DDX47_HUMAN	reviewed	Probable ATP-dependent RNA helicase DDX47 (EC 3.6.4.13) (DEAD box protein 47)	DDX47	Homo sapiens (Human)	51202;	3D-structure; ATP-binding; Acetylation; Alternative splicing; Apoptosis; Biological process; Cellular component; Coding sequence diversity; Complete proteome; Direct protein sequencing; Helicase; Hydrolase; Ligand; Molecular function; Nucleotide-binding; Nucleus; PTM; Phosphoprotein; RNA-binding; Reference proteome; Technical term; mRNA processing; mRNA splicing; rRNA processing	extrinsic apoptotic signaling pathway via death domain receptors [GO:0008625]; mRNA processing [GO:0006397]; RNA secondary structure unwinding [GO:0010501]; RNA splicing [GO:0008380]; rRNA processing [GO:0006364]	cytoplasm [GO:0005737]; membrane [GO:0016020]; nucleolus [GO:0005730]; nucleoplasm [GO:0005654]	ATP binding [GO:0005524]; ATP-dependent RNA helicase activity [GO:0004004]; RNA binding [GO:0003723]
O00139	KIF2A	182	0.722222	131.444	109	0.449903	126	FALSE	11.1129	14.4958	5.42706e-29	2.54089e-27	6.43986e-48	3.32969e-46	FALSE	FALSE	TRUE	FALSE	FALSE	FALSE	TRUE	TRUE	FALSE	FALSE	FALSE	FALSE	FALSE	FALSE	FALSE	FALSE	FALSE	FALSE	FALSE	FALSE	high_throughput	KIF2A_HUMAN	reviewed	Kinesin-like protein KIF2A (Kinesin-2) (hK2)	KIF2A KIF2 KNS2	Homo sapiens (Human)	3796;	3D-structure; ATP-binding; Acetylation; Alternative splicing; Biological process; Cell cycle; Cell division; Cellular component; Coding sequence diversity; Coiled coil; Complete proteome; Cytoplasm; Cytoskeleton; Developmental protein; Differentiation; Disease; Disease mutation; Domain; Ligand; Microtubule; Mitosis; Molecular function; Motor protein; Neurogenesis; Nucleotide-binding; PTM; Phospho…	antigen processing and presentation of exogenous peptide antigen via MHC class II [GO:0019886]; cell differentiation [GO:0030154]; cell division [GO:0051301]; microtubule-based movement [GO:0007018]; microtubule cytoskeleton organization [GO:0000226]; microtubule depolymerization [GO:0007019]; mitotic spindle assembly [GO:0090307]; mitotic spindle organization [GO:0007052]; nervous system develop…	centriolar subdistal appendage [GO:0120103]; centriole [GO:0005814]; centrosome [GO:0005813]; cytoplasm [GO:0005737]; cytosol [GO:0005829]; kinesin complex [GO:0005871]; membrane [GO:0016020]; microtubule [GO:0005874]; nuclear body [GO:0016604]; nucleolus [GO:0005730]; nucleus [GO:0005634]; sperm principal piece [GO:0097228]; spindle pole [GO:0000922]	ATPase activity [GO:0016887]; ATP binding [GO:0005524]; microtubule binding [GO:0008017]; microtubule motor activity [GO:0003777]; motor activity [GO:0003774]
O43143	DHX15	458	0.508889	233.071	345	0.471405	450	TRUE	20.1288	14.4457	2.06229e-90	2.20944e-88	1.33322e-47	6.86348e-46	TRUE	TRUE	TRUE	TRUE	TRUE	TRUE	TRUE	TRUE	TRUE	TRUE	TRUE	TRUE	TRUE	TRUE	TRUE	TRUE	TRUE	TRUE	FALSE	FALSE	rnabinding	DHX15_HUMAN	reviewed	Pre-mRNA-splicing factor ATP-dependent RNA helicase DHX15 (EC 3.6.4.13) (ATP-dependent RNA helicase #46) (DEAH box protein 15)	DHX15 DBP1 DDX15	Homo sapiens (Human)	1665;	3D-structure; ATP-binding; Acetylation; Biological process; Cellular component; Complete proteome; Helicase; Hydrolase; Isopeptide bond; Ligand; Molecular function; Nucleotide-binding; Nucleus; PTM; Phosphoprotein; Reference proteome; Technical term; Ubl conjugation; mRNA processing; mRNA splicing	mRNA processing [GO:0006397]; mRNA splicing, via spliceosome [GO:0000398]; response to alkaloid [GO:0043279]; response to toxic substance [GO:0009636]; RNA splicing [GO:0008380]	cytoplasm [GO:0005737]; nuclear speck [GO:0016607]; nucleolus [GO:0005730]; nucleoplasm [GO:0005654]; nucleus [GO:0005634]; U12-type spliceosomal complex [GO:0005689]	ATP binding [GO:0005524]; ATP-dependent RNA helicase activity [GO:0004004]; double-stranded RNA binding [GO:0003725]; RNA binding [GO:0003723]; RNA helicase activity [GO:0003724]
P12270	TPR	674	0.344229	232.01	667.001	0.97216	979	TRUE	20.0347	14.3703	1.37158e-89	1.44344e-87	3.97629e-47	2.03819e-45	TRUE	TRUE	TRUE	FALSE	TRUE	TRUE	TRUE	TRUE	FALSE	FALSE	FALSE	FALSE	FALSE	TRUE	FALSE	FALSE	FALSE	FALSE	TRUE	FALSE	rnabinding	TPR_HUMAN	reviewed	Nucleoprotein TPR (Megator) (NPC-associated intranuclear protein) (Translocated promoter region protein)	TPR	Homo sapiens (Human)	7175;	3D-structure; Acetylation; Alternative splicing; Biological process; Cell cycle; Cell division; Cellular component; Centromere; Chromosomal rearrangement; Chromosome; Coding sequence diversity; Coiled coil; Complete proteome; Cytoplasm; Cytoskeleton; Direct protein sequencing; Disease; Domain; Kinetochore; Membrane; Methylation; Mitosis; Nuclear pore complex; Nucleus; PTM; Phosphoprotein; Polymor…	cell division [GO:0051301]; cellular response to heat [GO:0034605]; cellular response to interferon-alpha [GO:0035457]; intracellular transport of virus [GO:0075733]; MAPK import into nucleus [GO:0000189]; mitotic nuclear envelope disassembly [GO:0007077]; mitotic spindle assembly checkpoint [GO:0007094]; mRNA export from nucleus [GO:0006406]; mRNA export from nucleus in response to heat stress […	cytoplasm [GO:0005737]; cytoplasmic dynein complex [GO:0005868]; extrinsic component of membrane [GO:0019898]; host cell [GO:0043657]; kinetochore [GO:0000776]; mitotic spindle [GO:0072686]; nuclear envelope [GO:0005635]; nuclear inclusion body [GO:0042405]; nuclear membrane [GO:0031965]; nuclear periphery [GO:0034399]; nuclear pore [GO:0005643]; nuclear pore nuclear basket [GO:0044615]; nucleopl…	chromatin binding [GO:0003682]; dynein complex binding [GO:0070840]; heat shock protein binding [GO:0031072]; mitogen-activated protein kinase binding [GO:0051019]; mRNA binding [GO:0003729]; nucleocytoplasmic transporter activity [GO:0005487]; protein homodimerization activity [GO:0042803]; RNA binding [GO:0003723]; tubulin binding [GO:0015631]
Q92499	DDX1	546	0.423256	231.098	478.998	0.711268	645	TRUE	19.9538	14.3053	6.9495e-89	7.24943e-87	1.01326e-46	5.17153e-45	FALSE	TRUE	TRUE	TRUE	FALSE	FALSE	TRUE	TRUE	TRUE	TRUE	TRUE	TRUE	FALSE	TRUE	FALSE	FALSE	FALSE	TRUE	FALSE	FALSE	rna_term	DDX1_HUMAN	reviewed	ATP-dependent RNA helicase DDX1 (EC 3.6.4.13) (DEAD box protein 1) (DEAD box protein retinoblastoma) (DBP-RB)	DDX1	Homo sapiens (Human)	1653;	3D-structure; ATP-binding; Acetylation; Activator; Alternative splicing; Biological process; Cellular component; Coding sequence diversity; Complete proteome; Cytoplasm; DNA-binding; Exonuclease; Helicase; Hydrolase; Isopeptide bond; Ligand; Molecular function; Nuclease; Nucleotide-binding; Nucleus; PTM; Phosphoprotein; RNA-binding; Reference proteome; Technical term; Transcription; Transcription…	DNA duplex unwinding [GO:0032508]; double-strand break repair [GO:0006302]; multicellular organism development [GO:0007275]; nucleic acid phosphodiester bond hydrolysis [GO:0090305]; protein localization to cytoplasmic stress granule [GO:1903608]; regulation of transcription, DNA-templated [GO:0006355]; regulation of translational initiation [GO:0006446]; response to exogenous dsRNA [GO:0043330];…	cleavage body [GO:0071920]; cytoplasm [GO:0005737]; cytoplasmic stress granule [GO:0010494]; cytosol [GO:0005829]; intracellular ribonucleoprotein complex [GO:0030529]; membrane [GO:0016020]; nucleolus [GO:0005730]; nucleoplasm [GO:0005654]; nucleus [GO:0005634]; tRNA-splicing ligase complex [GO:0072669]	ATP binding [GO:0005524]; ATP-dependent helicase activity [GO:0008026]; ATP-dependent RNA helicase activity [GO:0004004]; chromatin binding [GO:0003682]; DNA/RNA helicase activity [GO:0033677]; DNA binding [GO:0003677]; double-stranded RNA binding [GO:0003725]; exonuclease activity [GO:0004527]; nuclease activity [GO:0004518]; poly(A) binding [GO:0008143]; RNA binding [GO:0003723]; RNA helicase a…
O75531	BANF1	123	0.825503	101.537	122	0.365003	74.5	FALSE	8.45965	14.2928	1.34093e-17	4.76009e-16	1.21368e-46	6.16799e-45	FALSE	FALSE	FALSE	FALSE	FALSE	FALSE	FALSE	FALSE	FALSE	FALSE	FALSE	FALSE	FALSE	FALSE	FALSE	FALSE	FALSE	FALSE	FALSE	FALSE	False	BAF_HUMAN	reviewed	Barrier-to-autointegration factor (Breakpoint cluster region protein 1) [Cleaved into: Barrier-to-autointegration factor, N-terminally processed]	BANF1 BAF BCRG1	Homo sapiens (Human)	8815;	3D-structure; Acetylation; Biological process; Cellular component; Chromosome; Complete proteome; Cytoplasm; DNA-binding; Disease; Disease mutation; Host-virus interaction; Molecular function; Nucleus; PTM; Phosphoprotein; Reference proteome; Technical term	establishment of integrated proviral latency [GO:0075713]; mitotic nuclear envelope disassembly [GO:0007077]; mitotic nuclear envelope reassembly [GO:0007084]; negative regulation of viral genome replication [GO:0045071]; nuclear transport [GO:0051169]; response to virus [GO:0009615]	chromosome [GO:0005694]; cytoplasm [GO:0005737]; cytosol [GO:0005829]; extracellular exosome [GO:0070062]; nuclear envelope [GO:0005635]; nucleoplasm [GO:0005654]; nucleus [GO:0005634]	DNA binding [GO:0003677]; enzyme binding [GO:0019899]; identical protein binding [GO:0042802]; LEM domain binding [GO:0097726]; protein C-terminus binding [GO:0008022]; protein homodimerization activity [GO:0042803]; protein N-terminus binding [GO:0047485]
P35659	DEK	174	0.798165	138.881	101	-0.175238	109	TRUE	11.7726	14.2137	2.70016e-32	1.32687e-30	3.76472e-46	1.90511e-44	FALSE	TRUE	TRUE	FALSE	FALSE	FALSE	TRUE	TRUE	FALSE	FALSE	TRUE	TRUE	FALSE	TRUE	FALSE	FALSE	FALSE	FALSE	FALSE	FALSE	rna_term	DEK_HUMAN	reviewed	Protein DEK	DEK	Homo sapiens (Human)	7913;	3D-structure; ADP-ribosylation; Acetylation; Alternative splicing; Cellular component; Chromatin regulator; Chromosomal rearrangement; Coding sequence diversity; Complete proteome; DNA-binding; Direct protein sequencing; Disease; Molecular function; Nucleus; PTM; Phosphoprotein; Polymorphism; Proto-oncogene; Reference proteome; Technical term	chromatin remodeling [GO:0006338]; covalent chromatin modification [GO:0016569]; positive regulation of gene expression, epigenetic [GO:0045815]; regulation of double-strand break repair [GO:2000779]; regulation of double-strand break repair via nonhomologous end joining [GO:2001032]; regulation of transcription from RNA polymerase II promoter [GO:0006357]; signal transduction [GO:0007165]; trans…	contractile fiber [GO:0043292]; nucleoplasm [GO:0005654]; nucleus [GO:0005634]	chromatin binding [GO:0003682]; DNA binding [GO:0003677]; histone binding [GO:0042393]; RNA binding [GO:0003723]
Q9BQG0	MYBBP1A	179	0.742739	132.95	133	0.554723	120.5	TRUE	11.2465	14.1201	1.20464e-29	5.68477e-28	1.42772e-45	7.19427e-44	FALSE	FALSE	TRUE	FALSE	FALSE	FALSE	TRUE	TRUE	TRUE	TRUE	TRUE	TRUE	FALSE	TRUE	TRUE	TRUE	TRUE	FALSE	FALSE	FALSE	high_throughput	MBB1A_HUMAN	reviewed	Myb-binding protein 1A	MYBBP1A P160	Homo sapiens (Human)	10514;	Acetylation; Activator; Alternative splicing; Biological process; Biological rhythms; Cellular component; Citrullination; Coding sequence diversity; Complete proteome; Cytoplasm; Isopeptide bond; Molecular function; Nucleus; PTM; Phosphoprotein; Polymorphism; Reference proteome; Repressor; Technical term; Transcription; Transcription regulation; Ubl conjugation	cellular response to glucose starvation [GO:0042149]; circadian regulation of gene expression [GO:0032922]; intrinsic apoptotic signaling pathway by p53 class mediator [GO:0072332]; negative regulation of transcription, DNA-templated [GO:0045892]; nucleocytoplasmic transport [GO:0006913]; osteoblast differentiation [GO:0001649]; positive regulation of anoikis [GO:2000210]; positive regulation of …	cytoplasm [GO:0005737]; intracellular membrane-bounded organelle [GO:0043231]; membrane [GO:0016020]; NLS-dependent protein nuclear import complex [GO:0042564]; nucleolus [GO:0005730]; nucleoplasm [GO:0005654]; nucleus [GO:0005634]	core promoter binding [GO:0001047]; DNA-directed DNA polymerase activity [GO:0003887]; RNA binding [GO:0003723]; sequence-specific DNA binding [GO:0043565]; transcription corepressor activity [GO:0003714]; transcription factor binding [GO:0008134]
Q13310	PABPC4	356	0.635714	226.314	218	0.219997	280	TRUE	19.5294	14.0965	3.0874e-85	3.19264e-83	1.99488e-45	1.00097e-43	TRUE	TRUE	TRUE	TRUE	TRUE	TRUE	TRUE	TRUE	TRUE	TRUE	TRUE	TRUE	FALSE	TRUE	TRUE	FALSE	TRUE	FALSE	FALSE	FALSE	rnabinding	PABP4_HUMAN	reviewed	Polyadenylate-binding protein 4 (PABP-4) (Poly(A)-binding protein 4) (Activated-platelet protein 1) (APP-1) (Inducible poly(A)-binding protein) (iPABP)	PABPC4 APP1 PABP4	Homo sapiens (Human)	8761;	Alternative splicing; Cellular component; Coding sequence diversity; Complete proteome; Cytoplasm; Direct protein sequencing; Domain; Isopeptide bond; Methylation; Molecular function; PTM; Phosphoprotein; Polymorphism; RNA-binding; Reference proteome; Repeat; Technical term; Ubl conjugation	blood coagulation [GO:0007596]; myeloid cell development [GO:0061515]; regulation of mRNA stability [GO:0043488]; RNA catabolic process [GO:0006401]; RNA processing [GO:0006396]; translation [GO:0006412]	cytoplasm [GO:0005737]; cytoplasmic stress granule [GO:0010494]; cytosol [GO:0005829]; intracellular ribonucleoprotein complex [GO:0030529]; nucleus [GO:0005634]	mRNA binding [GO:0003729]; poly(A) binding [GO:0008143]; poly(U) RNA binding [GO:0008266]; RNA binding [GO:0003723]
Q6ZN17	LIN28B	90	0.978261	88.0435	53.0002	-0.109532	46	TRUE	7.26256	14.071	1.89911e-13	5.76129e-12	2.86127e-45	1.42967e-43	TRUE	TRUE	TRUE	FALSE	TRUE	TRUE	TRUE	FALSE	FALSE	FALSE	TRUE	TRUE	FALSE	FALSE	TRUE	TRUE	TRUE	FALSE	FALSE	FALSE	rnabinding	LN28B_HUMAN	reviewed	Protein lin-28 homolog B (Lin-28B)	LIN28B CSDD2	Homo sapiens (Human)	389421;	3D-structure; Alternative splicing; Biological process; Cellular component; Coding sequence diversity; Complete proteome; Cytoplasm; Domain; Ligand; Metal-binding; Molecular function; Nucleus; PTM; Phosphoprotein; RNA-binding; RNA-mediated gene silencing; Reference proteome; Repeat; Technical term; Zinc; Zinc-finger	miRNA catabolic process [GO:0010587]; pre-miRNA processing [GO:0031054]; regulation of transcription, DNA-templated [GO:0006355]; RNA 3'-end processing [GO:0031123]	cytosol [GO:0005829]; nucleolus [GO:0005730]; nucleus [GO:0005634]	DNA binding [GO:0003677]; RNA binding [GO:0003723]; zinc ion binding [GO:0008270]
Q8N5C6	SRBD1	62	1	62	61	-0.0437153	31	TRUE	4.95209	14.0306	3.67108e-07	7.65903e-06	5.06578e-45	2.51009e-43	FALSE	FALSE	TRUE	TRUE	FALSE	FALSE	TRUE	FALSE	FALSE	FALSE	FALSE	FALSE	FALSE	FALSE	TRUE	TRUE	FALSE	FALSE	FALSE	FALSE	high_throughput	SRBD1_HUMAN	reviewed	S1 RNA-binding domain-containing protein 1	SRBD1	Homo sapiens (Human)	55133;	Alternative splicing; Coding sequence diversity; Coiled coil; Complete proteome; Domain; Isopeptide bond; Molecular function; PTM; Phosphoprotein; Polymorphism; RNA-binding; Reference proteome; Technical term; Ubl conjugation	nucleobase-containing compound metabolic process [GO:0006139]		RNA binding [GO:0003723]
P09132	SRP19	62	1	62	44.9999	-0.0863767	31	TRUE	4.95209	14.0306	3.67108e-07	7.65903e-06	5.06578e-45	2.51009e-43	TRUE	TRUE	TRUE	TRUE	TRUE	TRUE	TRUE	TRUE	FALSE	FALSE	FALSE	FALSE	FALSE	TRUE	FALSE	FALSE	FALSE	FALSE	FALSE	FALSE	rnabinding	SRP19_HUMAN	reviewed	Signal recognition particle 19 kDa protein (SRP19)	SRP19	Homo sapiens (Human)	6728;	3D-structure; Alternative splicing; Cellular component; Coding sequence diversity; Complete proteome; Cytoplasm; Direct protein sequencing; Molecular function; Polymorphism; RNA-binding; Reference proteome; Ribonucleoprotein; Signal recognition particle; Technical term	cotranslational protein targeting to membrane [GO:0006613]; response to drug [GO:0042493]; SRP-dependent cotranslational protein targeting to membrane [GO:0006614]; SRP-dependent cotranslational protein targeting to membrane, signal sequence recognition [GO:0006617]; SRP-dependent cotranslational protein targeting to membrane, translocation [GO:0006616]	cytosol [GO:0005829]; nucleolus [GO:0005730]; signal recognition particle [GO:0048500]; signal recognition particle, endoplasmic reticulum targeting [GO:0005786]	7S RNA binding [GO:0008312]; RNA binding [GO:0003723]
Q8WU90	ZC3H15	340	0.627306	213.284	221	0.277091	271	TRUE	18.3734	13.9955	1.07219e-75	9.51529e-74	8.30497e-45	4.09804e-43	FALSE	FALSE	TRUE	TRUE	FALSE	FALSE	TRUE	TRUE	FALSE	FALSE	TRUE	TRUE	FALSE	TRUE	FALSE	FALSE	FALSE	FALSE	FALSE	FALSE	high_throughput	ZC3HF_HUMAN	reviewed	Zinc finger CCCH domain-containing protein 15 (DRG family-regulatory protein 1) (Likely ortholog of mouse immediate early response erythropoietin 4)	ZC3H15 DFRP1 LEREPO4 HSPC303 HT010 MSTP012 PP730	Homo sapiens (Human)	55854;	Alternative splicing; Cellular component; Coding sequence diversity; Coiled coil; Complete proteome; Cytoplasm; Domain; Ligand; Metal-binding; Nucleus; PTM; Phosphoprotein; Polymorphism; Reference proteome; Repeat; Technical term; Zinc; Zinc-finger	cytokine-mediated signaling pathway [GO:0019221]	cytosol [GO:0005829]; nucleolus [GO:0005730]	cadherin binding [GO:0045296]; metal ion binding [GO:0046872]; RNA binding [GO:0003723]
Q9BWU0	SLC4A1AP	261	0.664122	173.336	137	0.279825	196.5	TRUE	14.8294	13.9915	4.73065e-50	3.09104e-48	8.78754e-45	4.31824e-43	FALSE	FALSE	TRUE	TRUE	FALSE	FALSE	FALSE	TRUE	FALSE	FALSE	FALSE	FALSE	FALSE	FALSE	FALSE	FALSE	FALSE	FALSE	FALSE	FALSE	high_throughput	NADAP_HUMAN	reviewed	Kanadaptin (Human lung cancer oncogene 3 protein) (HLC-3) (Kidney anion exchanger adapter protein) (Solute carrier family 4 anion exchanger member 1 adapter protein)	SLC4A1AP HLC3	Homo sapiens (Human)	22950;	3D-structure; Cellular component; Coding sequence diversity; Coiled coil; Complete proteome; Cytoplasm; Domain; Isopeptide bond; Nucleus; PTM; Phosphoprotein; Polymorphism; Reference proteome; Technical term; Ubl conjugation		cytoplasm [GO:0005737]; intracellular membrane-bounded organelle [GO:0043231]; nucleoplasm [GO:0005654]; plasma membrane [GO:0005886]	mRNA binding [GO:0003729]
Q15424	SAFB	74	0.948718	70.2051	57	-0.205194	39	TRUE	5.68001	13.9648	6.73417e-09	1.60165e-07	1.27799e-44	6.25425e-43	FALSE	FALSE	TRUE	TRUE	FALSE	FALSE	TRUE	TRUE	TRUE	TRUE	TRUE	TRUE	FALSE	TRUE	TRUE	TRUE	TRUE	FALSE	FALSE	FALSE	high_throughput	SAFB1_HUMAN	reviewed	Scaffold attachment factor B1 (SAF-B) (SAF-B1) (HSP27 estrogen response element-TATA box-binding protein) (HSP27 ERE-TATA-binding protein)	SAFB HAP HET SAFB1	Homo sapiens (Human)	6294;	Acetylation; Alternative splicing; Biological process; Cellular component; Coding sequence diversity; Complete proteome; DNA-binding; Direct protein sequencing; Isopeptide bond; Methylation; Molecular function; Nucleus; PTM; Phosphoprotein; RNA-binding; Reference proteome; Repressor; Technical term; Transcription; Transcription regulation; Ubl conjugation	chromatin organization [GO:0006325]; growth [GO:0040007]; hormone metabolic process [GO:0042445]; intracellular estrogen receptor signaling pathway [GO:0030520]; positive regulation of transcription from RNA polymerase II promoter [GO:0045944]; regulation of mRNA processing [GO:0050684]; regulation of transcription from RNA polymerase II promoter [GO:0006357]; transcription, DNA-templated [GO:000…	nucleoplasm [GO:0005654]; nucleus [GO:0005634]	chromatin binding [GO:0003682]; core promoter binding [GO:0001047]; double-stranded DNA binding [GO:0003690]; RNA binding [GO:0003723]; sequence-specific DNA binding [GO:0043565]
P42285	MTREX	182	0.7	127.4	93.0002	0.421434	130	TRUE	10.7541	13.9505	2.8336e-27	1.27641e-25	1.56312e-44	7.6183e-43	FALSE	TRUE	TRUE	TRUE	FALSE	FALSE	TRUE	TRUE	FALSE	TRUE	FALSE	FALSE	FALSE	FALSE	FALSE	FALSE	FALSE	FALSE	FALSE	FALSE	rna_term	MTREX_HUMAN	reviewed	Exosome RNA helicase MTR4 (EC 3.6.4.13) (ATP-dependent RNA helicase DOB1) (ATP-dependent RNA helicase SKIV2L2) (Superkiller viralicidic activity 2-like 2) (TRAMP-like complex helicase)	MTREX DOB1 KIAA0052 MTR4 SKIV2L2	Homo sapiens (Human)	23517;	ATP-binding; Acetylation; Biological process; Cellular component; Coding sequence diversity; Complete proteome; Direct protein sequencing; Helicase; Hydrolase; Isopeptide bond; Ligand; Molecular function; Nucleotide-binding; Nucleus; PTM; Phosphoprotein; Polymorphism; Reference proteome; Spliceosome; Technical term; Ubl conjugation; mRNA processing; mRNA splicing; rRNA processing	maturation of 5.8S rRNA [GO:0000460]; mRNA splicing, via spliceosome [GO:0000398]; RNA catabolic process [GO:0006401]; rRNA processing [GO:0006364]	catalytic step 2 spliceosome [GO:0071013]; nucleolus [GO:0005730]; nucleoplasm [GO:0005654]; nucleus [GO:0005634]	ATP binding [GO:0005524]; ATP-dependent RNA helicase activity [GO:0004004]; RNA binding [GO:0003723]
Q09666	AHNAK	389	0.579732	225.516	375	0.9191	335.5	TRUE	19.4586	13.9082	1.23312e-84	1.25336e-82	2.82519e-44	1.37131e-42	FALSE	FALSE	TRUE	TRUE	FALSE	FALSE	TRUE	TRUE	FALSE	TRUE	FALSE	TRUE	FALSE	TRUE	TRUE	FALSE	FALSE	FALSE	FALSE	FALSE	high_throughput	AHNK_HUMAN	reviewed	Neuroblast differentiation-associated protein AHNAK (Desmoyokin)	AHNAK PM227	Homo sapiens (Human)	79026;	3D-structure; Acetylation; Alternative splicing; Cellular component; Coding sequence diversity; Complete proteome; Domain; Isopeptide bond; Methylation; Nucleus; PTM; Phosphoprotein; Polymorphism; Reference proteome; Repeat; Technical term; Ubl conjugation	protein oligomerization [GO:0051259]; regulation of RNA splicing [GO:0043484]; regulation of voltage-gated calcium channel activity [GO:1901385]	actin cytoskeleton [GO:0015629]; cell-cell contact zone [GO:0044291]; costamere [GO:0043034]; cytoplasm [GO:0005737]; cytosol [GO:0005829]; extracellular exosome [GO:0070062]; focal adhesion [GO:0005925]; lysosomal membrane [GO:0005765]; membrane [GO:0016020]; nucleus [GO:0005634]; plasma membrane [GO:0005886]; sarcolemma [GO:0042383]; T-tubule [GO:0030315]; vesicle [GO:0031982]	cadherin binding [GO:0045296]; RNA binding [GO:0003723]; S100 protein binding [GO:0044548]; structural molecule activity conferring elasticity [GO:0097493]
Q13428	TCOF1	475	0.474525	225.4	248.001	0.441209	500.5	TRUE	19.4483	13.8999	1.50735e-84	1.5191e-82	3.17075e-44	1.53278e-42	FALSE	TRUE	TRUE	FALSE	FALSE	FALSE	TRUE	TRUE	FALSE	FALSE	TRUE	TRUE	FALSE	TRUE	FALSE	FALSE	FALSE	FALSE	FALSE	FALSE	rna_term	TCOF_HUMAN	reviewed	Treacle protein (Treacher Collins syndrome protein)	TCOF1	Homo sapiens (Human)	6949;	Acetylation; Alternative splicing; Cellular component; Coding sequence diversity; Complete proteome; Direct protein sequencing; Disease; Disease mutation; Isopeptide bond; Nucleus; PTM; Phosphoprotein; Polymorphism; Reference proteome; Technical term; Ubl conjugation	neural crest cell development [GO:0014032]; neural crest formation [GO:0014029]; regulation of translation [GO:0006417]; skeletal system development [GO:0001501]	cytosol [GO:0005829]; fibrillar center [GO:0001650]; nucleolus [GO:0005730]; nucleus [GO:0005634]	protein heterodimerization activity [GO:0046982]; RNA binding [GO:0003723]; RNA polymerase I core binding [GO:0001042]; scaffold protein binding [GO:0097110]; transporter activity [GO:0005215]
P25398	RPS12	442	0.509217	225.074	237.999	0.128467	434	TRUE	19.4194	13.8767	2.64762e-84	2.64584e-82	4.38254e-44	2.11001e-42	TRUE	TRUE	TRUE	FALSE	FALSE	TRUE	TRUE	TRUE	TRUE	FALSE	TRUE	TRUE	FALSE	TRUE	TRUE	FALSE	FALSE	FALSE	TRUE	FALSE	rnabinding_rnp	RS12_HUMAN	reviewed	40S ribosomal protein S12 (Small ribosomal subunit protein eS12)	RPS12	Homo sapiens (Human)	6206;	3D-structure; Acetylation; Cellular component; Complete proteome; Cytoplasm; Direct protein sequencing; Molecular function; PTM; Reference proteome; Ribonucleoprotein; Ribosomal protein; Technical term	nuclear-transcribed mRNA catabolic process, nonsense-mediated decay [GO:0000184]; rRNA processing [GO:0006364]; SRP-dependent cotranslational protein targeting to membrane [GO:0006614]; translation [GO:0006412]; translational initiation [GO:0006413]; viral transcription [GO:0019083]	cytosol [GO:0005829]; cytosolic small ribosomal subunit [GO:0022627]; Golgi apparatus [GO:0005794]; intracellular membrane-bounded organelle [GO:0043231]; membrane [GO:0016020]; nucleoplasm [GO:0005654]	RNA binding [GO:0003723]; structural constituent of ribosome [GO:0003735]
Q9H089	LSG1	83	1	83	58	-0.0908149	41.5	FALSE	6.81513	13.8218	4.70907e-12	1.32076e-10	9.41136e-44	4.49478e-42	FALSE	FALSE	TRUE	FALSE	FALSE	FALSE	TRUE	FALSE	FALSE	FALSE	FALSE	FALSE	FALSE	FALSE	FALSE	FALSE	FALSE	FALSE	FALSE	FALSE	high_throughput	LSG1_HUMAN	reviewed	Large subunit GTPase 1 homolog (hLsg1) (EC 3.6.1.-)	LSG1	Homo sapiens (Human)	55341;	Biological process; Cellular component; Coding sequence diversity; Complete proteome; Cytoplasm; Endoplasmic reticulum; GTP-binding; Hydrolase; Ligand; Molecular function; Nucleotide-binding; Nucleus; PTM; Phosphoprotein; Polymorphism; Protein transport; Reference proteome; Technical term; Transport	nuclear export [GO:0051168]; protein transport [GO:0015031]; ribosome biogenesis [GO:0042254]	Cajal body [GO:0015030]; cytosol [GO:0005829]; endoplasmic reticulum [GO:0005783]; membrane [GO:0016020]; nuclear body [GO:0016604]; nucleus [GO:0005634]	GTPase activity [GO:0003924]; GTP binding [GO:0005525]
Q7Z7F7	MRPL55	83	1	83	43	-0.227807	41.5	TRUE	6.81513	13.8218	4.70907e-12	1.32076e-10	9.41136e-44	4.49478e-42	TRUE	TRUE	FALSE	FALSE	FALSE	TRUE	FALSE	FALSE	FALSE	FALSE	FALSE	FALSE	FALSE	FALSE	FALSE	FALSE	FALSE	FALSE	FALSE	FALSE	rnabinding_rnp	RM55_HUMAN	reviewed	39S ribosomal protein L55, mitochondrial (L55mt) (MRP-L55) (Mitochondrial large ribosomal subunit protein bL31m) (Mitochondrial large ribosomal subunit protein mL55)	MRPL55 UNQ5835/PRO19675	Homo sapiens (Human)	128308;	3D-structure; Alternative splicing; Cellular component; Coding sequence diversity; Complete proteome; Domain; Mitochondrion; Molecular function; PTM; Phosphoprotein; Polymorphism; Reference proteome; Ribonucleoprotein; Ribosomal protein; Technical term; Transit peptide	mitochondrial translational elongation [GO:0070125]; mitochondrial translational termination [GO:0070126]; translation [GO:0006412]	mitochondrial inner membrane [GO:0005743]; mitochondrial large ribosomal subunit [GO:0005762]	structural constituent of ribosome [GO:0003735]
Q9BY44	EIF2A	370	0.598706	221.521	263.001	0.215486	309	TRUE	19.1042	13.7633	1.16548e-81	1.09999e-79	2.11826e-43	1.00761e-41	TRUE	TRUE	TRUE	TRUE	TRUE	TRUE	TRUE	TRUE	TRUE	FALSE	FALSE	FALSE	FALSE	FALSE	FALSE	FALSE	FALSE	FALSE	FALSE	FALSE	rnabinding	EIF2A_HUMAN	reviewed	Eukaryotic translation initiation factor 2A (eIF-2A) (65 kDa eukaryotic translation initiation factor 2A) [Cleaved into: Eukaryotic translation initiation factor 2A, N-terminally processed]	EIF2A CDA02 MSTP004 MSTP089	Homo sapiens (Human)	83939;	Acetylation; Alternative splicing; Biological process; Coding sequence diversity; Coiled coil; Complete proteome; Direct protein sequencing; Domain; Initiation factor; Molecular function; PTM; Phosphoprotein; Polymorphism; Protein biosynthesis; Reference proteome; Repeat; Technical term; Translation regulation; WD repeat	positive regulation of signal transduction [GO:0009967]; protein phosphorylation [GO:0006468]; regulation of translation [GO:0006417]; response to amino acid starvation [GO:1990928]; ribosome assembly [GO:0042255]; SREBP signaling pathway [GO:0032933]	blood microparticle [GO:0072562]; cytoplasm [GO:0005737]; cytosolic small ribosomal subunit [GO:0022627]; eukaryotic translation initiation factor 2 complex [GO:0005850]; extracellular space [GO:0005615]	cadherin binding [GO:0045296]; mRNA binding [GO:0003729]; ribosome binding [GO:0043022]; translation initiation factor activity [GO:0003743]; tRNA binding [GO:0000049]
P27635	RPL10	200	0.657895	131.579	188.999	0.480587	152	TRUE	11.1249	13.7367	4.74771e-29	2.23161e-27	3.06189e-43	1.45068e-41	TRUE	TRUE	TRUE	TRUE	FALSE	TRUE	TRUE	TRUE	TRUE	TRUE	TRUE	FALSE	FALSE	TRUE	FALSE	FALSE	FALSE	FALSE	TRUE	FALSE	rnabinding_rnp	RL10_HUMAN	reviewed	60S ribosomal protein L10 (Laminin receptor homolog) (Large ribosomal subunit protein uL16) (Protein QM) (Ribosomal protein L10) (Tumor suppressor QM)	RPL10 DXS648E QM	Homo sapiens (Human)	6134;	3D-structure; Autism; Autism spectrum disorder; Biological process; Citrullination; Coding sequence diversity; Complete proteome; Developmental protein; Direct protein sequencing; Disease; Disease mutation; Isopeptide bond; Mental retardation; Molecular function; PTM; Polymorphism; Reference proteome; Ribonucleoprotein; Ribosomal protein; Technical term; Translation regulation; Ubl conjugation	embryonic brain development [GO:1990403]; negative regulation of apoptotic process [GO:0043066]; negative regulation of transcription from RNA polymerase II promoter [GO:0000122]; nuclear-transcribed mRNA catabolic process, nonsense-mediated decay [GO:0000184]; regulation of translation [GO:0006417]; ribosomal large subunit assembly [GO:0000027]; rRNA processing [GO:0006364]; SRP-dependent cotran…	cytosol [GO:0005829]; cytosolic large ribosomal subunit [GO:0022625]; endoplasmic reticulum [GO:0005783]; membrane [GO:0016020]; nucleus [GO:0005634]; protein complex [GO:0043234]	RNA binding [GO:0003723]; structural constituent of ribosome [GO:0003735]; translation regulator activity [GO:0045182]
P46087	NOP2	48	1	48	36.0001	-0.0774131	24	TRUE	3.71006	13.7275	0.000103604	0.00168085	3.47511e-43	1.63344e-41	FALSE	TRUE	TRUE	TRUE	FALSE	FALSE	TRUE	TRUE	TRUE	TRUE	TRUE	TRUE	FALSE	TRUE	TRUE	FALSE	TRUE	FALSE	FALSE	FALSE	rna_term	NOP2_HUMAN	reviewed	Probable 28S rRNA (cytosine(4447)-C(5))-methyltransferase (EC 2.1.1.-) (Nucleolar protein 1) (Nucleolar protein 2 homolog) (Proliferating-cell nucleolar antigen p120) (Proliferation-associated nucleolar protein p120)	NOP2 NOL1 NSUN1	Homo sapiens (Human)	4839;	Acetylation; Alternative splicing; Biological process; Cellular component; Citrullination; Coding sequence diversity; Complete proteome; Isopeptide bond; Ligand; Methyltransferase; Molecular function; Nucleus; PTM; Phosphoprotein; Polymorphism; RNA-binding; Reference proteome; Ribosome biogenesis; S-adenosyl-L-methionine; Technical term; Transferase; Ubl conjugation; rRNA processing	maturation of LSU-rRNA [GO:0000470]; positive regulation of cell proliferation [GO:0008284]; regulation of signal transduction by p53 class mediator [GO:1901796]; regulation of transcription from RNA polymerase II promoter [GO:0006357]; ribosomal large subunit assembly [GO:0000027]; rRNA base methylation [GO:0070475]	nucleolus [GO:0005730]; nucleoplasm [GO:0005654]	RNA binding [GO:0003723]; rRNA (cytosine-C5-)-methyltransferase activity [GO:0009383]
Q9H0A0	NAT10	48	1	48	47	-0.0409008	24	TRUE	3.71006	13.7275	0.000103604	0.00168085	3.47511e-43	1.63344e-41	FALSE	TRUE	TRUE	TRUE	FALSE	FALSE	TRUE	TRUE	TRUE	TRUE	TRUE	TRUE	FALSE	TRUE	FALSE	FALSE	FALSE	FALSE	FALSE	FALSE	rna_term	NAT10_HUMAN	reviewed	RNA cytidine acetyltransferase (EC 2.3.1.-) (18S rRNA cytosine acetyltransferase) (N-acetyltransferase 10)	NAT10 ALP KIAA1709	Homo sapiens (Human)	55226;	ATP-binding; Acetylation; Acyltransferase; Alternative splicing; Biological process; Cellular component; Coding sequence diversity; Complete proteome; Ligand; Molecular function; Nucleotide-binding; Nucleus; PTM; Phosphoprotein; Polymorphism; Reference proteome; Technical term; Transferase; rRNA processing; tRNA processing	negative regulation of telomere maintenance via telomerase [GO:0032211]; rRNA acetylation involved in maturation of SSU-rRNA [GO:1904812]; rRNA modification [GO:0000154]; tRNA acetylation [GO:0051391]; tRNA wobble cytosine modification [GO:0002101]	90S preribosome [GO:0030686]; membrane [GO:0016020]; midbody [GO:0030496]; nuclear chromosome, telomeric region [GO:0000784]; nucleolus [GO:0005730]; nucleoplasm [GO:0005654]; nucleus [GO:0005634]	ATP binding [GO:0005524]; DNA polymerase binding [GO:0070182]; N-acetyltransferase activity [GO:0008080]; RNA binding [GO:0003723]; rRNA cytidine N-acetyltransferase activity [GO:1990883]; tRNA binding [GO:0000049]; tRNA N-acetyltransferase activity [GO:0051392]
O14979	HNRNPDL	285	0.634744	180.902	163.999	0.408122	224.5	TRUE	15.5006	13.7072	1.71807e-54	1.16751e-52	4.59731e-43	2.15241e-41	FALSE	FALSE	TRUE	FALSE	FALSE	FALSE	TRUE	TRUE	TRUE	TRUE	TRUE	TRUE	TRUE	TRUE	TRUE	TRUE	TRUE	FALSE	FALSE	FALSE	high_throughput	HNRDL_HUMAN	reviewed	Heterogeneous nuclear ribonucleoprotein D-like (hnRNP D-like) (hnRNP DL) (AU-rich element RNA-binding factor) (JKT41-binding protein) (Protein laAUF1)	HNRNPDL HNRPDL JKTBP	Homo sapiens (Human)	9987;	Acetylation; Activator; Alternative splicing; Biological process; Cellular component; Coding sequence diversity; Complete proteome; Cytoplasm; DNA-binding; Direct protein sequencing; Disease; Disease mutation; Domain; Isopeptide bond; Limb-girdle muscular dystrophy; Methylation; Molecular function; Nucleus; PTM; Phosphoprotein; RNA-binding; Reference proteome; Repeat; Repressor; Technical term; T…	interleukin-12-mediated signaling pathway [GO:0035722]; regulation of gene expression [GO:0010468]; regulation of transcription, DNA-templated [GO:0006355]; RNA processing [GO:0006396]; transcription, DNA-templated [GO:0006351]	cytosol [GO:0005829]; extracellular exosome [GO:0070062]; nucleoplasm [GO:0005654]; nucleus [GO:0005634]; spliceosomal complex [GO:0005681]	DNA binding [GO:0003677]; double-stranded DNA binding [GO:0003690]; poly(A) binding [GO:0008143]; poly(G) binding [GO:0034046]; RNA binding [GO:0003723]; single-stranded DNA binding [GO:0003697]
Q7Z460	CLASP1	140	0.777778	108.889	91	0.135947	90	FALSE	9.11189	13.6953	4.04807e-20	1.54294e-18	5.41892e-43	2.52713e-41	FALSE	FALSE	TRUE	FALSE	FALSE	FALSE	FALSE	TRUE	FALSE	FALSE	FALSE	FALSE	FALSE	FALSE	FALSE	FALSE	FALSE	FALSE	FALSE	FALSE	high_throughput	CLAP1_HUMAN	reviewed	CLIP-associating protein 1 (Cytoplasmic linker-associated protein 1) (Multiple asters homolog 1) (Protein Orbit homolog 1) (hOrbit1)	CLASP1 KIAA0622 MAST1	Homo sapiens (Human)	23332;	3D-structure; Alternative splicing; Biological process; Cell cycle; Cell division; Cellular component; Centromere; Chromosome; Coding sequence diversity; Coiled coil; Complete proteome; Cytoplasm; Cytoskeleton; Domain; Golgi apparatus; Kinetochore; Microtubule; Mitosis; PTM; Phosphoprotein; Polymorphism; Reference proteome; Repeat; Technical term	astral microtubule organization [GO:0030953]; cell division [GO:0051301]; ciliary basal body-plasma membrane docking [GO:0097711]; establishment of epithelial cell polarity [GO:0090162]; establishment of mitotic spindle localization [GO:0040001]; establishment of spindle orientation [GO:0051294]; establishment or maintenance of cell polarity [GO:0007163]; exit from mitosis [GO:0010458]; G2/M tran…	basal cortex [GO:0045180]; cell cortex [GO:0005938]; centrosomal corona [GO:0031592]; centrosome [GO:0005813]; condensed chromosome kinetochore [GO:0000777]; cortical microtubule cytoskeleton [GO:0030981]; cytoplasmic microtubule [GO:0005881]; cytosol [GO:0005829]; extracellular exosome [GO:0070062]; Golgi apparatus [GO:0005794]; kinetochore [GO:0000776]; kinetochore microtubule [GO:0005828]; mem…	dystroglycan binding [GO:0002162]; kinetochore binding [GO:0043515]; microtubule binding [GO:0008017]; microtubule plus-end binding [GO:0051010]
Q15149	PLEC	458	0.485169	222.208	446.999	0.905363	472	TRUE	19.1651	13.6728	3.622e-82	3.50186e-80	7.37956e-43	3.42804e-41	FALSE	FALSE	TRUE	FALSE	FALSE	FALSE	TRUE	TRUE	FALSE	TRUE	FALSE	FALSE	FALSE	TRUE	FALSE	FALSE	FALSE	FALSE	FALSE	FALSE	high_throughput	PLEC_HUMAN	reviewed	Plectin (PCN) (PLTN) (Hemidesmosomal protein 1) (HD1) (Plectin-1)	PLEC PLEC1	Homo sapiens (Human)	5339;	3D-structure; Acetylation; Actin-binding; Alternative splicing; Cell junction; Cellular component; Coding sequence diversity; Coiled coil; Complete proteome; Cytoplasm; Cytoskeleton; Direct protein sequencing; Disease; Disease mutation; Domain; Epidermolysis bullosa; Limb-girdle muscular dystrophy; Methylation; Molecular function; PTM; Phosphoprotein; Polymorphism; Reference proteome; Repeat; SH3…	hemidesmosome assembly [GO:0031581]	brush border [GO:0005903]; costamere [GO:0043034]; cytosol [GO:0005829]; extracellular exosome [GO:0070062]; extracellular matrix [GO:0031012]; focal adhesion [GO:0005925]; hemidesmosome [GO:0030056]; intermediate filament cytoskeleton [GO:0045111]; plasma membrane [GO:0005886]; sarcolemma [GO:0042383]; sarcoplasm [GO:0016528]	actin binding [GO:0003779]; ankyrin binding [GO:0030506]; cadherin binding [GO:0045296]; RNA binding [GO:0003723]; structural constituent of muscle [GO:0008307]
Q15293	RCN1	181	0.688213	124.567	92.9998	0.281461	131.5	FALSE	10.5027	13.6454	4.19511e-26	1.8755e-24	1.07485e-42	4.9736e-41	FALSE	FALSE	FALSE	FALSE	FALSE	FALSE	FALSE	FALSE	FALSE	FALSE	FALSE	FALSE	FALSE	FALSE	FALSE	FALSE	FALSE	FALSE	FALSE	FALSE	False	RCN1_HUMAN	reviewed	Reticulocalbin-1	RCN1 RCN	Homo sapiens (Human)	5954;	Alternative splicing; Calcium; Cellular component; Coding sequence diversity; Complete proteome; Domain; Endoplasmic reticulum; Glycoprotein; Ligand; Metal-binding; PTM; Phosphoprotein; Polymorphism; Reference proteome; Repeat; Signal; Technical term	camera-type eye development [GO:0043010]; cellular protein metabolic process [GO:0044267]; in utero embryonic development [GO:0001701]; post-translational protein modification [GO:0043687]	endoplasmic reticulum [GO:0005783]; endoplasmic reticulum lumen [GO:0005788]	calcium ion binding [GO:0005509]
Q7Z478	DHX29	138	0.802326	110.721	77.0001	0.431105	86	TRUE	9.27442	13.5784	8.92952e-21	3.45895e-19	2.69069e-42	1.24022e-40	FALSE	FALSE	TRUE	TRUE	FALSE	FALSE	TRUE	FALSE	FALSE	FALSE	TRUE	TRUE	FALSE	FALSE	FALSE	FALSE	FALSE	TRUE	FALSE	FALSE	high_throughput	DHX29_HUMAN	reviewed	ATP-dependent RNA helicase DHX29 (EC 3.6.4.13) (DEAH box protein 29) (Nucleic acid helicase DDXx)	DHX29 DDX29	Homo sapiens (Human)	54505;	ATP-binding; Biological process; Cellular component; Coding sequence diversity; Coiled coil; Complete proteome; Cytoplasm; Domain; Helicase; Hydrolase; Initiation factor; Ligand; Molecular function; Nucleotide-binding; PTM; Phosphoprotein; Polymorphism; Protein biosynthesis; Reference proteome; Technical term	RNA processing [GO:0006396]	eukaryotic 43S preinitiation complex [GO:0016282]; mitochondrion [GO:0005739]	ATP binding [GO:0005524]; ATP-dependent RNA helicase activity [GO:0004004]; cadherin binding [GO:0045296]; ribosomal small subunit binding [GO:0043024]; RNA binding [GO:0003723]; translation initiation factor activity [GO:0003743]
Q96GA3	LTV1	90	0.762712	68.6441	90	0.571832	59	TRUE	5.54152	13.5717	1.49926e-08	3.46198e-07	2.94707e-42	1.34795e-40	FALSE	TRUE	TRUE	FALSE	FALSE	FALSE	TRUE	TRUE	FALSE	FALSE	FALSE	FALSE	FALSE	FALSE	FALSE	FALSE	FALSE	FALSE	FALSE	FALSE	rna_term	LTV1_HUMAN	reviewed	Protein LTV1 homolog	LTV1 C6orf93	Homo sapiens (Human)	84946;	Coiled coil; Complete proteome; Domain; PTM; Phosphoprotein; Reference proteome; Technical term	ribosomal small subunit biogenesis [GO:0042274]; ribosomal small subunit export from nucleus [GO:0000056]; rRNA processing [GO:0006364]	cytosol [GO:0005829]; EGO complex [GO:0034448]; late endosome membrane [GO:0031902]; nucleoplasm [GO:0005654]; nucleus [GO:0005634]; preribosome, small subunit precursor [GO:0030688]
P82932	MRPS6	90	0.762712	68.6441	51	0.164445	59	TRUE	5.54152	13.5717	1.49926e-08	3.46198e-07	2.94707e-42	1.34795e-40	TRUE	TRUE	FALSE	TRUE	FALSE	TRUE	FALSE	FALSE	FALSE	FALSE	FALSE	FALSE	FALSE	FALSE	FALSE	FALSE	FALSE	FALSE	FALSE	FALSE	rnabinding_rnp	RT06_HUMAN	reviewed	28S ribosomal protein S6, mitochondrial (MRP-S6) (S6mt) (Mitochondrial small ribosomal subunit protein bS6m)	MRPS6 C21orf101 RPMS6	Homo sapiens (Human)	64968;	3D-structure; Cellular component; Complete proteome; Mitochondrion; Molecular function; Reference proteome; Ribonucleoprotein; Ribosomal protein; Technical term	mitochondrial translation [GO:0032543]; mitochondrial translational elongation [GO:0070125]; mitochondrial translational termination [GO:0070126]; translation [GO:0006412]	mitochondrial inner membrane [GO:0005743]; mitochondrial small ribosomal subunit [GO:0005763]; small ribosomal subunit [GO:0015935]	small ribosomal subunit rRNA binding [GO:0070181]; structural constituent of ribosome [GO:0003735]
P48634	PRRC2A	404	0.544474	219.968	332.999	0.471913	371	TRUE	18.9664	13.5134	1.61768e-80	1.50293e-78	6.51518e-42	2.96853e-40	FALSE	FALSE	TRUE	FALSE	FALSE	FALSE	TRUE	TRUE	TRUE	FALSE	TRUE	TRUE	FALSE	TRUE	FALSE	FALSE	TRUE	FALSE	FALSE	FALSE	high_throughput	PRC2A_HUMAN	reviewed	Protein PRRC2A (HLA-B-associated transcript 2) (Large proline-rich protein BAT2) (Proline-rich and coiled-coil-containing protein 2A) (Protein G2)	PRRC2A BAT2 G2	Homo sapiens (Human)	7916;	Acetylation; Alternative splicing; Cellular component; Coding sequence diversity; Complete proteome; Cytoplasm; Domain; Methylation; Nucleus; PTM; Phosphoprotein; Polymorphism; Reference proteome; Repeat; Technical term	cell differentiation [GO:0030154]	cytosol [GO:0005829]; extracellular exosome [GO:0070062]; membrane [GO:0016020]; nucleoplasm [GO:0005654]; plasma membrane [GO:0005886]	RNA binding [GO:0003723]
Q9UNQ2	DIMT1	88	1	88	86	-0.0719128	44	TRUE	7.25871	13.4795	1.95405e-13	5.89787e-12	1.03287e-41	4.67031e-40	FALSE	TRUE	TRUE	TRUE	FALSE	FALSE	TRUE	FALSE	FALSE	TRUE	TRUE	TRUE	FALSE	TRUE	FALSE	FALSE	FALSE	TRUE	FALSE	FALSE	rna_term	DIM1_HUMAN	reviewed	Probable dimethyladenosine transferase (EC 2.1.1.183) (DIM1 dimethyladenosine transferase 1 homolog) (DIM1 dimethyladenosine transferase 1-like) (Probable 18S rRNA (adenine(1779)-N(6)/adenine(1780)-N(6))-dimethyltransferase) (Probable 18S rRNA dimethylase) (Probable S-adenosylmethionine-6-N',N'-adenosyl(rRNA) dimethyltransferase)	DIMT1 DIMT1L HUSSY-05	Homo sapiens (Human)	27292;	3D-structure; Biological process; Cellular component; Complete proteome; Ligand; Methyltransferase; Molecular function; Nucleus; RNA-binding; Reference proteome; S-adenosyl-L-methionine; Technical term; Transferase; rRNA processing	positive regulation of rRNA processing [GO:2000234]; rRNA methylation [GO:0031167]	cytosol [GO:0005829]; mitochondrial matrix [GO:0005759]; nucleolus [GO:0005730]; nucleoplasm [GO:0005654]; nucleus [GO:0005634]	18S rRNA (adenine(1779)-N(6)/adenine(1780)-N(6))-dimethyltransferase activity [GO:0052909]; RNA binding [GO:0003723]; rRNA (adenine-N6,N6-)-dimethyltransferase activity [GO:0000179]
Q8WVM0	TFB1M	88	1	88	44	-0.226177	44	TRUE	7.25871	13.4795	1.95405e-13	5.89787e-12	1.03287e-41	4.67031e-40	FALSE	TRUE	TRUE	TRUE	FALSE	FALSE	TRUE	FALSE	FALSE	FALSE	FALSE	FALSE	FALSE	TRUE	FALSE	FALSE	FALSE	FALSE	FALSE	FALSE	rna_term	TFB1M_HUMAN	reviewed	Dimethyladenosine transferase 1, mitochondrial (EC 2.1.1.-) (Mitochondrial 12S rRNA dimethylase 1) (Mitochondrial transcription factor B1) (h-mtTFB) (h-mtTFB1) (hTFB1M) (mtTFB1) (S-adenosylmethionine-6-N', N'-adenosyl(rRNA) dimethyltransferase 1)	TFB1M CGI-75	Homo sapiens (Human)	51106;	Biological process; Cellular component; Coding sequence diversity; Complete proteome; DNA-binding; Domain; Ligand; Methyltransferase; Mitochondrion; Molecular function; Polymorphism; RNA-binding; Reference proteome; S-adenosyl-L-methionine; Technical term; Transcription; Transcription regulation; Transferase; Transit peptide; rRNA processing	mitochondrion organization [GO:0007005]; regulation of transcription, DNA-templated [GO:0006355]; rRNA modification [GO:0000154]; transcription, DNA-templated [GO:0006351]	mitochondrial matrix [GO:0005759]; mitochondrial nucleoid [GO:0042645]	DNA binding [GO:0003677]; RNA binding [GO:0003723]; rRNA (adenine-N6,N6-)-dimethyltransferase activity [GO:0000179]
O60563	CCNT1	89	1	89	50	-0.222591	44.5	TRUE	7.34742	13.4659	1.01033e-13	3.12074e-12	1.24201e-41	5.59471e-40	TRUE	TRUE	TRUE	TRUE	TRUE	TRUE	TRUE	FALSE	FALSE	FALSE	FALSE	FALSE	FALSE	FALSE	FALSE	FALSE	FALSE	FALSE	FALSE	FALSE	rnabinding	CCNT1_HUMAN	reviewed	Cyclin-T1 (CycT1) (Cyclin-T)	CCNT1	Homo sapiens (Human)	904;	3D-structure; Acetylation; Alternative splicing; Biological process; Cell cycle; Cell division; Cellular component; Coding sequence diversity; Coiled coil; Complete proteome; Cyclin; Direct protein sequencing; Domain; Host-virus interaction; Isopeptide bond; Molecular function; Nucleus; PTM; Phosphoprotein; Polymorphism; Reference proteome; Technical term; Transcription; Transcription regulation;…	cell cycle [GO:0007049]; cell division [GO:0051301]; negative regulation of mRNA polyadenylation [GO:1900364]; positive regulation by host of viral transcription [GO:0043923]; positive regulation of cyclin-dependent protein serine/threonine kinase activity [GO:0045737]; positive regulation of phosphorylation of RNA polymerase II C-terminal domain [GO:1901409]; positive regulation of transcription…	cyclin/CDK positive transcription elongation factor complex [GO:0008024]; nucleoplasm [GO:0005654]; nucleus [GO:0005634]	7SK snRNA binding [GO:0097322]; chromatin binding [GO:0003682]; cyclin-dependent protein serine/threonine kinase regulator activity [GO:0016538]; DNA binding [GO:0003677]; protein kinase binding [GO:0019901]; protein serine/threonine kinase activity [GO:0004674]; RNA polymerase binding [GO:0070063]; transcription factor binding [GO:0008134]; transcription regulatory region DNA binding [GO:0044212]
Q9H6F5	CCDC86	87	1	87	73.0002	-0.117925	43.5	TRUE	7.16999	13.414	3.75016e-13	1.12053e-11	2.50427e-41	1.12381e-39	FALSE	FALSE	TRUE	FALSE	FALSE	FALSE	TRUE	TRUE	FALSE	FALSE	TRUE	TRUE	FALSE	TRUE	FALSE	FALSE	FALSE	FALSE	FALSE	FALSE	high_throughput	CCD86_HUMAN	reviewed	Coiled-coil domain-containing protein 86 (Cytokine-induced protein with coiled-coil domain)	CCDC86 CYCLON	Homo sapiens (Human)	79080;	Alternative splicing; Biological process; Cellular component; Citrullination; Coding sequence diversity; Coiled coil; Complete proteome; Domain; Host-virus interaction; Nucleus; PTM; Phosphoprotein; Polymorphism; Reference proteome; Technical term	viral process [GO:0016032]	nucleolus [GO:0005730]; nucleus [GO:0005634]	RNA binding [GO:0003723]
O94992	HEXIM1	147	0.794595	116.805	77.0001	0.126296	92.5	TRUE	9.81421	13.4072	4.89008e-23	2.02623e-21	2.74371e-41	1.22662e-39	TRUE	TRUE	TRUE	FALSE	TRUE	TRUE	TRUE	TRUE	FALSE	FALSE	FALSE	FALSE	FALSE	FALSE	FALSE	FALSE	FALSE	FALSE	FALSE	FALSE	rnabinding	HEXI1_HUMAN	reviewed	Protein HEXIM1 (Cardiac lineage protein 1) (Estrogen down-regulated gene 1 protein) (Hexamethylene bis-acetamide-inducible protein 1) (Menage a quatre protein 1)	HEXIM1 CLP1 EDG1 HIS1 MAQ1	Homo sapiens (Human)	10614;	3D-structure; Biological process; Cellular component; Coiled coil; Complete proteome; Cytoplasm; Domain; Immunity; Innate immunity; Molecular function; Nucleus; PTM; Phosphoprotein; Reference proteome; Repressor; Technical term; Transcription; Transcription regulation	activation of innate immune response [GO:0002218]; heart development [GO:0007507]; innate immune response [GO:0045087]; negative regulation of cyclin-dependent protein serine/threonine kinase activity [GO:0045736]; negative regulation of transcription, DNA-templated [GO:0045892]; negative regulation of transcription from RNA polymerase II promoter [GO:0000122]; positive regulation of signal trans…	cytoplasm [GO:0005737]; nucleoplasm [GO:0005654]; nucleus [GO:0005634]	7SK snRNA binding [GO:0097322]; cyclin-dependent protein serine/threonine kinase inhibitor activity [GO:0004861]; snRNA binding [GO:0017069]
P57721	PCBP3	70	0.945946	66.2162	39	-0.200902	37	TRUE	5.32613	13.4002	5.01626e-08	1.10469e-06	3.01535e-41	1.34301e-39	TRUE	TRUE	TRUE	TRUE	TRUE	TRUE	TRUE	TRUE	FALSE	FALSE	FALSE	TRUE	TRUE	TRUE	FALSE	FALSE	FALSE	FALSE	FALSE	FALSE	rnabinding	PCBP3_HUMAN	reviewed	Poly(rC)-binding protein 3 (Alpha-CP3) (PCBP3-overlapping transcript) (PCBP3-overlapping transcript 1)	PCBP3 PCBP3-OT1 PCBP3OT	Homo sapiens (Human)	54039;	Alternative splicing; Cellular component; Coding sequence diversity; Complete proteome; Cytoplasm; DNA-binding; Domain; Molecular function; RNA-binding; Reference proteome; Repeat; Ribonucleoprotein; Technical term	mRNA metabolic process [GO:0016071]	cytosol [GO:0005829]; extracellular exosome [GO:0070062]; intracellular ribonucleoprotein complex [GO:0030529]; nucleus [GO:0005634]	C-rich single-stranded DNA binding [GO:1990829]; double-stranded DNA binding [GO:0003690]; RNA binding [GO:0003723]; transcriptional repressor activity, RNA polymerase II transcription regulatory region sequence-specific DNA binding [GO:0001227]
P78559	MAP1A	138	0.811765	112.024	92.0001	0.147406	85	FALSE	9.38998	13.3981	3.00058e-21	1.17378e-19	3.10202e-41	1.37646e-39	FALSE	FALSE	FALSE	FALSE	FALSE	FALSE	FALSE	FALSE	FALSE	FALSE	FALSE	FALSE	FALSE	FALSE	FALSE	FALSE	FALSE	FALSE	FALSE	FALSE	False	MAP1A_HUMAN	reviewed	Microtubule-associated protein 1A (MAP-1A) (Proliferation-related protein p80) [Cleaved into: MAP1A heavy chain; MAP1 light chain LC2]	MAP1A MAP1L	Homo sapiens (Human)	4130;	Alternative splicing; Cellular component; Coding sequence diversity; Complete proteome; Cytoplasm; Cytoskeleton; Domain; Microtubule; PTM; Phosphoprotein; Polymorphism; Reference proteome; Repeat; Technical term	microtubule cytoskeleton organization [GO:0000226]	cytoplasm [GO:0005737]; microtubule [GO:0005874]; microtubule associated complex [GO:0005875]	microtubule binding [GO:0008017]; structural molecule activity [GO:0005198]
P78316	NOP14	44	0.956522	42.087	44	0.0742543	23	TRUE	3.18548	13.396	0.000722571	0.0100501	3.19159e-41	1.40053e-39	FALSE	TRUE	TRUE	TRUE	FALSE	FALSE	TRUE	TRUE	FALSE	TRUE	TRUE	FALSE	FALSE	TRUE	FALSE	TRUE	TRUE	FALSE	FALSE	FALSE	rna_term	NOP14_HUMAN	reviewed	Nucleolar protein 14 (Nucleolar complex protein 14)	NOP14 C4orf9 NOL14 RES4-25	Homo sapiens (Human)	8602;	Alternative splicing; Biological process; Cellular component; Coding sequence diversity; Complete proteome; Nucleus; PTM; Phosphoprotein; Polymorphism; Reference proteome; Ribosome biogenesis; Technical term; rRNA processing	endonucleolytic cleavage in 5'-ETS of tricistronic rRNA transcript (SSU-rRNA, 5.8S rRNA, LSU-rRNA) [GO:0000480]; endonucleolytic cleavage in ITS1 to separate SSU-rRNA from 5.8S rRNA and LSU-rRNA from tricistronic rRNA transcript (SSU-rRNA, 5.8S rRNA, LSU-rRNA) [GO:0000447]; endonucleolytic cleavage to generate mature 5'-end of SSU-rRNA from (SSU-rRNA, 5.8S rRNA, LSU-rRNA) [GO:0000472]; maturation…	90S preribosome [GO:0030686]; membrane [GO:0016020]; Noc4p-Nop14p complex [GO:0030692]; nucleolus [GO:0005730]; nucleoplasm [GO:0005654]; nucleus [GO:0005634]; small-subunit processome [GO:0032040]	enzyme binding [GO:0019899]; RNA binding [GO:0003723]; snoRNA binding [GO:0030515]
Q8N5P1	ZC3H8	44	0.956522	42.087	26	-0.0929364	23	TRUE	3.18548	13.396	0.000722571	0.0100501	3.19159e-41	1.40053e-39	FALSE	TRUE	TRUE	TRUE	FALSE	FALSE	TRUE	FALSE	FALSE	FALSE	TRUE	TRUE	FALSE	TRUE	FALSE	TRUE	TRUE	FALSE	FALSE	FALSE	rna_term	ZC3H8_HUMAN	reviewed	Zinc finger CCCH domain-containing protein 8	ZC3H8 ZC3HDC8	Homo sapiens (Human)	84524;	Apoptosis; Biological process; Cellular component; Coding sequence diversity; Complete proteome; Domain; Isopeptide bond; Ligand; Metal-binding; Molecular function; Nucleus; PTM; Phosphoprotein; Polymorphism; RNA-binding; Reference proteome; Repeat; Repressor; Technical term; Transcription; Transcription regulation; Ubl conjugation; Zinc; Zinc-finger	apoptotic process [GO:0006915]; negative regulation of T cell differentiation in thymus [GO:0033085]; negative regulation of transcription, DNA-templated [GO:0045892]; positive regulation of thymocyte apoptotic process [GO:0070245]; positive regulation of transcription from RNA polymerase III promoter [GO:0045945]; response to antibiotic [GO:0046677]; snRNA transcription from RNA polymerase III p…	Cajal body [GO:0015030]; histone locus body [GO:0035363]; nuclear body [GO:0016604]; nucleoplasm [GO:0005654]; nucleus [GO:0005634]; transcriptionally active chromatin [GO:0035327]; transcription elongation factor complex [GO:0008023]	DNA binding transcription factor activity [GO:0003700]; metal ion binding [GO:0046872]; RNA binding [GO:0003723]; RNA polymerase II intronic transcription regulatory region sequence-specific DNA binding [GO:0001162]; sequence-specific DNA binding [GO:0043565]; transcriptional repressor activity, RNA polymerase II transcription regulatory region sequence-specific DNA binding [GO:0001227]
Q96JK2	DCAF5	44	0.956522	42.087	41.0001	0.0697885	23	FALSE	3.18548	13.396	0.000722571	0.0100501	3.19159e-41	1.40053e-39	FALSE	FALSE	TRUE	FALSE	FALSE	FALSE	TRUE	FALSE	FALSE	FALSE	FALSE	FALSE	FALSE	FALSE	FALSE	FALSE	FALSE	FALSE	FALSE	FALSE	high_throughput	DCAF5_HUMAN	reviewed	DDB1- and CUL4-associated factor 5 (Breakpoint cluster region protein 2) (BCRP2) (WD repeat-containing protein 22)	DCAF5 BCRG2 KIAA1824 WDR22	Homo sapiens (Human)	8816;	3D-structure; Alternative splicing; Biological process; Coding sequence diversity; Complete proteome; Domain; PTM; Phosphoprotein; Reference proteome; Repeat; Technical term; Ubl conjugation pathway; WD repeat	post-translational protein modification [GO:0043687]; protein ubiquitination [GO:0016567]	Cul4-RING E3 ubiquitin ligase complex [GO:0080008]; mitochondrion [GO:0005739]; nucleoplasm [GO:0005654]
Q9UER7	DAXX	91	0.752066	68.438	57.0001	0.104129	60.5	FALSE	5.52324	13.3836	1.66399e-08	3.82012e-07	3.77219e-41	1.64923e-39	FALSE	FALSE	TRUE	FALSE	FALSE	FALSE	FALSE	TRUE	FALSE	FALSE	FALSE	FALSE	FALSE	FALSE	FALSE	FALSE	FALSE	FALSE	FALSE	FALSE	high_throughput	DAXX_HUMAN	reviewed	Death domain-associated protein 6 (Daxx) (hDaxx) (ETS1-associated protein 1) (EAP1) (Fas death domain-associated protein)	DAXX BING2 DAP6	Homo sapiens (Human)	1616;	3D-structure; Acetylation; Alternative splicing; Apoptosis; Biological process; Cellular component; Centromere; Chaperone; Chromatin regulator; Chromosome; Coding sequence diversity; Coiled coil; Complete proteome; Cytoplasm; Domain; Host-virus interaction; Isopeptide bond; Molecular function; Nucleus; PTM; Phosphoprotein; Reference proteome; Repressor; Technical term; Transcription; Transcriptio…	activation of JUN kinase activity [GO:0007257]; androgen receptor signaling pathway [GO:0030521]; apoptotic process [GO:0006915]; cellular response to cadmium ion [GO:0071276]; cellular response to copper ion [GO:0071280]; cellular response to diamide [GO:0072738]; cellular response to heat [GO:0034605]; cellular response to sodium arsenite [GO:1903936]; cellular response to unfolded protein [GO:…	chromosome, centromeric region [GO:0000775]; cytoplasm [GO:0005737]; cytosol [GO:0005829]; nuclear body [GO:0016604]; nucleolus [GO:0005730]; nucleoplasm [GO:0005654]; nucleus [GO:0005634]; PML body [GO:0016605]; SWI/SNF superfamily-type complex [GO:0070603]	androgen receptor binding [GO:0050681]; enzyme binding [GO:0019899]; heat shock protein binding [GO:0031072]; histone binding [GO:0042393]; p53 binding [GO:0002039]; protein heterodimerization activity [GO:0046982]; protein homodimerization activity [GO:0042803]; protein kinase activator activity [GO:0030295]; protein kinase binding [GO:0019901]; protein N-terminus binding [GO:0047485]; signal tr…
Q92900	UPF1	474	0.459302	217.709	253	0.597069	516	TRUE	18.766	13.3527	7.16246e-79	6.60279e-77	5.7079e-41	2.48639e-39	TRUE	TRUE	TRUE	FALSE	TRUE	TRUE	TRUE	TRUE	TRUE	FALSE	TRUE	TRUE	FALSE	TRUE	TRUE	FALSE	FALSE	FALSE	FALSE	FALSE	rnabinding	RENT1_HUMAN	reviewed	Regulator of nonsense transcripts 1 (EC 3.6.4.-) (ATP-dependent helicase RENT1) (Nonsense mRNA reducing factor 1) (NORF1) (Up-frameshift suppressor 1 homolog) (hUpf1)	UPF1 KIAA0221 RENT1	Homo sapiens (Human)	5976;	3D-structure; ATP-binding; Alternative splicing; Biological process; Cellular component; Coding sequence diversity; Complete proteome; Cytoplasm; Domain; Helicase; Hydrolase; Ligand; Metal-binding; Methylation; Molecular function; Nonsense-mediated mRNA decay; Nucleotide-binding; Nucleus; PTM; Phosphoprotein; Polymorphism; RNA-binding; Reference proteome; Repeat; Technical term; Zinc; Zinc-finger	3'-UTR-mediated mRNA destabilization [GO:0061158]; cell cycle phase transition [GO:0044770]; cellular response to interleukin-1 [GO:0071347]; cellular response to lipopolysaccharide [GO:0071222]; DNA repair [GO:0006281]; DNA replication [GO:0006260]; dosage compensation by inactivation of X chromosome [GO:0009048]; histone mRNA catabolic process [GO:0071044]; mRNA export from nucleus [GO:0006406]…	chromatin [GO:0000785]; cytoplasm [GO:0005737]; cytosol [GO:0005829]; exon-exon junction complex [GO:0035145]; nuclear chromosome, telomeric region [GO:0000784]; nucleoplasm [GO:0005654]; nucleus [GO:0005634]; P-body [GO:0000932]; supraspliceosomal complex [GO:0044530]	ATP binding [GO:0005524]; ATP-dependent RNA helicase activity [GO:0004004]; chromatin binding [GO:0003682]; helicase activity [GO:0004386]; RNA binding [GO:0003723]; telomeric DNA binding [GO:0042162]; zinc ion binding [GO:0008270]
Q7L0Y3	TRMT10C	347	0.620751	215.401	207.001	0.277716	279.5	TRUE	18.5612	13.3167	3.31039e-77	3.00513e-75	9.25215e-41	4.01557e-39	TRUE	TRUE	TRUE	TRUE	TRUE	TRUE	TRUE	TRUE	TRUE	TRUE	TRUE	TRUE	FALSE	TRUE	TRUE	FALSE	TRUE	FALSE	FALSE	FALSE	rnabinding	TM10C_HUMAN	reviewed	tRNA methyltransferase 10 homolog C (HBV pre-S2 trans-regulated protein 2) (Mitochondrial ribonuclease P protein 1) (Mitochondrial RNase P protein 1) (RNA (guanine-9-)-methyltransferase domain-containing protein 1) (Renal carcinoma antigen NY-REN-49) (mRNA methyladenosine-N(1)-methyltransferase) (EC 2.1.1.-) (tRNA (adenine(9)-N(1))-methyltransferase) (EC 2.1.1.218) (tRNA (guanine(9)-N(1))-methylt…	TRMT10C MRPP1 RG9MTD1	Homo sapiens (Human)	54931;	Biological process; Cellular component; Coding sequence diversity; Coiled coil; Complete proteome; Disease; Disease mutation; Domain; Ligand; Methyltransferase; Mitochondrion; Mitochondrion nucleoid; Molecular function; PTM; Phosphoprotein; Polymorphism; Primary mitochondrial disease; Reference proteome; S-adenosyl-L-methionine; Technical term; Transferase; Transit peptide; tRNA processing	mitochondrial RNA 5'-end processing [GO:0000964]; mitochondrial tRNA 3'-end processing [GO:1990180]; mitochondrial tRNA 5'-end processing [GO:0097745]; mitochondrial tRNA methylation [GO:0070901]; mitochondrial tRNA processing [GO:0090646]; mRNA methylation [GO:0080009]; positive regulation of mitochondrial translation [GO:0070131]	mitochondrial matrix [GO:0005759]; mitochondrial nucleoid [GO:0042645]; mitochondrial ribonuclease P complex [GO:0030678]; mitochondrion [GO:0005739]; nucleoplasm [GO:0005654]	mRNA (adenine-N1-)-methyltransferase activity [GO:0061953]; RNA binding [GO:0003723]; tRNA (adenine-N1-)-methyltransferase activity [GO:0016429]; tRNA (guanine(9)-N(1))-methyltransferase activity [GO:0052905]; tRNA (guanine-N1-)-methyltransferase activity [GO:0009019]; tRNA binding [GO:0000049]
A6NHR9	SMCHD1	211	0.633634	133.697	185	0.807096	166.5	FALSE	11.3127	13.3058	5.67452e-30	2.69926e-28	1.0713e-40	4.63269e-39	FALSE	FALSE	TRUE	FALSE	FALSE	FALSE	FALSE	TRUE	FALSE	FALSE	FALSE	FALSE	FALSE	FALSE	FALSE	FALSE	FALSE	FALSE	FALSE	FALSE	high_throughput	SMHD1_HUMAN	reviewed	Structural maintenance of chromosomes flexible hinge domain-containing protein 1 (SMC hinge domain-containing protein 1)	SMCHD1 KIAA0650	Homo sapiens (Human)	23347;	Acetylation; Alternative splicing; Cellular component; Chromosome; Coding sequence diversity; Complete proteome; Direct protein sequencing; Disease; Disease mutation; Hypogonadotropic hypogonadism; Isopeptide bond; Microphthalmia; PTM; Phosphoprotein; Polymorphism; Reference proteome; Technical term; Ubl conjugation	chromosome organization [GO:0051276]; inactivation of X chromosome by DNA methylation [GO:0060821]; nose development [GO:0043584]	Barr body [GO:0001740]	ATPase activity [GO:0016887]; ATP binding [GO:0005524]
O75592	MYCBP2	171	0.692308	118.385	90.0003	0.285313	123.5	FALSE	9.95431	13.2343	1.20745e-23	5.07386e-22	2.77949e-40	1.1976e-38	FALSE	FALSE	TRUE	FALSE	FALSE	FALSE	FALSE	TRUE	FALSE	FALSE	FALSE	FALSE	FALSE	FALSE	FALSE	FALSE	FALSE	FALSE	FALSE	FALSE	high_throughput	MYCB2_HUMAN	reviewed	E3 ubiquitin-protein ligase MYCBP2 (EC 2.3.2.27) (Myc-binding protein 2) (Pam/highwire/rpm-1 protein) (Protein associated with Myc) (RING-type E3 ubiquitin transferase MYCBP2)	MYCBP2 KIAA0916 PAM	Homo sapiens (Human)	23077;	Alternative splicing; Biological process; Cellular component; Coding sequence diversity; Complete proteome; Disulfide bond; Domain; Ligand; Metal-binding; Molecular function; Nucleus; PTM; Phosphoprotein; Polymorphism; Reference proteome; Repeat; Technical term; Transcription; Transcription regulation; Transferase; Ubl conjugation; Ubl conjugation pathway; Zinc; Zinc-finger	protein ubiquitination [GO:0016567]; regulation of transcription, DNA-templated [GO:0006355]; transcription, DNA-templated [GO:0006351]	intracellular membrane-bounded organelle [GO:0043231]; membrane [GO:0016020]; nucleus [GO:0005634]	metal ion binding [GO:0046872]; transferase activity [GO:0016740]
Q92552	MRPS27	184	0.676471	124.471	107.001	0.252554	136	TRUE	10.4942	13.226	4.59094e-26	2.04477e-24	3.10691e-40	1.33384e-38	TRUE	TRUE	TRUE	FALSE	TRUE	TRUE	TRUE	FALSE	FALSE	FALSE	FALSE	FALSE	FALSE	FALSE	FALSE	FALSE	FALSE	FALSE	FALSE	FALSE	rnabinding	RT27_HUMAN	reviewed	28S ribosomal protein S27, mitochondrial (MRP-S27) (S27mt) (Mitochondrial ribosomal protein S27) (Mitochondrial small ribosomal subunit protein mS27)	MRPS27 KIAA0264	Homo sapiens (Human)	23107;	3D-structure; Alternative splicing; Biological process; Cellular component; Coding sequence diversity; Coiled coil; Complete proteome; Cytoplasm; Domain; Mitochondrion; Molecular function; Polymorphism; RNA-binding; Reference proteome; Repeat; Ribonucleoprotein; Ribosomal protein; Technical term; Transit peptide; Translation regulation; rRNA-binding; tRNA-binding	cell proliferation [GO:0008283]; mitochondrial translational elongation [GO:0070125]; mitochondrial translational termination [GO:0070126]; positive regulation of mitochondrial translation [GO:0070131]	cytoplasm [GO:0005737]; mitochondrial inner membrane [GO:0005743]; mitochondrial small ribosomal subunit [GO:0005763]; mitochondrion [GO:0005739]	mitochondrial ribosome binding [GO:0097177]; rRNA binding [GO:0019843]; tRNA binding [GO:0000049]
P50750	CDK9	85	1	85	43.0002	-0.198137	42.5	TRUE	6.99256	13.2178	1.3496e-12	3.90496e-11	3.46156e-40	1.48075e-38	TRUE	TRUE	TRUE	TRUE	TRUE	TRUE	TRUE	TRUE	FALSE	FALSE	FALSE	FALSE	FALSE	FALSE	FALSE	FALSE	FALSE	FALSE	FALSE	FALSE	rnabinding	CDK9_HUMAN	reviewed	Cyclin-dependent kinase 9 (EC 2.7.11.22) (EC 2.7.11.23) (C-2K) (Cell division cycle 2-like protein kinase 4) (Cell division protein kinase 9) (Serine/threonine-protein kinase PITALRE) (Tat-associated kinase complex catalytic subunit)	CDK9 CDC2L4 TAK	Homo sapiens (Human)	1025;	3D-structure; ATP-binding; Acetylation; Alternative splicing; Biological process; Cellular component; Coding sequence diversity; Complete proteome; Cytoplasm; DNA damage; DNA repair; Kinase; Ligand; Molecular function; Nucleotide-binding; Nucleus; PTM; Phosphoprotein; Polymorphism; Reference proteome; Serine/threonine-protein kinase; Technical term; Transcription; Transcription regulation; Transf…	cell proliferation [GO:0008283]; cellular response to cytokine stimulus [GO:0071345]; DNA repair [GO:0006281]; negative regulation of cell cycle arrest [GO:0071157]; negative regulation of mRNA polyadenylation [GO:1900364]; phosphorylation of RNA polymerase II C-terminal domain [GO:0070816]; positive regulation of cardiac muscle hypertrophy [GO:0010613]; positive regulation of histone H2B ubiquit…	chromosome [GO:0005694]; cyclin/CDK positive transcription elongation factor complex [GO:0008024]; cytoplasmic ribonucleoprotein granule [GO:0036464]; membrane [GO:0016020]; nucleoplasm [GO:0005654]; PML body [GO:0016605]; transcription elongation factor complex [GO:0008023]	7SK snRNA binding [GO:0097322]; ATP binding [GO:0005524]; chromatin binding [GO:0003682]; cyclin binding [GO:0030332]; cyclin-dependent protein serine/threonine kinase activity [GO:0004693]; DNA binding [GO:0003677]; kinase activity [GO:0016301]; protein kinase activity [GO:0004672]; protein kinase binding [GO:0019901]; protein serine/threonine kinase activity [GO:0004674]; RNA polymerase II carb…
Q9UHX1	PUF60	474	0.454894	215.62	288	0.436399	521	TRUE	18.5807	13.2041	2.30437e-77	2.10797e-75	4.15485e-40	1.77095e-38	TRUE	TRUE	TRUE	FALSE	FALSE	TRUE	TRUE	FALSE	TRUE	TRUE	TRUE	TRUE	TRUE	TRUE	TRUE	TRUE	TRUE	FALSE	FALSE	FALSE	rnabinding_rnp	PUF60_HUMAN	reviewed	Poly(U)-binding-splicing factor PUF60 (60 kDa poly(U)-binding-splicing factor) (FUSE-binding protein-interacting repressor) (FBP-interacting repressor) (Ro-binding protein 1) (RoBP1) (Siah-binding protein 1) (Siah-BP1)	PUF60 FIR ROBPI SIAHBP1	Homo sapiens (Human)	22827;	3D-structure; Acetylation; Alternative splicing; Apoptosis; Biological process; Cellular component; Coding sequence diversity; Complete proteome; DNA-binding; Direct protein sequencing; Disease; Disease mutation; Domain; Isopeptide bond; Molecular function; Nucleus; PTM; Phosphoprotein; RNA-binding; Reference proteome; Repeat; Repressor; Ribonucleoprotein; Technical term; Transcription; Transcrip…	apoptotic process [GO:0006915]; mRNA splicing, via spliceosome [GO:0000398]; regulation of transcription, DNA-templated [GO:0006355]; transcription, DNA-templated [GO:0006351]	cell junction [GO:0030054]; intracellular ribonucleoprotein complex [GO:0030529]; nucleoplasm [GO:0005654]	cadherin binding [GO:0045296]; DNA binding [GO:0003677]; identical protein binding [GO:0042802]; RNA binding [GO:0003723]
P40937	RFC5	84	0.763636	64.1455	76.9999	0.250607	55	TRUE	5.14242	13.1406	1.35608e-07	2.90568e-06	9.63874e-40	4.09371e-38	FALSE	FALSE	TRUE	FALSE	FALSE	FALSE	FALSE	FALSE	FALSE	TRUE	FALSE	FALSE	FALSE	FALSE	FALSE	FALSE	FALSE	FALSE	FALSE	FALSE	high_throughput	RFC5_HUMAN	reviewed	Replication factor C subunit 5 (Activator 1 36 kDa subunit) (A1 36 kDa subunit) (Activator 1 subunit 5) (Replication factor C 36 kDa subunit) (RF-C 36 kDa subunit) (RFC36)	RFC5	Homo sapiens (Human)	5985;	3D-structure; ATP-binding; Acetylation; Alternative splicing; Biological process; Cellular component; Coding sequence diversity; Complete proteome; DNA replication; Ligand; Nucleotide-binding; Nucleus; PTM; Polymorphism; Reference proteome; Technical term	DNA damage response, detection of DNA damage [GO:0042769]; DNA repair [GO:0006281]; DNA replication [GO:0006260]; error-free translesion synthesis [GO:0070987]; error-prone translesion synthesis [GO:0042276]; nucleotide-excision repair, DNA gap filling [GO:0006297]; nucleotide-excision repair, DNA incision [GO:0033683]; nucleotide-excision repair, DNA incision, 5'-to lesion [GO:0006296]; positive…	Ctf18 RFC-like complex [GO:0031390]; DNA replication factor C complex [GO:0005663]; nucleoplasm [GO:0005654]; nucleus [GO:0005634]	ATP binding [GO:0005524]; DNA binding [GO:0003677]; enzyme binding [GO:0019899]
Q9Y2Q9	MRPS28	147	0.710145	104.391	104	0.126772	103.5	TRUE	8.71288	13.1314	1.48127e-18	5.4368e-17	1.08764e-39	4.60291e-38	TRUE	TRUE	TRUE	FALSE	FALSE	TRUE	TRUE	FALSE	FALSE	FALSE	TRUE	FALSE	FALSE	TRUE	FALSE	FALSE	FALSE	FALSE	FALSE	FALSE	rnabinding_rnp	RT28_HUMAN	reviewed	28S ribosomal protein S28, mitochondrial (MRP-S28) (S28mt) (28S ribosomal protein S35, mitochondrial) (MRP-S35) (S35mt) (Mitochondrial small ribosomal subunit protein bS1m)	MRPS28 MRPS35 HSPC007	Homo sapiens (Human)	28957;	3D-structure; Acetylation; Cellular component; Coding sequence diversity; Complete proteome; Domain; Mitochondrion; Molecular function; PTM; Phosphoprotein; Polymorphism; Reference proteome; Ribonucleoprotein; Ribosomal protein; Technical term; Transit peptide	mitochondrial translational elongation [GO:0070125]; mitochondrial translational termination [GO:0070126]	mitochondrial inner membrane [GO:0005743]; mitochondrial small ribosomal subunit [GO:0005763]; mitochondrion [GO:0005739]	RNA binding [GO:0003723]
Q9BSD7	NTPCR	175	0.702811	122.992	147	0.353577	124.5	TRUE	10.3631	13.1218	1.82551e-25	8.04037e-24	1.23527e-39	5.20916e-38	FALSE	FALSE	TRUE	FALSE	FALSE	FALSE	TRUE	FALSE	FALSE	FALSE	TRUE	TRUE	FALSE	FALSE	FALSE	FALSE	FALSE	TRUE	FALSE	FALSE	high_throughput	NTPCR_HUMAN	reviewed	Cancer-related nucleoside-triphosphatase (NTPase) (EC 3.6.1.15) (Nucleoside triphosphate phosphohydrolase)	NTPCR C1orf57	Homo sapiens (Human)	84284;	3D-structure; ATP-binding; Acetylation; Coding sequence diversity; Complete proteome; Hydrolase; Ligand; Molecular function; Nucleotide-binding; PTM; Polymorphism; Reference proteome; Technical term		extracellular exosome [GO:0070062]; membrane [GO:0016020]	ATP binding [GO:0005524]; nucleoside-triphosphatase activity [GO:0017111]; nucleotide phosphatase activity, acting on free nucleotides [GO:0098519]; RNA binding [GO:0003723]
Q09161	NCBP1	200	0.649351	129.87	132	0.369199	154	TRUE	10.9733	13.1004	2.56926e-28	1.17514e-26	1.63835e-39	6.88456e-38	TRUE	TRUE	TRUE	TRUE	TRUE	TRUE	TRUE	TRUE	FALSE	TRUE	TRUE	FALSE	FALSE	FALSE	FALSE	FALSE	FALSE	FALSE	FALSE	FALSE	rnabinding	NCBP1_HUMAN	reviewed	Nuclear cap-binding protein subunit 1 (80 kDa nuclear cap-binding protein) (CBP80) (NCBP 80 kDa subunit)	NCBP1 CBP80 NCBP	Homo sapiens (Human)	4686;	3D-structure; Acetylation; Biological process; Cellular component; Coiled coil; Complete proteome; Cytoplasm; Direct protein sequencing; Domain; Isopeptide bond; Nonsense-mediated mRNA decay; Nucleus; PTM; Phosphoprotein; RNA-mediated gene silencing; Reference proteome; Technical term; Translation regulation; Transport; Ubl conjugation; mRNA capping; mRNA processing; mRNA splicing; mRNA transport	7-methylguanosine mRNA capping [GO:0006370]; fibroblast growth factor receptor signaling pathway [GO:0008543]; histone mRNA metabolic process [GO:0008334]; mRNA 3'-end processing [GO:0031124]; mRNA cis splicing, via spliceosome [GO:0045292]; mRNA export from nucleus [GO:0006406]; mRNA splicing, via spliceosome [GO:0000398]; nuclear export [GO:0051168]; nuclear-transcribed mRNA catabolic process, …	cytosol [GO:0005829]; intracellular ribonucleoprotein complex [GO:0030529]; mitochondrion [GO:0005739]; mRNA cap binding complex [GO:0005845]; nuclear cap binding complex [GO:0005846]; nucleoplasm [GO:0005654]; nucleus [GO:0005634]; RNA cap binding complex [GO:0034518]	mRNA binding [GO:0003729]; RNA 7-methylguanosine cap binding [GO:0000340]; RNA binding [GO:0003723]; RNA cap binding [GO:0000339]
Q13868	EXOSC2	121	0.801325	96.9603	89	0.18191	75.5	TRUE	8.05363	13.0842	4.01883e-16	1.35005e-14	2.02805e-39	8.4921e-38	TRUE	TRUE	TRUE	TRUE	TRUE	TRUE	TRUE	FALSE	FALSE	TRUE	FALSE	TRUE	FALSE	FALSE	FALSE	FALSE	FALSE	FALSE	FALSE	FALSE	rnabinding	EXOS2_HUMAN	reviewed	Exosome complex component RRP4 (Exosome component 2) (Ribosomal RNA-processing protein 4)	EXOSC2 RRP4	Homo sapiens (Human)	23404;	3D-structure; Alternative splicing; Biological process; Cellular component; Coding sequence diversity; Complete proteome; Cytoplasm; Exosome; Molecular function; Nucleus; PTM; Phosphoprotein; RNA-binding; Reference proteome; Technical term; rRNA processing	CUT catabolic process [GO:0071034]; exonucleolytic nuclear-transcribed mRNA catabolic process involved in deadenylation-dependent decay [GO:0043928]; exonucleolytic trimming to generate mature 3'-end of 5.8S rRNA from tricistronic rRNA transcript (SSU-rRNA, 5.8S rRNA, LSU-rRNA) [GO:0000467]; nuclear polyadenylation-dependent rRNA catabolic process [GO:0071035]; nuclear polyadenylation-dependent t…	cytoplasm [GO:0005737]; cytoplasmic exosome (RNase complex) [GO:0000177]; cytosol [GO:0005829]; exosome (RNase complex) [GO:0000178]; nuclear exosome (RNase complex) [GO:0000176]; nucleolus [GO:0005730]; nucleoplasm [GO:0005654]; nucleus [GO:0005634]	3'-5'-exoribonuclease activity [GO:0000175]; 7S RNA binding [GO:0008312]
Q92841	DDX17	503	0.42519	213.871	284	0.475212	591.5	TRUE	18.4255	13.0796	4.1044e-76	3.66989e-74	2.15272e-39	8.98251e-38	FALSE	TRUE	TRUE	TRUE	FALSE	FALSE	TRUE	FALSE	TRUE	TRUE	TRUE	TRUE	FALSE	TRUE	TRUE	TRUE	TRUE	TRUE	FALSE	FALSE	rna_term	DDX17_HUMAN	reviewed	Probable ATP-dependent RNA helicase DDX17 (EC 3.6.4.13) (DEAD box protein 17) (DEAD box protein p72) (DEAD box protein p82) (RNA-dependent helicase p72)	DDX17	Homo sapiens (Human)	10521;	ATP-binding; Acetylation; Alternative initiation; Alternative splicing; Antiviral defense; Biological process; Cellular component; Coding sequence diversity; Complete proteome; Cytoplasm; Direct protein sequencing; Helicase; Hydrolase; Immunity; Isopeptide bond; Ligand; Methylation; Molecular function; Nucleotide-binding; Nucleus; PTM; Phosphoprotein; RNA-binding; RNA-mediated gene silencing; Ref…	alternative mRNA splicing, via spliceosome [GO:0000380]; androgen receptor signaling pathway [GO:0030521]; defense response to virus [GO:0051607]; epithelial to mesenchymal transition [GO:0001837]; gene silencing by RNA [GO:0031047]; intracellular estrogen receptor signaling pathway [GO:0030520]; miRNA metabolic process [GO:0010586]; myoblast differentiation [GO:0045445]; positive regulation of t…	cytoplasm [GO:0005737]; cytosol [GO:0005829]; membrane [GO:0016020]; nuclear speck [GO:0016607]; nucleolus [GO:0005730]; nucleoplasm [GO:0005654]; nucleus [GO:0005634]	ATP binding [GO:0005524]; ATP-dependent RNA helicase activity [GO:0004004]; RNA binding [GO:0003723]; RNA-dependent ATPase activity [GO:0008186]; RNA helicase activity [GO:0003724]; transcription coactivator activity [GO:0003713]
Q9Y295	DRG1	390	0.541667	211.25	218.002	0.123417	360	FALSE	18.193	13.0366	2.93387e-74	2.54669e-72	3.79019e-39	1.57598e-37	FALSE	FALSE	TRUE	FALSE	FALSE	FALSE	TRUE	TRUE	FALSE	FALSE	FALSE	FALSE	FALSE	FALSE	FALSE	FALSE	FALSE	FALSE	FALSE	FALSE	high_throughput	DRG1_HUMAN	reviewed	Developmentally-regulated GTP-binding protein 1 (DRG-1) (Neural precursor cell expressed developmentally down-regulated protein 3) (NEDD-3)	DRG1 NEDD3	Homo sapiens (Human)	4733;	3D-structure; Acetylation; Cellular component; Complete proteome; Cytoplasm; GTP-binding; Ligand; Nucleotide-binding; PTM; Phosphoprotein; Reference proteome; Technical term; Ubl conjugation	multicellular organism development [GO:0007275]; transcription, DNA-templated [GO:0006351]	cytosol [GO:0005829]; membrane [GO:0016020]; nuclear body [GO:0016604]; polysome [GO:0005844]	GTP binding [GO:0005525]; identical protein binding [GO:0042802]; transcription factor binding [GO:0008134]
P10809	HSPD1	1508	0.141278	213.047	1261	0.94522	5337	TRUE	18.3524	13.021	1.57949e-75	1.39136e-73	4.64574e-39	1.92499e-37	TRUE	TRUE	TRUE	FALSE	TRUE	TRUE	TRUE	TRUE	FALSE	TRUE	FALSE	FALSE	FALSE	TRUE	TRUE	FALSE	FALSE	TRUE	FALSE	FALSE	rnabinding	CH60_HUMAN	reviewed	60 kDa heat shock protein, mitochondrial (EC 3.6.4.9) (60 kDa chaperonin) (Chaperonin 60) (CPN60) (Heat shock protein 60) (HSP-60) (Hsp60) (HuCHA60) (Mitochondrial matrix protein P1) (P60 lymphocyte protein)	HSPD1 HSP60	Homo sapiens (Human)	3329;	3D-structure; ATP-binding; Acetylation; Alternative splicing; Biological process; Cellular component; Chaperone; Coding sequence diversity; Complete proteome; Direct protein sequencing; Disease; Disease mutation; Domain; Hereditary spastic paraplegia; Host-virus interaction; Hydrolase; Isopeptide bond; Leukodystrophy; Ligand; Mitochondrion; Molecular function; Neurodegeneration; Nucleotide-bindin…	'de novo' protein folding [GO:0006458]; activation of cysteine-type endopeptidase activity involved in apoptotic process [GO:0006919]; apoptotic mitochondrial changes [GO:0008637]; B cell activation [GO:0042113]; B cell cytokine production [GO:0002368]; B cell proliferation [GO:0042100]; chaperone-mediated protein complex assembly [GO:0051131]; chaperone-mediated protein folding [GO:0061077]; int…	cell surface [GO:0009986]; clathrin-coated pit [GO:0005905]; coated vesicle [GO:0030135]; cytoplasm [GO:0005737]; cytosol [GO:0005829]; early endosome [GO:0005769]; extracellular exosome [GO:0070062]; extracellular matrix [GO:0031012]; extracellular space [GO:0005615]; lipopolysaccharide receptor complex [GO:0046696]; membrane [GO:0016020]; mitochondrial inner membrane [GO:0005743]; mitochondrial…	apolipoprotein A-I binding [GO:0034186]; apolipoprotein binding [GO:0034185]; ATPase activity [GO:0016887]; ATP binding [GO:0005524]; chaperone binding [GO:0051087]; DNA replication origin binding [GO:0003688]; double-stranded RNA binding [GO:0003725]; enzyme binding [GO:0019899]; high-density lipoprotein particle binding [GO:0008035]; lipopolysaccharide binding [GO:0001530]; p53 binding [GO:0002…
Q96EL3	MRPL53	88	0.745763	65.6271	57	0.135143	59	TRUE	5.27387	12.8988	6.67878e-08	1.44934e-06	2.28436e-38	9.43249e-37	TRUE	TRUE	FALSE	FALSE	FALSE	TRUE	FALSE	FALSE	FALSE	FALSE	FALSE	FALSE	FALSE	FALSE	FALSE	FALSE	FALSE	FALSE	FALSE	FALSE	rnabinding_rnp	RM53_HUMAN	reviewed	39S ribosomal protein L53, mitochondrial (L53mt) (MRP-L53) (Mitochondrial large ribosomal subunit protein mL53)	MRPL53	Homo sapiens (Human)	116540;	3D-structure; Cellular component; Coding sequence diversity; Complete proteome; Domain; Mitochondrion; Molecular function; Polymorphism; Reference proteome; Ribonucleoprotein; Ribosomal protein; Technical term; Transit peptide	mitochondrial translational elongation [GO:0070125]; mitochondrial translational termination [GO:0070126]	mitochondrial inner membrane [GO:0005743]; mitochondrial large ribosomal subunit [GO:0005762]
Q9P2E9	RRBP1	499	0.42324	211.197	361	0.796936	589.5	TRUE	18.1882	12.8894	3.19783e-74	2.75569e-72	2.58291e-38	1.06283e-36	FALSE	FALSE	TRUE	FALSE	FALSE	FALSE	TRUE	TRUE	FALSE	FALSE	TRUE	TRUE	FALSE	FALSE	FALSE	FALSE	FALSE	FALSE	FALSE	FALSE	high_throughput	RRBP1_HUMAN	reviewed	Ribosome-binding protein 1 (180 kDa ribosome receptor homolog) (RRp) (ES/130-related protein) (Ribosome receptor protein)	RRBP1 KIAA1398	Homo sapiens (Human)	6238;	Acetylation; Alternative splicing; Biological process; Cellular component; Coding sequence diversity; Complete proteome; Domain; Endoplasmic reticulum; Isopeptide bond; Membrane; PTM; Phosphoprotein; Polymorphism; Protein transport; Reference proteome; Repeat; Technical term; Translocation; Transmembrane; Transmembrane helix; Transport; Ubl conjugation	osteoblast differentiation [GO:0001649]; protein transport [GO:0015031]; translation [GO:0006412]	endoplasmic reticulum [GO:0005783]; integral component of endoplasmic reticulum membrane [GO:0030176]; membrane [GO:0016020]; ribosome [GO:0005840]	receptor activity [GO:0004872]; RNA binding [GO:0003723]
Q9BTC0	DIDO1	92	0.754098	69.377	65	0.0968323	61	TRUE	5.60655	12.8858	1.03199e-08	2.40637e-07	2.70404e-38	1.10884e-36	FALSE	FALSE	TRUE	FALSE	FALSE	FALSE	TRUE	TRUE	FALSE	TRUE	TRUE	FALSE	FALSE	FALSE	FALSE	FALSE	FALSE	FALSE	FALSE	FALSE	high_throughput	DIDO1_HUMAN	reviewed	Death-inducer obliterator 1 (DIO-1) (hDido1) (Death-associated transcription factor 1) (DATF-1)	DIDO1 C20orf158 DATF1 KIAA0333	Homo sapiens (Human)	11083;	3D-structure; Acetylation; Alternative splicing; Apoptosis; Biological process; Cellular component; Coding sequence diversity; Complete proteome; Cytoplasm; Cytoskeleton; Direct protein sequencing; Domain; Isopeptide bond; Ligand; Metal-binding; Methylation; Nucleus; PTM; Phosphoprotein; Polymorphism; Reference proteome; Technical term; Ubl conjugation; Zinc; Zinc-finger	apoptotic signaling pathway [GO:0097190]; transcription, DNA-templated [GO:0006351]	cytoplasm [GO:0005737]; nucleus [GO:0005634]; spindle [GO:0005819]	metal ion binding [GO:0046872]; RNA binding [GO:0003723]
P46778	RPL21	168	0.688525	115.672	167	0.913494	122	TRUE	9.71367	12.6648	1.31835e-22	5.38755e-21	4.63547e-37	1.89433e-35	TRUE	TRUE	TRUE	FALSE	FALSE	TRUE	TRUE	TRUE	TRUE	TRUE	TRUE	TRUE	FALSE	TRUE	TRUE	FALSE	FALSE	FALSE	TRUE	FALSE	rnabinding_rnp	RL21_HUMAN	reviewed	60S ribosomal protein L21 (Large ribosomal subunit protein eL21)	RPL21	Homo sapiens (Human)	6144;	3D-structure; Cellular component; Coding sequence diversity; Complete proteome; Cytoplasm; Direct protein sequencing; Disease; Disease mutation; Endoplasmic reticulum; Hypotrichosis; Molecular function; Polymorphism; Reference proteome; Ribonucleoprotein; Ribosomal protein; Technical term	nuclear-transcribed mRNA catabolic process, nonsense-mediated decay [GO:0000184]; rRNA processing [GO:0006364]; SRP-dependent cotranslational protein targeting to membrane [GO:0006614]; translation [GO:0006412]; translational initiation [GO:0006413]; viral transcription [GO:0019083]	cytosol [GO:0005829]; cytosolic large ribosomal subunit [GO:0022625]; membrane [GO:0016020]	RNA binding [GO:0003723]; structural constituent of ribosome [GO:0003735]
P56192	MARS	549	0.378882	208.006	441.001	0.71345	724.5	TRUE	17.9052	12.6624	5.37145e-72	4.46694e-70	4.77858e-37	1.94613e-35	FALSE	TRUE	TRUE	TRUE	FALSE	FALSE	TRUE	TRUE	TRUE	FALSE	FALSE	FALSE	FALSE	FALSE	FALSE	FALSE	FALSE	FALSE	FALSE	FALSE	rna_term	SYMC_HUMAN	reviewed	Methionine--tRNA ligase, cytoplasmic (EC 6.1.1.10) (Methionyl-tRNA synthetase) (MetRS)	MARS	Homo sapiens (Human)	4141;	3D-structure; ATP-binding; Alternative splicing; Aminoacyl-tRNA synthetase; Biological process; Cellular component; Charcot-Marie-Tooth disease; Coding sequence diversity; Complete proteome; Cytoplasm; Disease; Disease mutation; Ligand; Ligase; Molecular function; Neurodegeneration; Neuropathy; Nucleotide-binding; PTM; Phosphoprotein; Polymorphism; Protein biosynthesis; RNA-binding; Reference pro…	cellular response to epidermal growth factor stimulus [GO:0071364]; cellular response to insulin stimulus [GO:0032869]; cellular response to platelet-derived growth factor stimulus [GO:0036120]; cellular response to starvation [GO:0009267]; methionyl-tRNA aminoacylation [GO:0006431]; positive regulation of transcription of nuclear large rRNA transcript from RNA polymerase I promoter [GO:1901838];…	aminoacyl-tRNA synthetase multienzyme complex [GO:0017101]; cytoplasm [GO:0005737]; cytosol [GO:0005829]; extracellular exosome [GO:0070062]; membrane [GO:0016020]; nucleolus [GO:0005730]	ATP binding [GO:0005524]; methionine-tRNA ligase activity [GO:0004825]; tRNA binding [GO:0000049]
Q8NFC6	BOD1L1	361	0.572108	206.531	324	0.786554	315.5	FALSE	17.7743	12.6571	5.58862e-71	4.58344e-69	5.11247e-37	2.075e-35	FALSE	FALSE	TRUE	FALSE	FALSE	FALSE	TRUE	TRUE	FALSE	FALSE	FALSE	FALSE	FALSE	FALSE	FALSE	FALSE	FALSE	FALSE	FALSE	FALSE	high_throughput	BD1L1_HUMAN	reviewed	Biorientation of chromosomes in cell division protein 1-like 1	BOD1L1 BOD1L FAM44A KIAA1327	Homo sapiens (Human)	259282;	Acetylation; Biological process; Cellular component; Chromosome; Coding sequence diversity; Complete proteome; DNA damage; DNA repair; Isopeptide bond; PTM; Phosphoprotein; Polymorphism; Reference proteome; Technical term; Ubl conjugation	cellular response to DNA damage stimulus [GO:0006974]; DNA repair [GO:0006281]; replication fork processing [GO:0031297]	chromosome [GO:0005694]; nucleoplasm [GO:0005654]
Q9BVI4	NOC4L	69	0.92	63.48	69	0.653468	37.5	TRUE	5.08339	12.5716	1.85381e-07	3.94375e-06	1.51323e-36	6.12086e-35	FALSE	TRUE	TRUE	TRUE	FALSE	FALSE	TRUE	FALSE	FALSE	TRUE	FALSE	TRUE	FALSE	TRUE	FALSE	FALSE	FALSE	FALSE	FALSE	FALSE	rna_term	NOC4L_HUMAN	reviewed	Nucleolar complex protein 4 homolog (NOC4 protein homolog) (NOC4-like protein) (Nucleolar complex-associated protein 4-like protein)	NOC4L	Homo sapiens (Human)	79050;	Cellular component; Complete proteome; Domain; Membrane; Nucleus; Reference proteome; Technical term; Transmembrane; Transmembrane helix	maturation of SSU-rRNA from tricistronic rRNA transcript (SSU-rRNA, 5.8S rRNA, LSU-rRNA) [GO:0000462]; rRNA processing [GO:0006364]	integral component of membrane [GO:0016021]; Noc4p-Nop14p complex [GO:0030692]; nuclear membrane [GO:0031965]; nucleolus [GO:0005730]; nucleoplasm [GO:0005654]; nucleus [GO:0005634]; small-subunit processome [GO:0032040]	RNA binding [GO:0003723]
Q14258	TRIM25	167	0.729258	121.786	116	0.289887	114.5	TRUE	10.2561	12.5681	5.55687e-25	2.39429e-23	1.58061e-36	6.37172e-35	FALSE	FALSE	TRUE	FALSE	FALSE	FALSE	TRUE	TRUE	TRUE	FALSE	FALSE	FALSE	FALSE	TRUE	TRUE	FALSE	FALSE	TRUE	FALSE	FALSE	high_throughput	TRI25_HUMAN	reviewed	E3 ubiquitin/ISG15 ligase TRIM25 (EC 6.3.2.n3) (Estrogen-responsive finger protein) (RING finger protein 147) (RING-type E3 ubiquitin transferase) (EC 2.3.2.27) (RING-type E3 ubiquitin transferase TRIM25) (Tripartite motif-containing protein 25) (Ubiquitin/ISG15-conjugating enzyme TRIM25) (Zinc finger protein 147)	TRIM25 EFP RNF147 ZNF147	Homo sapiens (Human)	7706;	3D-structure; Acetylation; Antiviral defense; Biological process; Cellular component; Coding sequence diversity; Coiled coil; Complete proteome; Cytoplasm; Domain; Host-virus interaction; Immunity; Innate immunity; Isopeptide bond; Ligand; Ligase; Metal-binding; Molecular function; PTM; Phosphoprotein; Polymorphism; Reference proteome; Technical term; Transferase; Ubl conjugation; Ubl conjugation…	cellular response to leukemia inhibitory factor [GO:1990830]; defense response to virus [GO:0051607]; ERAD pathway [GO:0036503]; innate immune response [GO:0045087]; interferon-gamma-mediated signaling pathway [GO:0060333]; negative regulation of type I interferon production [GO:0032480]; negative regulation of viral entry into host cell [GO:0046597]; negative regulation of viral release from hos…	cytosol [GO:0005829]; nuclear body [GO:0016604]; nucleoplasm [GO:0005654]	cadherin binding [GO:0045296]; DNA binding transcription factor activity [GO:0003700]; ligase activity [GO:0016874]; RNA binding [GO:0003723]; ubiquitin protein ligase activity involved in ERAD pathway [GO:1904264]; ubiquitin-protein transferase activity [GO:0004842]; zinc ion binding [GO:0008270]
[truncated: 11,597 more rows]

## Sheet: HEK293T_replicate
ACC	diffrac	diffrac_percent	diffrac_normalized	emd	pearsonr	mean_abundance	annotated	zscore	sliding_zscore	pvalues	pvalues_fdrcor	sliding_pvalues	diffrac_pvalue
P19338	2131	0.487086	1037.98	1320.02	-0.0710281	2187.5	TRUE	104.406	70.2218	0	0	0	0
P09874	1676	0.387246	649.024	1279	0.695629	2164	TRUE	65.0247	43.0838	0	0	0	0
P12956	1476	0.520085	767.645	859.003	0.114617	1419	TRUE	77.0349	51.2659	0	0	0	0
P05455	1331	0.507821	675.91	846.999	0.331265	1310.5	TRUE	67.7469	44.9597	0	0	0	0
Q00839	1948	0.755625	1471.96	1057	-0.436718	1289	TRUE	148.345	100.501	0	0	0	0
P13010	1537	0.609679	937.076	810.999	0.199087	1260.5	TRUE	94.1895	63.1817	0	0	0	0
Q12906	1515	0.805423	1220.22	767.001	-0.183679	940.5	TRUE	122.857	82.9367	0	0	0	0
P22626	1091	0.606448	661.635	554.001	0.123132	899.5	TRUE	66.3015	43.9637	0	0	0	0
Q08211	1296	0.81	1049.76	731.003	-0.11321	800	TRUE	105.599	71.0438	0	0	0	0
O60841	1016	0.798742	811.522	570.999	0.100718	636	TRUE	81.4774	54.4216	0	0	0	0
O60506	1036	0.8288	858.637	582	-0.276842	625	TRUE	86.2477	57.7088	0	0	0	0
P46777	1024	0.904594	926.304	1021	0.529101	566	TRUE	93.0989	62.4301	0	0	0	0
Q12905	874	0.81378	711.244	508	-0.126588	537	TRUE	71.3243	47.425	0	0	0	0
P14866	717	0.82699	592.952	367.001	-0.0443944	433.5	TRUE	59.3474	39.0068	0	0	0	0
P36578	608	0.996721	606.007	607	-0.0915546	305	TRUE	60.6692	40.8988	0	0	0	0
Q9NR30	518	0.996154	516.008	341	-0.177859	260	TRUE	51.557	39.0903	0	0	0	0
Q02878	501	0.988166	495.071	487	-0.110142	253.5	TRUE	49.4372	37.5886	0	0	0	1.63311e-306
[truncated: 16,804 more rows]

## Sheet: mESCs
ACC	Gene names (primary )	diffrac	diffrac_percent	diffrac_normalized	emd	pearsonr	mean_abundance	annotated	zscore	sliding_zscore	pvalues	pvalues_fdrcor	sliding_pvalues	diffrac_pvalue	high_throughput	low_throughput	Mm_Boucas2015	Mm_He2016	Mm_Liepelt2016	Mm_Kwon2013	Mm_Liao2016_IC	Mm_Liao2016_RBDmap	Enzyme	Metabolism	"Metabolic.Enzyme"	Entry name	Status	Protein names	Gene names	Organism	Length	Cross-reference (GeneID)	Keywords	Gene ontology (biological process)	Gene ontology (cellular component)	Gene ontology (molecular function)	Entry.1	yourlist:M201806189011D4373CD8E192AC56F039114E7259113155G	isomap:M201806189011D4373CD8E192AC56F039114E7259113155G	Entry name_r	Status_r	Protein names_r	Gene names_r	Gene names (primary )_r	Organism_r	Length_r	Cross-reference (GeneID)_r	ID	Name
[truncated: 11,723 more rows]
[truncated: 6 more columns]

[truncated: 1 more sheets: Legend]
