# Supplementary material for: Systematic Discovery of Endogenous Human Ribonucleoprotein Complexes
Source: Cell Rep. Author manuscript; Available in PMC 2019 Nov 22. (PMC6873818; doi:10.1016/j.celrep.2019.09.060)
Supplement: 4 [file NIHMS1542672-supplement-4.csv]

ACC	Gene names	variable	value
A9YTQ3	AHRR BHLHE77 KIAA1234	T_Treiber_240212_010612_L33_1	1
P04264	KRT1 KRTA	T_Treiber_240212_010612_L33_1	2
Q13601	KRR1 HRB2	T_Treiber_240212_010612_L33_1	1
Q5JR59	MTUS2 CAZIP KIAA0774 TIP150	T_Treiber_240212_010612_L33_1	1
Q8NCH0	CHST14 D4ST1 UNQ1925/PRO4400	T_Treiber_240212_010612_L33_1	1
colSum		T_Treiber_240212_010612_L33_1	6
A4GXA9	EME2	T_Treiber_240212_010612_L33_2	1
A4UGR9	XIRP2 CMYA3	T_Treiber_240212_010612_L33_2	1
O00139	KIF2A KIF2 KNS2	T_Treiber_240212_010612_L33_2	2
O00411	POLRMT	T_Treiber_240212_010612_L33_2	1
O00425	IGF2BP3 IMP3 KOC1 VICKZ3	T_Treiber_240212_010612_L33_2	3
O00541	PES1	T_Treiber_240212_010612_L33_2	3
O00567	NOP56 NOL5A	T_Treiber_240212_010612_L33_2	5
O00571	DDX3X DBX DDX3	T_Treiber_240212_010612_L33_2	1
O14983	ATP2A1	T_Treiber_240212_010612_L33_2	1
O15078	CEP290 BBS14 KIAA0373 NPHP6	T_Treiber_240212_010612_L33_2	1
O15254	ACOX3 BRCOX PRCOX	T_Treiber_240212_010612_L33_2	3
O43143	DHX15 DBP1 DDX15	T_Treiber_240212_010612_L33_2	14
O43303	CCP110 CEP110 CP110 KIAA0419	T_Treiber_240212_010612_L33_2	1
O43390	HNRNPR HNRPR	T_Treiber_240212_010612_L33_2	2
O43707	ACTN4	T_Treiber_240212_010612_L33_2	17
O60506	SYNCRIP HNRPQ NSAP1	T_Treiber_240212_010612_L33_2	3
O60716	CTNND1 KIAA0384	T_Treiber_240212_010612_L33_2	1
O75037	KIF21B KIAA0449	T_Treiber_240212_010612_L33_2	1
O75155	CAND2 KIAA0667 TIP120B	T_Treiber_240212_010612_L33_2	1
O75533	SF3B1 SAP155	T_Treiber_240212_010612_L33_2	7
O76021	RSL1D1 CATX11 CSIG PBK1 L12	T_Treiber_240212_010612_L33_2	1
O76064	RNF8 KIAA0646	T_Treiber_240212_010612_L33_2	1
O94906	PRPF6 C20orf14	T_Treiber_240212_010612_L33_2	4
O95294	RASAL1 RASAL	T_Treiber_240212_010612_L33_2	1
O95786	DDX58	T_Treiber_240212_010612_L33_2	1
O95793	STAU1 STAU	T_Treiber_240212_010612_L33_2	3
P00558	PGK1 PGKA MIG10 OK/SW-cl.110	T_Treiber_240212_010612_L33_2	1
P02545	LMNA LMN1	T_Treiber_240212_010612_L33_2	12
P02649	APOE	T_Treiber_240212_010612_L33_2	1
P02786	TFRC	T_Treiber_240212_010612_L33_2	1
P04264	KRT1 KRTA	T_Treiber_240212_010612_L33_2	2
P04350	TUBB4A TUBB4 TUBB5	T_Treiber_240212_010612_L33_2	1
P04843	RPN1	T_Treiber_240212_010612_L33_2	3
P04908	HIST1H2AB H2AFM; HIST1H2AE H2AFA	T_Treiber_240212_010612_L33_2	1
P05556	ITGB1 FNRB MDF2 MSK12	T_Treiber_240212_010612_L33_2	4
P05783	KRT18 CYK18 PIG46	T_Treiber_240212_010612_L33_2	3
P06213	INSR	T_Treiber_240212_010612_L33_2	1
P07315	CRYGC CRYG3	T_Treiber_240212_010612_L33_2	3
P07814	EPRS GLNS PARS QARS QPRS PIG32	T_Treiber_240212_010612_L33_2	4
P07900	HSP90AA1 HSP90A HSPC1 HSPCA	T_Treiber_240212_010612_L33_2	8
P07910	HNRNPC HNRPC	T_Treiber_240212_010612_L33_2	3
P08195	SLC3A2 MDU1	T_Treiber_240212_010612_L33_2	5
P08238	HSP90AB1 HSP90B HSPC2 HSPCB	T_Treiber_240212_010612_L33_2	7
P08670	VIM	T_Treiber_240212_010612_L33_2	2
P09651	HNRNPA1 HNRPA1	T_Treiber_240212_010612_L33_2	2
P0DMV8	HSPA1A HSP72 HSPA1 HSX70	T_Treiber_240212_010612_L33_2	5
P10412	HIST1H1E H1F4	T_Treiber_240212_010612_L33_2	2
P10809	HSPD1 HSP60	T_Treiber_240212_010612_L33_2	1
P11021	HSPA5 GRP78	T_Treiber_240212_010612_L33_2	21
P11142	HSPA8 HSC70 HSP73 HSPA10	T_Treiber_240212_010612_L33_2	12
P11498	PC	T_Treiber_240212_010612_L33_2	6
P11586	MTHFD1 MTHFC MTHFD	T_Treiber_240212_010612_L33_2	1
P11940	PABPC1 PAB1 PABP1 PABPC2	T_Treiber_240212_010612_L33_2	2
P12814	ACTN1	T_Treiber_240212_010612_L33_2	4
P12956	XRCC6 G22P1	T_Treiber_240212_010612_L33_2	4
P13010	XRCC5 G22P2	T_Treiber_240212_010612_L33_2	5
P13473	LAMP2	T_Treiber_240212_010612_L33_2	1
P13639	EEF2 EF2	T_Treiber_240212_010612_L33_2	9
P13667	PDIA4 ERP70 ERP72	T_Treiber_240212_010612_L33_2	9
P14625	HSP90B1 GRP94 TRA1	T_Treiber_240212_010612_L33_2	14
P14866	HNRNPL HNRPL P/OKcl.14	T_Treiber_240212_010612_L33_2	2
P14923	JUP CTNNG DP3	T_Treiber_240212_010612_L33_2	1
P16070	CD44 LHR MDU2 MDU3 MIC4	T_Treiber_240212_010612_L33_2	1
P16435	POR CYPOR	T_Treiber_240212_010612_L33_2	2
P17480	UBTF UBF UBF1	T_Treiber_240212_010612_L33_2	8
P17844	DDX5 G17P1 HELR HLR1	T_Treiber_240212_010612_L33_2	5
P18206	VCL	T_Treiber_240212_010612_L33_2	2
P18564	ITGB6	T_Treiber_240212_010612_L33_2	1
P19338	NCL	T_Treiber_240212_010612_L33_2	8
P19525	EIF2AK2 PKR PRKR	T_Treiber_240212_010612_L33_2	13
P19838	NFKB1	T_Treiber_240212_010612_L33_2	1
P20700	LMNB1 LMN2 LMNB	T_Treiber_240212_010612_L33_2	1
P20929	NEB	T_Treiber_240212_010612_L33_2	1
P21333	FLNA FLN FLN1	T_Treiber_240212_010612_L33_2	1
P21741	MDK MK1 NEGF2	T_Treiber_240212_010612_L33_2	2
P21980	TGM2	T_Treiber_240212_010612_L33_2	1
P22626	HNRNPA2B1 HNRPA2B1	T_Treiber_240212_010612_L33_2	4
P23246	SFPQ PSF	T_Treiber_240212_010612_L33_2	38
P24821	TNC HXB	T_Treiber_240212_010612_L33_2	1
P26006	ITGA3 MSK18	T_Treiber_240212_010612_L33_2	1
P26038	MSN	T_Treiber_240212_010612_L33_2	2
P26368	U2AF2 U2AF65	T_Treiber_240212_010612_L33_2	1
P26373	RPL13 BBC1 OK/SW-cl.46	T_Treiber_240212_010612_L33_2	1
P26599	PTBP1 PTB	T_Treiber_240212_010612_L33_2	13
P26639	TARS	T_Treiber_240212_010612_L33_2	1
P27824	CANX	T_Treiber_240212_010612_L33_2	3
P28370	SMARCA1 SNF2L SNF2L1	T_Treiber_240212_010612_L33_2	1
P29401	TKT	T_Treiber_240212_010612_L33_2	21
P31943	HNRNPH1 HNRPH HNRPH1	T_Treiber_240212_010612_L33_2	1
P33176	KIF5B KNS KNS1	T_Treiber_240212_010612_L33_2	1
P34932	HSPA4 APG2	T_Treiber_240212_010612_L33_2	1
P35606	COPB2	T_Treiber_240212_010612_L33_2	1
P35637	FUS TLS	T_Treiber_240212_010612_L33_2	2
P35908	KRT2 KRT2A KRT2E	T_Treiber_240212_010612_L33_2	1
P38646	HSPA9 GRP75 HSPA9B mt-HSP70	T_Treiber_240212_010612_L33_2	10
P40225	THPO MGDF	T_Treiber_240212_010612_L33_2	1
P40926	MDH2	T_Treiber_240212_010612_L33_2	1
P40939	HADHA HADH	T_Treiber_240212_010612_L33_2	2
P41252	IARS	T_Treiber_240212_010612_L33_2	27
P42285	SKIV2L2 DOB1 KIAA0052 Mtr4	T_Treiber_240212_010612_L33_2	1
P42704	LRPPRC LRP130	T_Treiber_240212_010612_L33_2	6
P42766	RPL35	T_Treiber_240212_010612_L33_2	2
P43003	SLC1A3 EAAT1 GLAST GLAST1	T_Treiber_240212_010612_L33_2	1
P43243	MATR3 KIAA0723	T_Treiber_240212_010612_L33_2	61
P46087	NOP2 NOL1 NSUN1	T_Treiber_240212_010612_L33_2	8
P46777	RPL5 MSTP030	T_Treiber_240212_010612_L33_2	4
P46940	IQGAP1 KIAA0051	T_Treiber_240212_010612_L33_2	1
P47897	QARS	T_Treiber_240212_010612_L33_2	12
P49748	ACADVL VLCAD	T_Treiber_240212_010612_L33_2	1
P49750	YLPM1 C14orf170 ZAP3	T_Treiber_240212_010612_L33_2	1
P51114	FXR1	T_Treiber_240212_010612_L33_2	1
P52272	HNRNPM HNRPM NAGR1	T_Treiber_240212_010612_L33_2	23
P53396	ACLY	T_Treiber_240212_010612_L33_2	2
P53621	COPA	T_Treiber_240212_010612_L33_2	2
P54136	RARS	T_Treiber_240212_010612_L33_2	29
P54886	ALDH18A1 GSAS P5CS PYCS	T_Treiber_240212_010612_L33_2	3
P55011	SLC12A2 NKCC1	T_Treiber_240212_010612_L33_2	1
P55072	VCP	T_Treiber_240212_010612_L33_2	10
P55265	ADAR ADAR1 DSRAD G1P1 IFI4	T_Treiber_240212_010612_L33_2	80
P55884	EIF3B EIF3S9	T_Treiber_240212_010612_L33_2	2
P56192	MARS	T_Treiber_240212_010612_L33_2	20
P57721	PCBP3 PCBP3-OT1 PCBP3OT	T_Treiber_240212_010612_L33_2	1
P62701	RPS4X CCG2 RPS4 SCAR	T_Treiber_240212_010612_L33_2	1
P62805	HIST1H4A H4/A H4FA; HIST1H4B H4/I H4FI; HIST1H4C H4/G H4FG; HIST1H4D H4/B H4FB; HIST1H4E H4/J H4FJ; HIST1H4F H4/C H4FC; HIST1H4H H4/H H4FH; HIST1H4I H4/M H4FM; HIST1H4J H4/E H4FE; HIST1H4K H4/D H4FD; HIST1H4L H4/K H4FK; HIST2H4A H4/N H4F2 H4FN HIST2H4; HIST2H4B H4/O H4FO; HIST4H4	T_Treiber_240212_010612_L33_2	1
P62891	RPL39	T_Treiber_240212_010612_L33_2	1
P63010	AP2B1 ADTB2 CLAPB1	T_Treiber_240212_010612_L33_2	1
P68104	EEF1A1 EEF1A EF1A LENG7	T_Treiber_240212_010612_L33_2	2
P78344	EIF4G2 DAP5 OK/SW-cl.75	T_Treiber_240212_010612_L33_2	1
P84098	RPL19	T_Treiber_240212_010612_L33_2	1
Q00839	HNRNPU C1orf199 HNRPU SAFA U21.1	T_Treiber_240212_010612_L33_2	11
Q01085	TIAL1	T_Treiber_240212_010612_L33_2	1
Q01813	PFKP PFKF	T_Treiber_240212_010612_L33_2	1
Q01850	CDR2 PCD17	T_Treiber_240212_010612_L33_2	1
Q02878	RPL6 TXREB1	T_Treiber_240212_010612_L33_2	1
Q02880	TOP2B	T_Treiber_240212_010612_L33_2	1
Q04656	ATP7A MC1 MNK	T_Treiber_240212_010612_L33_2	1
Q08211	DHX9 DDX9 LKP NDH2	T_Treiber_240212_010612_L33_2	169
Q12788	TBL3 SAZD	T_Treiber_240212_010612_L33_2	1
Q12797	ASPH BAH	T_Treiber_240212_010612_L33_2	1
Q12860	CNTN1	T_Treiber_240212_010612_L33_2	1
Q12888	TP53BP1	T_Treiber_240212_010612_L33_2	1
Q12905	ILF2 NF45 PRO3063	T_Treiber_240212_010612_L33_2	9
Q12906	ILF3 DRBF MPHOSPH4 NF90	T_Treiber_240212_010612_L33_2	50
Q12931	TRAP1 HSP75	T_Treiber_240212_010612_L33_2	4
Q13085	ACACA ACAC ACC1 ACCA	T_Treiber_240212_010612_L33_2	1
Q13162	PRDX4	T_Treiber_240212_010612_L33_2	1
Q13200	PSMD2 TRAP2	T_Treiber_240212_010612_L33_2	2
Q13263	TRIM28 KAP1 RNF96 TIF1B	T_Treiber_240212_010612_L33_2	1
Q14137	BOP1 KIAA0124	T_Treiber_240212_010612_L33_2	3
Q14690	PDCD11 KIAA0185	T_Treiber_240212_010612_L33_2	1
Q14692	BMS1 BMS1L KIAA0187	T_Treiber_240212_010612_L33_2	1
Q14697	GANAB G2AN KIAA0088	T_Treiber_240212_010612_L33_2	7
Q14974	KPNB1 NTF97	T_Treiber_240212_010612_L33_2	5
Q15029	EFTUD2 KIAA0031 SNRP116	T_Treiber_240212_010612_L33_2	2
Q15046	KARS KIAA0070	T_Treiber_240212_010612_L33_2	26
Q15058	KIF14 KIAA0042	T_Treiber_240212_010612_L33_2	1
Q15061	WDR43 KIAA0007 UTP5	T_Treiber_240212_010612_L33_2	1
Q15149	PLEC PLEC1	T_Treiber_240212_010612_L33_2	9
Q15233	NONO NRB54	T_Treiber_240212_010612_L33_2	22
Q15393	SF3B3 KIAA0017 SAP130	T_Treiber_240212_010612_L33_2	12
Q1KMD3	HNRNPUL2 HNRPUL2	T_Treiber_240212_010612_L33_2	1
Q2TB90	HKDC1	T_Treiber_240212_010612_L33_2	1
Q4G0J3	LARP7 HDCMA18P	T_Treiber_240212_010612_L33_2	1
Q562E7	WDR81	T_Treiber_240212_010612_L33_2	1
Q5H9U9	DDX60L	T_Treiber_240212_010612_L33_2	8
Q5JTH9	RRP12 KIAA0690	T_Treiber_240212_010612_L33_2	4
Q5JY77	GPRASP1 GASP KIAA0443	T_Treiber_240212_010612_L33_2	1
Q5VZ18	SHE	T_Treiber_240212_010612_L33_2	1
Q68EA5	ZNF57 ZNF424	T_Treiber_240212_010612_L33_2	1
Q6NUI2	GPAT2	T_Treiber_240212_010612_L33_2	1
Q6PK04	CCDC137 cPERP-B	T_Treiber_240212_010612_L33_2	1
Q6ZMZ3	SYNE3 C14orf139 C14orf49 LINC00341	T_Treiber_240212_010612_L33_2	1
Q7KZF4	SND1 TDRD11	T_Treiber_240212_010612_L33_2	5
Q7L2E3	DHX30 DDX30 KIAA0890	T_Treiber_240212_010612_L33_2	6
Q7Z6J8	UBE3D C6orf157 H10BH UBE2CBP	T_Treiber_240212_010612_L33_2	1
Q86SE5	RALYL HNRPCL3	T_Treiber_240212_010612_L33_2	1
Q86Y01	DTX1	T_Treiber_240212_010612_L33_2	1
Q8IXT5	RBM12B	T_Treiber_240212_010612_L33_2	1
Q8IY37	DHX37 DDX37 KIAA1517	T_Treiber_240212_010612_L33_2	1
Q8IZL8	PELP1 HMX3 MNAR	T_Treiber_240212_010612_L33_2	2
Q8N163	CCAR2 DBC1 KIAA1967	T_Treiber_240212_010612_L33_2	1
Q8N3K9	CMYA5 C5orf10 DTNBP2 SPRYD2 TRIM76	T_Treiber_240212_010612_L33_2	1
Q8N5H7	SH2D3C NSP3 UNQ272/PRO309/PRO34088	T_Treiber_240212_010612_L33_2	1
Q8NEY1	NAV1 KIAA1151 KIAA1213 POMFIL3 STEERIN1	T_Treiber_240212_010612_L33_2	1
Q8NGE5	OR10A7	T_Treiber_240212_010612_L33_2	1
Q8NI36	WDR36	T_Treiber_240212_010612_L33_2	2
Q8TD55	PLEKHO2 PLEKHQ1 PP9099	T_Treiber_240212_010612_L33_2	1
Q8TDD1	DDX54	T_Treiber_240212_010612_L33_2	2
Q8TE56	ADAMTS17	T_Treiber_240212_010612_L33_2	1
Q8WTP8	AEN ISG20L1 SBBI58	T_Treiber_240212_010612_L33_2	1
Q8WUM4	PDCD6IP AIP1 ALIX KIAA1375	T_Treiber_240212_010612_L33_2	2
Q8WXF1	PSPC1 PSP1	T_Treiber_240212_010612_L33_2	4
Q92499	DDX1	T_Treiber_240212_010612_L33_2	11
Q92598	HSPH1 HSP105 HSP110 KIAA0201	T_Treiber_240212_010612_L33_2	1
Q92804	TAF15 RBP56 TAF2N	T_Treiber_240212_010612_L33_2	2
Q92841	DDX17	T_Treiber_240212_010612_L33_2	1
Q92879	CELF1 BRUNOL2 CUGBP CUGBP1 NAB50	T_Treiber_240212_010612_L33_2	1
Q92945	KHSRP FUBP2	T_Treiber_240212_010612_L33_2	7
Q969V4	TEKT1	T_Treiber_240212_010612_L33_2	1
Q969X6	UTP4 CIRH1A cPERP-E KIAA1988	T_Treiber_240212_010612_L33_2	1
Q96AE4	FUBP1	T_Treiber_240212_010612_L33_2	3
Q96ED9	HOOK2	T_Treiber_240212_010612_L33_2	1
Q96GQ7	DDX27 cPERP-F RHLP HSPC259 PP3241	T_Treiber_240212_010612_L33_2	4
Q96I24	FUBP3 FBP3	T_Treiber_240212_010612_L33_2	8
Q96MW7	TIGD1	T_Treiber_240212_010612_L33_2	1
Q96NY9	MUS81	T_Treiber_240212_010612_L33_2	1
Q96PK6	RBM14 SIP	T_Treiber_240212_010612_L33_2	4
Q96RQ3	MCCC1 MCCA	T_Treiber_240212_010612_L33_2	3
Q96SI9	STRBP SPNR	T_Treiber_240212_010612_L33_2	3
Q96T37	RBM15 OTT OTT1	T_Treiber_240212_010612_L33_2	1
Q99460	PSMD1	T_Treiber_240212_010612_L33_2	1
Q9BQ39	DDX50	T_Treiber_240212_010612_L33_2	1
Q9BQG0	MYBBP1A P160	T_Treiber_240212_010612_L33_2	16
Q9BSJ8	ESYT1 FAM62A KIAA0747 MBC2	T_Treiber_240212_010612_L33_2	2
Q9BUJ2	HNRNPUL1 E1BAP5 HNRPUL1	T_Treiber_240212_010612_L33_2	3
Q9BUQ8	DDX23	T_Treiber_240212_010612_L33_2	1
Q9BVG8	KIFC3	T_Treiber_240212_010612_L33_2	1
Q9BVP2	GNL3 E2IG3 NS	T_Treiber_240212_010612_L33_2	7
Q9BZE4	GTPBP4 CRFG NOG1	T_Treiber_240212_010612_L33_2	3
Q9BZK7	TBL1XR1 IRA1 TBLR1	T_Treiber_240212_010612_L33_2	1
Q9GZR7	DDX24	T_Treiber_240212_010612_L33_2	3
Q9H0A0	NAT10 ALP KIAA1709	T_Treiber_240212_010612_L33_2	5
Q9H1Z9	TSPAN10 OCSP	T_Treiber_240212_010612_L33_2	1
Q9H4K1	RIBC2 C22orf11	T_Treiber_240212_010612_L33_2	1
Q9H4M9	EHD1 PAST PAST1 CDABP0131	T_Treiber_240212_010612_L33_2	1
Q9H6R0	DHX33 DDX33	T_Treiber_240212_010612_L33_2	1
Q9H6R4	NOL6	T_Treiber_240212_010612_L33_2	7
Q9H777	ELAC1 D29	T_Treiber_240212_010612_L33_2	2
Q9H7V2	SYNDIG1 C20orf39 TMEM90B	T_Treiber_240212_010612_L33_2	1
Q9H892	TTC12	T_Treiber_240212_010612_L33_2	1
Q9NQW6	ANLN	T_Treiber_240212_010612_L33_2	1
Q9NR30	DDX21	T_Treiber_240212_010612_L33_2	15
Q9NVP1	DDX18 cPERP-D	T_Treiber_240212_010612_L33_2	1
Q9NW13	RBM28	T_Treiber_240212_010612_L33_2	3
Q9NWH9	SLTM MET	T_Treiber_240212_010612_L33_2	1
Q9NZB2	FAM120A C9orf10 KIAA0183 OSSA	T_Treiber_240212_010612_L33_2	1
Q9NZI8	IGF2BP1 CRDBP VICKZ1 ZBP1	T_Treiber_240212_010612_L33_2	13
Q9P0K9	FRRS1L C9orf4	T_Treiber_240212_010612_L33_2	1
Q9P2E9	RRBP1 KIAA1398	T_Treiber_240212_010612_L33_2	2
Q9P2J5	LARS KIAA1352	T_Treiber_240212_010612_L33_2	15
Q9UBF2	COPG2	T_Treiber_240212_010612_L33_2	1
Q9UG63	ABCF2 HUSSY-18	T_Treiber_240212_010612_L33_2	1
Q9UKK3	PARP4 ADPRTL1 KIAA0177 PARPL	T_Treiber_240212_010612_L33_2	1
Q9UKM9	RALY HNRPCL2 P542	T_Treiber_240212_010612_L33_2	1
Q9UKZ1	CNOT11 C2orf29 C40	T_Treiber_240212_010612_L33_2	1
Q9UN86	G3BP2 KIAA0660	T_Treiber_240212_010612_L33_2	1
Q9UQ35	SRRM2 KIAA0324 SRL300 SRM300 HSPC075	T_Treiber_240212_010612_L33_2	1
Q9UQE7	SMC3 BAM BMH CSPG6 SMC3L1	T_Treiber_240212_010612_L33_2	1
Q9Y2H6	FNDC3A FNDC3 HUGO KIAA0970	T_Treiber_240212_010612_L33_2	1
Q9Y3T9	NOC2L NIR	T_Treiber_240212_010612_L33_2	2
Q9Y4D8	HECTD4 C12orf51 KIAA0614	T_Treiber_240212_010612_L33_2	1
Q9Y4L1	HYOU1 GRP170 ORP150	T_Treiber_240212_010612_L33_2	1
Q9Y5Q9	GTF3C3	T_Treiber_240212_010612_L33_2	1
Q9Y5Y9	SCN10A	T_Treiber_240212_010612_L33_2	1
Q9Y6M1	IGF2BP2 IMP2 VICKZ2	T_Treiber_240212_010612_L33_2	1
colSum		T_Treiber_240212_010612_L33_2	1293
A2RRD8	ZNF320	T_Treiber_240212_010612_L33_3	1
A6NCL7	ANKRD33B	T_Treiber_240212_010612_L33_3	1
A8MTJ3	GNAT3	T_Treiber_240212_010612_L33_3	1
B7ZW38	HNRNPCL3	T_Treiber_240212_010612_L33_3	2
E9PAV3	NACA	T_Treiber_240212_010612_L33_3	2
O00231	PSMD11	T_Treiber_240212_010612_L33_3	2
O00303	EIF3F EIF3S5	T_Treiber_240212_010612_L33_3	1
O00541	PES1	T_Treiber_240212_010612_L33_3	6
O00567	NOP56 NOL5A	T_Treiber_240212_010612_L33_3	7
O00571	DDX3X DBX DDX3	T_Treiber_240212_010612_L33_3	2
O14979	HNRNPDL HNRPDL JKTBP	T_Treiber_240212_010612_L33_3	1
O15400	STX7	T_Treiber_240212_010612_L33_3	1
O43242	PSMD3	T_Treiber_240212_010612_L33_3	1
O43303	CCP110 CEP110 CP110 KIAA0419	T_Treiber_240212_010612_L33_3	1
O43390	HNRNPR HNRPR	T_Treiber_240212_010612_L33_3	1
O43660	PLRG1	T_Treiber_240212_010612_L33_3	1
O43818	RRP9 RNU3IP2 U355K	T_Treiber_240212_010612_L33_3	2
O60218	AKR1B10 AKR1B11	T_Treiber_240212_010612_L33_3	8
O60269	GPRIN2 KIAA0514	T_Treiber_240212_010612_L33_3	1
O60701	UGDH	T_Treiber_240212_010612_L33_3	11
O60832	DKC1 NOLA4	T_Treiber_240212_010612_L33_3	8
O60884	DNAJA2 CPR3 HIRIP4	T_Treiber_240212_010612_L33_3	1
O75367	H2AFY MACROH2A1	T_Treiber_240212_010612_L33_3	3
O75390	CS	T_Treiber_240212_010612_L33_3	1
O75569	PRKRA PACT RAX HSD-14 HSD14	T_Treiber_240212_010612_L33_3	9
O75683	SURF6 SURF-6	T_Treiber_240212_010612_L33_3	2
O75874	IDH1 PICD	T_Treiber_240212_010612_L33_3	1
O76021	RSL1D1 CATX11 CSIG PBK1 L12	T_Treiber_240212_010612_L33_3	10
O95232	LUC7L3 CREAP1 CROP O48	T_Treiber_240212_010612_L33_3	1
O95470	SGPL1 KIAA1252	T_Treiber_240212_010612_L33_3	1
O95758	PTBP3 ROD1	T_Treiber_240212_010612_L33_3	18
O95793	STAU1 STAU	T_Treiber_240212_010612_L33_3	17
P00338	LDHA PIG19	T_Treiber_240212_010612_L33_3	6
P00352	ALDH1A1 ALDC ALDH1 PUMB1	T_Treiber_240212_010612_L33_3	23
P00367	GLUD1 GLUD	T_Treiber_240212_010612_L33_3	1
P00390	GSR GLUR GRD1	T_Treiber_240212_010612_L33_3	4
P00505	GOT2	T_Treiber_240212_010612_L33_3	6
P00558	PGK1 PGKA MIG10 OK/SW-cl.110	T_Treiber_240212_010612_L33_3	3
P02545	LMNA LMN1	T_Treiber_240212_010612_L33_3	4
P02751	FN1 FN	T_Treiber_240212_010612_L33_3	1
P04075	ALDOA ALDA	T_Treiber_240212_010612_L33_3	7
P04083	ANXA1 ANX1 LPC1	T_Treiber_240212_010612_L33_3	10
P04181	OAT	T_Treiber_240212_010612_L33_3	5
P04406	GAPDH GAPD CDABP0047 OK/SW-cl.12	T_Treiber_240212_010612_L33_3	12
P04844	RPN2	T_Treiber_240212_010612_L33_3	1
P04908	HIST1H2AB H2AFM; HIST1H2AE H2AFA	T_Treiber_240212_010612_L33_3	1
P05091	ALDH2 ALDM	T_Treiber_240212_010612_L33_3	3
P05198	EIF2S1 EIF2A	T_Treiber_240212_010612_L33_3	2
P05388	RPLP0	T_Treiber_240212_010612_L33_3	5
P05783	KRT18 CYK18 PIG46	T_Treiber_240212_010612_L33_3	21
P06576	ATP5B ATPMB ATPSB	T_Treiber_240212_010612_L33_3	11
P06733	ENO1 ENO1L1 MBPB1 MPB1	T_Treiber_240212_010612_L33_3	18
P06744	GPI	T_Treiber_240212_010612_L33_3	5
P06748	NPM1 NPM	T_Treiber_240212_010612_L33_3	2
P07099	EPHX1 EPHX EPOX	T_Treiber_240212_010612_L33_3	5
P07195	LDHB	T_Treiber_240212_010612_L33_3	7
P07237	P4HB ERBA2L PDI PDIA1 PO4DB	T_Treiber_240212_010612_L33_3	22
P07355	ANXA2 ANX2 ANX2L4 CAL1H LPC2D	T_Treiber_240212_010612_L33_3	7
P07437	TUBB TUBB5 OK/SW-cl.56	T_Treiber_240212_010612_L33_3	6
P07900	HSP90AA1 HSP90A HSPC1 HSPCA	T_Treiber_240212_010612_L33_3	1
P07910	HNRNPC HNRPC	T_Treiber_240212_010612_L33_3	9
P08048	ZFY	T_Treiber_240212_010612_L33_3	1
P08559	PDHA1 PHE1A	T_Treiber_240212_010612_L33_3	1
P08621	SNRNP70 RNPU1Z RPU1 SNRP70 U1AP1	T_Treiber_240212_010612_L33_3	4
P08670	VIM	T_Treiber_240212_010612_L33_3	32
P08758	ANXA5 ANX5 ENX2 PP4	T_Treiber_240212_010612_L33_3	1
P08865	RPSA LAMBR LAMR1	T_Treiber_240212_010612_L33_3	8
P09525	ANXA4 ANX4	T_Treiber_240212_010612_L33_3	1
P09543	CNP	T_Treiber_240212_010612_L33_3	1
P09622	DLD GCSL LAD PHE3	T_Treiber_240212_010612_L33_3	1
P09651	HNRNPA1 HNRPA1	T_Treiber_240212_010612_L33_3	3
P0CG47	UBB	T_Treiber_240212_010612_L33_3	1
P0DN76	U2AF1L5	T_Treiber_240212_010612_L33_3	2
P10412	HIST1H1E H1F4	T_Treiber_240212_010612_L33_3	3
P10809	HSPD1 HSP60	T_Treiber_240212_010612_L33_3	23
P11413	G6PD	T_Treiber_240212_010612_L33_3	21
P11940	PABPC1 PAB1 PABP1 PABPC2	T_Treiber_240212_010612_L33_3	2
P12643	BMP2 BMP2A	T_Treiber_240212_010612_L33_3	1
P13489	RNH1 PRI RNH	T_Treiber_240212_010612_L33_3	1
P13804	ETFA	T_Treiber_240212_010612_L33_3	1
P13929	ENO3	T_Treiber_240212_010612_L33_3	1
P14618	PKM OIP3 PK2 PK3 PKM2	T_Treiber_240212_010612_L33_3	30
P14866	HNRNPL HNRPL P/OKcl.14	T_Treiber_240212_010612_L33_3	7
P14868	DARS PIG40	T_Treiber_240212_010612_L33_3	20
P15121	AKR1B1 ALDR1	T_Treiber_240212_010612_L33_3	9
P15880	RPS2 RPS4	T_Treiber_240212_010612_L33_3	3
P16401	HIST1H1B H1F5	T_Treiber_240212_010612_L33_3	11
P16403	HIST1H1C H1F2	T_Treiber_240212_010612_L33_3	1
P16989	YBX3 CSDA DBPA	T_Treiber_240212_010612_L33_3	1
P17480	UBTF UBF UBF1	T_Treiber_240212_010612_L33_3	7
P17844	DDX5 G17P1 HELR HLR1	T_Treiber_240212_010612_L33_3	5
P17980	PSMC3 TBP1	T_Treiber_240212_010612_L33_3	1
P17987	TCP1 CCT1 CCTA	T_Treiber_240212_010612_L33_3	3
P18583	SON C21orf50 DBP5 KIAA1019 NREBP HSPC310 HSPC312	T_Treiber_240212_010612_L33_3	1
P18621	RPL17	T_Treiber_240212_010612_L33_3	1
P19099	CYP11B2	T_Treiber_240212_010612_L33_3	1
P19338	NCL	T_Treiber_240212_010612_L33_3	7
P19525	EIF2AK2 PKR PRKR	T_Treiber_240212_010612_L33_3	3
P19878	NCF2 NOXA2 P67PHOX	T_Treiber_240212_010612_L33_3	1
P20020	ATP2B1 PMCA1	T_Treiber_240212_010612_L33_3	1
P20700	LMNB1 LMN2 LMNB	T_Treiber_240212_010612_L33_3	2
P21741	MDK MK1 NEGF2	T_Treiber_240212_010612_L33_3	1
P21796	VDAC1 VDAC	T_Treiber_240212_010612_L33_3	5
P22004	BMP6 VGR	T_Treiber_240212_010612_L33_3	1
P22087	FBL FIB1 FLRN	T_Treiber_240212_010612_L33_3	11
P22570	FDXR ADXR	T_Treiber_240212_010612_L33_3	1
P22626	HNRNPA2B1 HNRPA2B1	T_Treiber_240212_010612_L33_3	19
P22695	UQCRC2	T_Treiber_240212_010612_L33_3	1
P23246	SFPQ PSF	T_Treiber_240212_010612_L33_3	20
P23526	AHCY SAHH	T_Treiber_240212_010612_L33_3	6
P25705	ATP5A1 ATP5A ATP5AL2 ATPM	T_Treiber_240212_010612_L33_3	13
P26368	U2AF2 U2AF65	T_Treiber_240212_010612_L33_3	9
P26373	RPL13 BBC1 OK/SW-cl.46	T_Treiber_240212_010612_L33_3	4
P26599	PTBP1 PTB	T_Treiber_240212_010612_L33_3	34
P26641	EEF1G EF1G PRO1608	T_Treiber_240212_010612_L33_3	6
P27797	CALR CRTC	T_Treiber_240212_010612_L33_3	10
P29401	TKT	T_Treiber_240212_010612_L33_3	1
P29474	NOS3	T_Treiber_240212_010612_L33_3	1
P29692	EEF1D EF1D	T_Treiber_240212_010612_L33_3	2
P30101	PDIA3 ERP57 ERP60 GRP58	T_Treiber_240212_010612_L33_3	9
P30153	PPP2R1A	T_Treiber_240212_010612_L33_3	1
P30837	ALDH1B1 ALDH5 ALDHX	T_Treiber_240212_010612_L33_3	1
P30838	ALDH3A1 ALDH3	T_Treiber_240212_010612_L33_3	6
P31942	HNRNPH3 HNRPH3	T_Treiber_240212_010612_L33_3	2
P31943	HNRNPH1 HNRPH HNRPH1	T_Treiber_240212_010612_L33_3	3
P34897	SHMT2	T_Treiber_240212_010612_L33_3	1
P35250	RFC2	T_Treiber_240212_010612_L33_3	1
P35268	RPL22	T_Treiber_240212_010612_L33_3	1
P36578	RPL4 RPL1	T_Treiber_240212_010612_L33_3	20
P36957	DLST DLTS	T_Treiber_240212_010612_L33_3	1
P37837	TALDO1 TAL TALDO TALDOR	T_Treiber_240212_010612_L33_3	4
P38159	RBMX HNRPG RBMXP1	T_Treiber_240212_010612_L33_3	1
P38919	EIF4A3 DDX48 KIAA0111	T_Treiber_240212_010612_L33_3	6
P39023	RPL3 OK/SW-cl.32	T_Treiber_240212_010612_L33_3	8
P39656	DDOST KIAA0115 OST48 OK/SW-cl.45	T_Treiber_240212_010612_L33_3	3
P39748	FEN1 RAD2	T_Treiber_240212_010612_L33_3	1
P40227	CCT6A CCT6 CCTZ	T_Treiber_240212_010612_L33_3	4
P40925	MDH1 MDHA	T_Treiber_240212_010612_L33_3	1
P40926	MDH2	T_Treiber_240212_010612_L33_3	12
P41091	EIF2S3 EIF2G	T_Treiber_240212_010612_L33_3	2
P42330	AKR1C3 DDH1 HSD17B5 KIAA0119 PGFS	T_Treiber_240212_010612_L33_3	1
P42765	ACAA2	T_Treiber_240212_010612_L33_3	1
P42766	RPL35	T_Treiber_240212_010612_L33_3	3
P43243	MATR3 KIAA0723	T_Treiber_240212_010612_L33_3	36
P43307	SSR1 TRAPA PSEC0262	T_Treiber_240212_010612_L33_3	1
P43490	NAMPT PBEF PBEF1	T_Treiber_240212_010612_L33_3	3
P45880	VDAC2	T_Treiber_240212_010612_L33_3	2
P46777	RPL5 MSTP030	T_Treiber_240212_010612_L33_3	25
P46783	RPS10	T_Treiber_240212_010612_L33_3	1
P47755	CAPZA2	T_Treiber_240212_010612_L33_3	1
P47914	RPL29	T_Treiber_240212_010612_L33_3	1
P48643	CCT5 CCTE KIAA0098	T_Treiber_240212_010612_L33_3	1
P49368	CCT3 CCTG TRIC5	T_Treiber_240212_010612_L33_3	6
P49411	TUFM	T_Treiber_240212_010612_L33_3	14
P50213	IDH3A	T_Treiber_240212_010612_L33_3	2
P50395	GDI2 RABGDIB	T_Treiber_240212_010612_L33_3	1
P50454	SERPINH1 CBP1 CBP2 HSP47 SERPINH2 PIG14	T_Treiber_240212_010612_L33_3	3
P50914	RPL14	T_Treiber_240212_010612_L33_3	2
P50990	CCT8 C21orf112 CCTQ KIAA0002	T_Treiber_240212_010612_L33_3	6
P50991	CCT4 CCTD SRB	T_Treiber_240212_010612_L33_3	5
P51114	FXR1	T_Treiber_240212_010612_L33_3	1
P51398	DAP3 MRPS29	T_Treiber_240212_010612_L33_3	1
P51648	ALDH3A2 ALDH10 FALDH	T_Treiber_240212_010612_L33_3	1
P51991	HNRNPA3 HNRPA3	T_Treiber_240212_010612_L33_3	7
P52209	PGD PGDH	T_Treiber_240212_010612_L33_3	10
P52272	HNRNPM HNRPM NAGR1	T_Treiber_240212_010612_L33_3	11
P52292	KPNA2 RCH1 SRP1	T_Treiber_240212_010612_L33_3	3
P52597	HNRNPF HNRPF	T_Treiber_240212_010612_L33_3	1
P52895	AKR1C2 DDH2	T_Treiber_240212_010612_L33_3	1
P55060	CSE1L CAS XPO2	T_Treiber_240212_010612_L33_3	1
P55084	HADHB MSTP029	T_Treiber_240212_010612_L33_3	2
P55209	NAP1L1 NRP	T_Treiber_240212_010612_L33_3	2
P55265	ADAR ADAR1 DSRAD G1P1 IFI4	T_Treiber_240212_010612_L33_3	22
P60842	EIF4A1 DDX2A EIF4A	T_Treiber_240212_010612_L33_3	6
P61247	RPS3A FTE1 MFTL	T_Treiber_240212_010612_L33_3	5
P61619	SEC61A1 SEC61A	T_Treiber_240212_010612_L33_3	1
P61978	HNRNPK HNRPK	T_Treiber_240212_010612_L33_3	11
P62136	PPP1CA PPP1A	T_Treiber_240212_010612_L33_3	1
P62191	PSMC1	T_Treiber_240212_010612_L33_3	2
P62266	RPS23	T_Treiber_240212_010612_L33_3	1
P62277	RPS13	T_Treiber_240212_010612_L33_3	2
P62333	PSMC6 SUG2	T_Treiber_240212_010612_L33_3	1
P62495	ETF1 ERF1 RF1 SUP45L1	T_Treiber_240212_010612_L33_3	1
P62701	RPS4X CCG2 RPS4 SCAR	T_Treiber_240212_010612_L33_3	2
P62750	RPL23A	T_Treiber_240212_010612_L33_3	3
P62753	RPS6 OK/SW-cl.2	T_Treiber_240212_010612_L33_3	3
P62805	HIST1H4A H4/A H4FA; HIST1H4B H4/I H4FI; HIST1H4C H4/G H4FG; HIST1H4D H4/B H4FB; HIST1H4E H4/J H4FJ; HIST1H4F H4/C H4FC; HIST1H4H H4/H H4FH; HIST1H4I H4/M H4FM; HIST1H4J H4/E H4FE; HIST1H4K H4/D H4FD; HIST1H4L H4/K H4FK; HIST2H4A H4/N H4F2 H4FN HIST2H4; HIST2H4B H4/O H4FO; HIST4H4	T_Treiber_240212_010612_L33_3	2
P62861	FAU	T_Treiber_240212_010612_L33_3	2
P62891	RPL39	T_Treiber_240212_010612_L33_3	1
P62899	RPL31	T_Treiber_240212_010612_L33_3	1
P62917	RPL8	T_Treiber_240212_010612_L33_3	1
P62995	TRA2B SFRS10	T_Treiber_240212_010612_L33_3	5
P63132	HERVK_113	T_Treiber_240212_010612_L33_3	1
P63244	RACK1 GNB2L1 HLC7 PIG21	T_Treiber_240212_010612_L33_3	5
P67809	YBX1 NSEP1 YB1	T_Treiber_240212_010612_L33_3	2
P68366	TUBA4A TUBA1	T_Treiber_240212_010612_L33_3	2
P78371	CCT2 99D8.1 CCTB	T_Treiber_240212_010612_L33_3	5
P82650	MRPS22 C3orf5 RPMS22 GK002	T_Treiber_240212_010612_L33_3	1
P83731	RPL24	T_Treiber_240212_010612_L33_3	2
Q00839	HNRNPU C1orf199 HNRPU SAFA U21.1	T_Treiber_240212_010612_L33_3	6
Q01085	TIAL1	T_Treiber_240212_010612_L33_3	1
Q01105	SET	T_Treiber_240212_010612_L33_3	1
Q01130	SRSF2 SFRS2	T_Treiber_240212_010612_L33_3	1
Q02252	ALDH6A1 MMSDH	T_Treiber_240212_010612_L33_3	1
Q02790	FKBP4 FKBP52	T_Treiber_240212_010612_L33_3	1
Q02878	RPL6 TXREB1	T_Treiber_240212_010612_L33_3	12
Q05639	EEF1A2 EEF1AL STN	T_Treiber_240212_010612_L33_3	1
Q05BV3	EML5	T_Treiber_240212_010612_L33_3	1
Q07666	KHDRBS1 SAM68	T_Treiber_240212_010612_L33_3	1
Q07960	ARHGAP1 CDC42GAP RHOGAP1	T_Treiber_240212_010612_L33_3	1
Q08211	DHX9 DDX9 LKP NDH2	T_Treiber_240212_010612_L33_3	41
Q09028	RBBP4 RBAP48	T_Treiber_240212_010612_L33_3	2
Q12888	TP53BP1	T_Treiber_240212_010612_L33_3	1
Q12904	AIMP1 EMAP2 SCYE1	T_Treiber_240212_010612_L33_3	11
Q12905	ILF2 NF45 PRO3063	T_Treiber_240212_010612_L33_3	36
Q12906	ILF3 DRBF MPHOSPH4 NF90	T_Treiber_240212_010612_L33_3	6
Q13148	TARDBP TDP43	T_Treiber_240212_010612_L33_3	1
Q13151	HNRNPA0 HNRPA0	T_Treiber_240212_010612_L33_3	1
Q13155	AIMP2 JTV1 PRO0992	T_Treiber_240212_010612_L33_3	4
Q13206	DDX10	T_Treiber_240212_010612_L33_3	3
Q13247	SRSF6 SFRS6 SRP55	T_Treiber_240212_010612_L33_3	2
Q13263	TRIM28 KAP1 RNF96 TIF1B	T_Treiber_240212_010612_L33_3	2
Q13283	G3BP1 G3BP	T_Treiber_240212_010612_L33_3	1
Q13428	TCOF1	T_Treiber_240212_010612_L33_3	1
Q13509	TUBB3 TUBB4	T_Treiber_240212_010612_L33_3	6
Q13595	TRA2A	T_Treiber_240212_010612_L33_3	2
Q13838	DDX39B BAT1 UAP56	T_Treiber_240212_010612_L33_3	4
Q13885	TUBB2A TUBB2	T_Treiber_240212_010612_L33_3	1
Q14103	HNRNPD AUF1 HNRPD	T_Treiber_240212_010612_L33_3	2
Q14692	BMS1 BMS1L KIAA0187	T_Treiber_240212_010612_L33_3	5
Q14914	PTGR1 LTB4DH	T_Treiber_240212_010612_L33_3	1
Q14CM0	FRMPD4 KIAA0316 PDZD10 PDZK10	T_Treiber_240212_010612_L33_3	1
Q15008	PSMD6 KIAA0107 PFAAP4	T_Treiber_240212_010612_L33_3	1
Q15084	PDIA6 ERP5 P5 TXNDC7	T_Treiber_240212_010612_L33_3	6
Q15165	PON2	T_Treiber_240212_010612_L33_3	1
Q15166	PON3	T_Treiber_240212_010612_L33_3	1
Q15181	PPA1 IOPPP PP	T_Treiber_240212_010612_L33_3	1
Q15233	NONO NRB54	T_Treiber_240212_010612_L33_3	35
Q15365	PCBP1	T_Treiber_240212_010612_L33_3	3
Q15366	PCBP2	T_Treiber_240212_010612_L33_3	1
Q15397	PUM3 cPERP-C KIAA0020 PUF-A XTP5	T_Treiber_240212_010612_L33_3	1
Q15633	TARBP2 TRBP	T_Treiber_240212_010612_L33_3	1
Q15717	ELAVL1 HUR	T_Treiber_240212_010612_L33_3	9
Q16555	DPYSL2 CRMP2 ULIP2	T_Treiber_240212_010612_L33_3	1
Q16563	SYPL1 SYPL	T_Treiber_240212_010612_L33_3	1
Q16629	SRSF7 SFRS7	T_Treiber_240212_010612_L33_3	2
Q16881	TXNRD1 GRIM12 KDRF	T_Treiber_240212_010612_L33_3	1
Q2M243	CCDC27	T_Treiber_240212_010612_L33_3	1
Q2TAY7	SMU1	T_Treiber_240212_010612_L33_3	1
Q3BBV1	NBPF20	T_Treiber_240212_010612_L33_3	1
Q3ZCM7	TUBB8	T_Treiber_240212_010612_L33_3	1
Q4G0J3	LARP7 HDCMA18P	T_Treiber_240212_010612_L33_3	4
Q4KWH8	PLCH1 KIAA1069 PLCL3	T_Treiber_240212_010612_L33_3	1
Q4ZHG4	FNDC1 FNDC2 KIAA1866 MEL4B3	T_Treiber_240212_010612_L33_3	1
Q5H9U9	DDX60L	T_Treiber_240212_010612_L33_3	2
Q5SSJ5	HP1BP3	T_Treiber_240212_010612_L33_3	1
Q5T6X4	FAM162B C6orf189	T_Treiber_240212_010612_L33_3	1
Q5VSL9	STRIP1 FAM40A KIAA1761	T_Treiber_240212_010612_L33_3	1
Q5VTQ0	TTC39B C9orf52	T_Treiber_240212_010612_L33_3	1
Q6V1P9	DCHS2 CDH27 CDHJ PCDH23 PCDHJ	T_Treiber_240212_010612_L33_3	1
Q6YN16	HSDL2 C9orf99 SDR13C1	T_Treiber_240212_010612_L33_3	1
Q6ZUX3	TOGARAM2 FAM179A	T_Treiber_240212_010612_L33_3	1
Q6ZV73	FGD6 KIAA1362 ZFYVE24	T_Treiber_240212_010612_L33_3	1
Q7L014	DDX46 KIAA0801	T_Treiber_240212_010612_L33_3	1
Q86SE5	RALYL HNRPCL3	T_Treiber_240212_010612_L33_3	1
Q86U42	PABPN1 PAB2 PABP2	T_Treiber_240212_010612_L33_3	1
Q86VV8	RTTN	T_Treiber_240212_010612_L33_3	1
Q86WN1	FCHSD1 UNQ737/PRO1431	T_Treiber_240212_010612_L33_3	1
Q86X67	NUDT13	T_Treiber_240212_010612_L33_3	1
Q86YA3	ZGRF1 C4orf21	T_Treiber_240212_010612_L33_3	1
Q86YF9	DZIP1 DZIP DZIP2 KIAA0996	T_Treiber_240212_010612_L33_3	1
Q8IWW8	ADHFE1 HMFT2263	T_Treiber_240212_010612_L33_3	1
Q8IX01	SUGP2 KIAA0365 SFRS14	T_Treiber_240212_010612_L33_3	8
Q8IZJ6	TDH SDR14E1P	T_Treiber_240212_010612_L33_3	1
Q8IZL8	PELP1 HMX3 MNAR	T_Treiber_240212_010612_L33_3	1
Q8N3J2	METTL4	T_Treiber_240212_010612_L33_3	1
Q8N684	CPSF7	T_Treiber_240212_010612_L33_3	1
Q8NBS9	TXNDC5 TLP46 UNQ364/PRO700	T_Treiber_240212_010612_L33_3	2
Q8NCA5	FAM98A	T_Treiber_240212_010612_L33_3	3
Q8NDG6	TDRD9 C14orf75	T_Treiber_240212_010612_L33_3	1
Q8TDN6	BRIX1 BRIX BXDC2	T_Treiber_240212_010612_L33_3	3
Q8TED0	UTP15	T_Treiber_240212_010612_L33_3	2
Q8TEK3	DOT1L KIAA1814 KMT4	T_Treiber_240212_010612_L33_3	1
Q8WXF1	PSPC1 PSP1	T_Treiber_240212_010612_L33_3	4
Q92522	H1FX	T_Treiber_240212_010612_L33_3	1
Q92804	TAF15 RBP56 TAF2N	T_Treiber_240212_010612_L33_3	2
Q92817	EVPL	T_Treiber_240212_010612_L33_3	1
Q92879	CELF1 BRUNOL2 CUGBP CUGBP1 NAB50	T_Treiber_240212_010612_L33_3	5
Q92901	RPL3L	T_Treiber_240212_010612_L33_3	1
Q92945	KHSRP FUBP2	T_Treiber_240212_010612_L33_3	2
Q96AG4	LRRC59 PRO1855	T_Treiber_240212_010612_L33_3	3
Q96DI7	SNRNP40 PRP8BP SFP38 WDR57	T_Treiber_240212_010612_L33_3	1
Q96EB6	SIRT1 SIR2L1	T_Treiber_240212_010612_L33_3	1
Q96I24	FUBP3 FBP3	T_Treiber_240212_010612_L33_3	6
Q96KG9	SCYL1 CVAK90 GKLP NTKL TAPK TEIF TRAP HT019	T_Treiber_240212_010612_L33_3	1
Q96M42	LINC00479 C21orf129 PRED76	T_Treiber_240212_010612_L33_3	1
Q96MA6	AK8 C9orf98	T_Treiber_240212_010612_L33_3	1
Q96PQ7	KLHL5	T_Treiber_240212_010612_L33_3	1
Q99536	VAT1	T_Treiber_240212_010612_L33_3	2
Q99623	PHB2 BAP REA	T_Treiber_240212_010612_L33_3	3
Q99728	BARD1	T_Treiber_240212_010612_L33_3	1
Q99729	HNRNPAB ABBP1 HNRPAB	T_Treiber_240212_010612_L33_3	2
Q99832	CCT7 CCTH NIP7-1	T_Treiber_240212_010612_L33_3	2
Q99873	PRMT1 HMT2 HRMT1L2 IR1B4	T_Treiber_240212_010612_L33_3	2
Q9BUJ2	HNRNPUL1 E1BAP5 HNRPUL1	T_Treiber_240212_010612_L33_3	10
Q9BV38	WDR18	T_Treiber_240212_010612_L33_3	1
Q9BVP2	GNL3 E2IG3 NS	T_Treiber_240212_010612_L33_3	5
Q9BXY0	MAK16 RBM13	T_Treiber_240212_010612_L33_3	2
Q9BYT8	NLN AGTBP KIAA1226	T_Treiber_240212_010612_L33_3	1
Q9BZE4	GTPBP4 CRFG NOG1	T_Treiber_240212_010612_L33_3	5
Q9GZL7	WDR12	T_Treiber_240212_010612_L33_3	2
Q9H093	NUAK2 OMPHK2 SNARK	T_Treiber_240212_010612_L33_3	1
Q9H6K5	PRR36	T_Treiber_240212_010612_L33_3	1
Q9H7Y0	CXorf36 DIA1R UNQ1862/PRO3743	T_Treiber_240212_010612_L33_3	1
Q9H853	TUBA4B TUBA4	T_Treiber_240212_010612_L33_3	1
Q9H9Y2	RPF1 BXDC5	T_Treiber_240212_010612_L33_3	1
Q9HBA0	TRPV4 VRL2 VROAC	T_Treiber_240212_010612_L33_3	1
Q9HCC0	MCCC2 MCCB	T_Treiber_240212_010612_L33_3	2
Q9HCD5	NCOA5 KIAA1637	T_Treiber_240212_010612_L33_3	2
Q9HCM3	KIAA1549	T_Treiber_240212_010612_L33_3	1
Q9HDC9	APMAP C20orf3 UNQ1869/PRO4305	T_Treiber_240212_010612_L33_3	4
Q9NQC3	RTN4 KIAA0886 NOGO My043 SP1507	T_Treiber_240212_010612_L33_3	2
Q9NQS7	INCENP	T_Treiber_240212_010612_L33_3	1
Q9NR30	DDX21	T_Treiber_240212_010612_L33_3	1
Q9NUD5	ZCCHC3 C20orf99	T_Treiber_240212_010612_L33_3	4
Q9NUL3	STAU2	T_Treiber_240212_010612_L33_3	14
Q9NW13	RBM28	T_Treiber_240212_010612_L33_3	2
Q9NWT1	PAK1IP1 PIP1 WDR84	T_Treiber_240212_010612_L33_3	1
Q9NX58	LYAR PNAS-5	T_Treiber_240212_010612_L33_3	5
Q9NY93	DDX56 DDX21 NOH61	T_Treiber_240212_010612_L33_3	1
Q9NZI8	IGF2BP1 CRDBP VICKZ1 ZBP1	T_Treiber_240212_010612_L33_3	1
Q9NZJ5	EIF2AK3 PEK PERK	T_Treiber_240212_010612_L33_3	2
Q9UHX1	PUF60 FIR ROBPI SIAHBP1	T_Treiber_240212_010612_L33_3	4
Q9UJZ1	STOML2 SLP2 HSPC108	T_Treiber_240212_010612_L33_3	1
Q9UK61	FAM208A C3orf63 KIAA1105 TASOR	T_Treiber_240212_010612_L33_3	1
Q9UKA9	PTBP2 NPTB PTB PTBLP	T_Treiber_240212_010612_L33_3	1
Q9UKM9	RALY HNRPCL2 P542	T_Treiber_240212_010612_L33_3	4
Q9UL40	ZNF346 JAZ	T_Treiber_240212_010612_L33_3	6
Q9ULV4	CORO1C CRN2 CRNN4	T_Treiber_240212_010612_L33_3	2
Q9UMR3	TBX20	T_Treiber_240212_010612_L33_3	1
Q9UMS4	PRPF19 NMP200 PRP19 SNEV	T_Treiber_240212_010612_L33_3	2
Q9UQ80	PA2G4 EBP1	T_Treiber_240212_010612_L33_3	1
Q9Y230	RUVBL2 INO80J TIP48 TIP49B CGI-46	T_Treiber_240212_010612_L33_3	6
Q9Y265	RUVBL1 INO80H NMP238 TIP49 TIP49A	T_Treiber_240212_010612_L33_3	2
Q9Y2P8	RCL1 RNAC RPC2 RPCL1 RTC2 HSPC338	T_Treiber_240212_010612_L33_3	3
Q9Y2X3	NOP58 NOL5 NOP5 HSPC120	T_Treiber_240212_010612_L33_3	9
Q9Y305	ACOT9 CGI-16	T_Treiber_240212_010612_L33_3	1
Q9Y383	LUC7L2 CGI-59 CGI-74	T_Treiber_240212_010612_L33_3	2
Q9Y3A4	RRP7A CGI-96	T_Treiber_240212_010612_L33_3	1
Q9Y3I0	RTCB C22orf28 HSPC117	T_Treiber_240212_010612_L33_3	6
Q9Y5P6	GMPPB	T_Treiber_240212_010612_L33_3	1
colSum		T_Treiber_240212_010612_L33_3	1488
A0MZ66	SHTN1 KIAA1598	T_Treiber_240212_010612_L33_4	1
A4D1S5	RAB19 RAB19B	T_Treiber_240212_010612_L33_4	1
A8MWL6		T_Treiber_240212_010612_L33_4	1
B7ZW38	HNRNPCL3	T_Treiber_240212_010612_L33_4	1
E9PRG8	C11orf98	T_Treiber_240212_010612_L33_4	1
O00194	RAB27B	T_Treiber_240212_010612_L33_4	1
O00299	CLIC1 G6 NCC27	T_Treiber_240212_010612_L33_4	1
O14682	ENC1 KLHL37 NRPB PIG10	T_Treiber_240212_010612_L33_4	1
O14818	PSMA7 HSPC	T_Treiber_240212_010612_L33_4	2
O14880	MGST3	T_Treiber_240212_010612_L33_4	1
O14950	MYL12B MRLC2 MYLC2B	T_Treiber_240212_010612_L33_4	1
O15075	DCLK1 DCAMKL1 DCDC3A KIAA0369	T_Treiber_240212_010612_L33_4	1
O43324	EEF1E1 AIMP3 P18	T_Treiber_240212_010612_L33_4	7
O43435	TBX1	T_Treiber_240212_010612_L33_4	1
O43809	NUDT21 CFIM25 CPSF25 CPSF5	T_Treiber_240212_010612_L33_4	5
O60353	FZD6	T_Treiber_240212_010612_L33_4	1
O60522	TDRD6	T_Treiber_240212_010612_L33_4	1
O75494	SRSF10 FUSIP1 FUSIP2 SFRS13A TASR	T_Treiber_240212_010612_L33_4	1
O75683	SURF6 SURF-6	T_Treiber_240212_010612_L33_4	1
O94910	ADGRL1 KIAA0821 LEC2 LPHN1	T_Treiber_240212_010612_L33_4	1
O95180	CACNA1H	T_Treiber_240212_010612_L33_4	1
O95292	VAPB UNQ484/PRO983	T_Treiber_240212_010612_L33_4	1
O95478	NSA2 TINP1 HUSSY-29	T_Treiber_240212_010612_L33_4	4
O95613	PCNT KIAA0402 PCNT2	T_Treiber_240212_010612_L33_4	1
O95758	PTBP3 ROD1	T_Treiber_240212_010612_L33_4	1
O95793	STAU1 STAU	T_Treiber_240212_010612_L33_4	1
O95863	SNAI1 SNAH	T_Treiber_240212_010612_L33_4	1
O95994	AGR2 AG2 UNQ515/PRO1030	T_Treiber_240212_010612_L33_4	1
P00352	ALDH1A1 ALDC ALDH1 PUMB1	T_Treiber_240212_010612_L33_4	1
P00403	MT-CO2 COII COXII MTCO2	T_Treiber_240212_010612_L33_4	1
P04632	CAPNS1 CAPN4 CAPNS	T_Treiber_240212_010612_L33_4	1
P04792	HSPB1 HSP27 HSP28	T_Treiber_240212_010612_L33_4	3
P05141	SLC25A5 ANT2	T_Treiber_240212_010612_L33_4	4
P05386	RPLP1 RRP1	T_Treiber_240212_010612_L33_4	1
P05388	RPLP0	T_Treiber_240212_010612_L33_4	1
P05783	KRT18 CYK18 PIG46	T_Treiber_240212_010612_L33_4	4
P06748	NPM1 NPM	T_Treiber_240212_010612_L33_4	1
P07305	H1F0 H1FV	T_Treiber_240212_010612_L33_4	3
P07339	CTSD CPSD	T_Treiber_240212_010612_L33_4	2
P07437	TUBB TUBB5 OK/SW-cl.56	T_Treiber_240212_010612_L33_4	2
P07737	PFN1	T_Treiber_240212_010612_L33_4	7
P07741	APRT	T_Treiber_240212_010612_L33_4	1
P07858	CTSB CPSB	T_Treiber_240212_010612_L33_4	4
P07910	HNRNPC HNRPC	T_Treiber_240212_010612_L33_4	5
P08579	SNRPB2	T_Treiber_240212_010612_L33_4	2
P08670	VIM	T_Treiber_240212_010612_L33_4	1
P08708	RPS17 RPS17L	T_Treiber_240212_010612_L33_4	5
P08758	ANXA5 ANX5 ENX2 PP4	T_Treiber_240212_010612_L33_4	1
P09211	GSTP1 FAEES3 GST3	T_Treiber_240212_010612_L33_4	3
P09382	LGALS1	T_Treiber_240212_010612_L33_4	4
P09601	HMOX1 HO HO1	T_Treiber_240212_010612_L33_4	1
P09651	HNRNPA1 HNRPA1	T_Treiber_240212_010612_L33_4	1
P09661	SNRPA1	T_Treiber_240212_010612_L33_4	1
P09936	UCHL1	T_Treiber_240212_010612_L33_4	2
P0C0S5	H2AFZ H2AZ	T_Treiber_240212_010612_L33_4	2
P0C7M7	ACSM4	T_Treiber_240212_010612_L33_4	1
P0C7P4	UQCRFS1P1 UQCRFSL1	T_Treiber_240212_010612_L33_4	2
P0C7W0	PRR29 C17orf72	T_Treiber_240212_010612_L33_4	1
P0DN76	U2AF1L5	T_Treiber_240212_010612_L33_4	1
P10412	HIST1H1E H1F4	T_Treiber_240212_010612_L33_4	3
P10515	DLAT DLTA	T_Treiber_240212_010612_L33_4	1
P10599	TXN TRDX TRX TRX1	T_Treiber_240212_010612_L33_4	4
P10620	MGST1 GST12 MGST	T_Treiber_240212_010612_L33_4	3
P12004	PCNA	T_Treiber_240212_010612_L33_4	3
P14618	PKM OIP3 PK2 PK3 PKM2	T_Treiber_240212_010612_L33_4	1
P14678	SNRPB COD SNRPB1	T_Treiber_240212_010612_L33_4	1
P15259	PGAM2 PGAMM	T_Treiber_240212_010612_L33_4	2
P15428	HPGD PGDH1 SDR36C1	T_Treiber_240212_010612_L33_4	2
P15531	NME1 NDPKA NM23	T_Treiber_240212_010612_L33_4	1
P15559	NQO1 DIA4 NMOR1	T_Treiber_240212_010612_L33_4	4
P15880	RPS2 RPS4	T_Treiber_240212_010612_L33_4	17
P16401	HIST1H1B H1F5	T_Treiber_240212_010612_L33_4	8
P16403	HIST1H1C H1F2	T_Treiber_240212_010612_L33_4	2
P17480	UBTF UBF UBF1	T_Treiber_240212_010612_L33_4	5
P18077	RPL35A GIG33	T_Treiber_240212_010612_L33_4	4
P18085	ARF4 ARF2	T_Treiber_240212_010612_L33_4	3
P18124	RPL7	T_Treiber_240212_010612_L33_4	14
P18621	RPL17	T_Treiber_240212_010612_L33_4	18
P19525	EIF2AK2 PKR PRKR	T_Treiber_240212_010612_L33_4	6
P20339	RAB5A RAB5	T_Treiber_240212_010612_L33_4	1
P20340	RAB6A RAB6	T_Treiber_240212_010612_L33_4	1
P22087	FBL FIB1 FLRN	T_Treiber_240212_010612_L33_4	4
P22626	HNRNPA2B1 HNRPA2B1	T_Treiber_240212_010612_L33_4	2
P23246	SFPQ PSF	T_Treiber_240212_010612_L33_4	3
P23284	PPIB CYPB	T_Treiber_240212_010612_L33_4	8
P23396	RPS3 OK/SW-cl.26	T_Treiber_240212_010612_L33_4	16
P23528	CFL1 CFL	T_Treiber_240212_010612_L33_4	4
P24390	KDELR1 ERD2.1	T_Treiber_240212_010612_L33_4	1
P24534	EEF1B2 EEF1B EF1B	T_Treiber_240212_010612_L33_4	1
P24821	TNC HXB	T_Treiber_240212_010612_L33_4	1
P25398	RPS12	T_Treiber_240212_010612_L33_4	8
P25788	PSMA3 HC8 PSC8	T_Treiber_240212_010612_L33_4	3
P25789	PSMA4 HC9 PSC9	T_Treiber_240212_010612_L33_4	1
P26368	U2AF2 U2AF65	T_Treiber_240212_010612_L33_4	2
P26373	RPL13 BBC1 OK/SW-cl.46	T_Treiber_240212_010612_L33_4	7
P26599	PTBP1 PTB	T_Treiber_240212_010612_L33_4	7
P27348	YWHAQ	T_Treiber_240212_010612_L33_4	1
P27449	ATP6V0C ATP6C ATP6L ATPL	T_Treiber_240212_010612_L33_4	1
P27635	RPL10 DXS648E QM	T_Treiber_240212_010612_L33_4	4
P28072	PSMB6 LMPY Y	T_Treiber_240212_010612_L33_4	1
P29474	NOS3	T_Treiber_240212_010612_L33_4	1
P30040	ERP29 C12orf8 ERP28	T_Treiber_240212_010612_L33_4	2
P30041	PRDX6 AOP2 KIAA0106	T_Treiber_240212_010612_L33_4	3
P30048	PRDX3 AOP1	T_Treiber_240212_010612_L33_4	4
P30050	RPL12	T_Treiber_240212_010612_L33_4	5
P31943	HNRNPH1 HNRPH HNRPH1	T_Treiber_240212_010612_L33_4	1
P31947	SFN HME1	T_Treiber_240212_010612_L33_4	1
P32969	RPL9 OK/SW-cl.103; RPL9P7; RPL9P8; RPL9P9	T_Treiber_240212_010612_L33_4	9
P34981	TRHR	T_Treiber_240212_010612_L33_4	1
P35232	PHB	T_Treiber_240212_010612_L33_4	3
P35268	RPL22	T_Treiber_240212_010612_L33_4	2
P36404	ARL2	T_Treiber_240212_010612_L33_4	1
P36405	ARL3 ARFL3	T_Treiber_240212_010612_L33_4	2
P36542	ATP5C1 ATP5C ATP5CL1	T_Treiber_240212_010612_L33_4	1
P36578	RPL4 RPL1	T_Treiber_240212_010612_L33_4	1
P37108	SRP14	T_Treiber_240212_010612_L33_4	2
P37802	TAGLN2 KIAA0120 CDABP0035	T_Treiber_240212_010612_L33_4	2
P38117	ETFB FP585	T_Treiber_240212_010612_L33_4	3
P38432	COIL CLN80	T_Treiber_240212_010612_L33_4	1
P39019	RPS19	T_Treiber_240212_010612_L33_4	10
P39023	RPL3 OK/SW-cl.32	T_Treiber_240212_010612_L33_4	6
P39687	ANP32A C15orf1 LANP MAPM PHAP1	T_Treiber_240212_010612_L33_4	1
P40429	RPL13A	T_Treiber_240212_010612_L33_4	9
P40616	ARL1	T_Treiber_240212_010612_L33_4	6
P42677	RPS27 MPS1	T_Treiber_240212_010612_L33_4	1
P42766	RPL35	T_Treiber_240212_010612_L33_4	27
P43243	MATR3 KIAA0723	T_Treiber_240212_010612_L33_4	6
P43354	NR4A2 NOT NURR1 TINUR	T_Treiber_240212_010612_L33_4	2
P45973	CBX5 HP1A	T_Treiber_240212_010612_L33_4	1
P46776	RPL27A	T_Treiber_240212_010612_L33_4	8
P46777	RPL5 MSTP030	T_Treiber_240212_010612_L33_4	11
P46778	RPL21	T_Treiber_240212_010612_L33_4	7
P46779	RPL28	T_Treiber_240212_010612_L33_4	5
P46781	RPS9	T_Treiber_240212_010612_L33_4	15
P46782	RPS5	T_Treiber_240212_010612_L33_4	4
P46783	RPS10	T_Treiber_240212_010612_L33_4	2
P46821	MAP1B	T_Treiber_240212_010612_L33_4	1
P47914	RPL29	T_Treiber_240212_010612_L33_4	6
P47985	UQCRFS1	T_Treiber_240212_010612_L33_4	2
P48047	ATP5O ATPO	T_Treiber_240212_010612_L33_4	1
P48556	PSMD8	T_Treiber_240212_010612_L33_4	1
P48643	CCT5 CCTE KIAA0098	T_Treiber_240212_010612_L33_4	1
P49207	RPL34	T_Treiber_240212_010612_L33_4	1
P49458	SRP9	T_Treiber_240212_010612_L33_4	1
P49720	PSMB3	T_Treiber_240212_010612_L33_4	1
P49746	THBS3 TSP3	T_Treiber_240212_010612_L33_4	1
P49755	TMED10 TMP21	T_Treiber_240212_010612_L33_4	1
P50454	SERPINH1 CBP1 CBP2 HSP47 SERPINH2 PIG14	T_Treiber_240212_010612_L33_4	1
P50914	RPL14	T_Treiber_240212_010612_L33_4	4
P51148	RAB5C RABL	T_Treiber_240212_010612_L33_4	2
P51149	RAB7A RAB7	T_Treiber_240212_010612_L33_4	3
P51659	HSD17B4 EDH17B4 SDR8C1	T_Treiber_240212_010612_L33_4	1
P51693	APLP1	T_Treiber_240212_010612_L33_4	1
P52272	HNRNPM HNRPM NAGR1	T_Treiber_240212_010612_L33_4	3
P52565	ARHGDIA GDIA1	T_Treiber_240212_010612_L33_4	1
P52597	HNRNPF HNRPF	T_Treiber_240212_010612_L33_4	1
P55011	SLC12A2 NKCC1	T_Treiber_240212_010612_L33_4	1
P55769	SNU13 NHP2L1	T_Treiber_240212_010612_L33_4	2
P55854	SUMO3 SMT3A SMT3H1	T_Treiber_240212_010612_L33_4	1
P56537	EIF6 EIF3A ITGB4BP OK/SW-cl.27	T_Treiber_240212_010612_L33_4	5
P57088	TMEM33 DB83	T_Treiber_240212_010612_L33_4	1
P59190	RAB15	T_Treiber_240212_010612_L33_4	1
P60174	TPI1 TPI	T_Treiber_240212_010612_L33_4	4
P60660	MYL6	T_Treiber_240212_010612_L33_4	1
P60866	RPS20	T_Treiber_240212_010612_L33_4	5
P60900	PSMA6 PROS27	T_Treiber_240212_010612_L33_4	2
P60981	DSTN ACTDP DSN	T_Treiber_240212_010612_L33_4	1
P61026	RAB10	T_Treiber_240212_010612_L33_4	2
P61088	UBE2N BLU	T_Treiber_240212_010612_L33_4	1
P61204	ARF3	T_Treiber_240212_010612_L33_4	3
P61247	RPS3A FTE1 MFTL	T_Treiber_240212_010612_L33_4	11
P61254	RPL26	T_Treiber_240212_010612_L33_4	1
P61313	RPL15 EC45 TCBAP0781	T_Treiber_240212_010612_L33_4	8
P61326	MAGOH MAGOHA	T_Treiber_240212_010612_L33_4	1
P61353	RPL27	T_Treiber_240212_010612_L33_4	13
P61513	RPL37A	T_Treiber_240212_010612_L33_4	1
P61604	HSPE1	T_Treiber_240212_010612_L33_4	3
P61923	COPZ1 COPZ CGI-120 HSPC181	T_Treiber_240212_010612_L33_4	1
P61927	RPL37	T_Treiber_240212_010612_L33_4	1
P61978	HNRNPK HNRPK	T_Treiber_240212_010612_L33_4	4
P61981	YWHAG	T_Treiber_240212_010612_L33_4	1
P62081	RPS7	T_Treiber_240212_010612_L33_4	5
P62241	RPS8 OK/SW-cl.83	T_Treiber_240212_010612_L33_4	14
P62244	RPS15A OK/SW-cl.82	T_Treiber_240212_010612_L33_4	6
P62249	RPS16	T_Treiber_240212_010612_L33_4	14
P62258	YWHAE	T_Treiber_240212_010612_L33_4	4
P62263	RPS14 PRO2640	T_Treiber_240212_010612_L33_4	8
P62266	RPS23	T_Treiber_240212_010612_L33_4	10
P62269	RPS18 D6S218E	T_Treiber_240212_010612_L33_4	9
P62273	RPS29	T_Treiber_240212_010612_L33_4	1
P62277	RPS13	T_Treiber_240212_010612_L33_4	9
P62280	RPS11	T_Treiber_240212_010612_L33_4	6
P62304	SNRPE	T_Treiber_240212_010612_L33_4	2
P62306	SNRPF PBSCF	T_Treiber_240212_010612_L33_4	1
P62314	SNRPD1	T_Treiber_240212_010612_L33_4	5
P62318	SNRPD3	T_Treiber_240212_010612_L33_4	2
P62330	ARF6	T_Treiber_240212_010612_L33_4	3
P62424	RPL7A SURF-3 SURF3	T_Treiber_240212_010612_L33_4	23
P62491	RAB11A RAB11	T_Treiber_240212_010612_L33_4	4
P62701	RPS4X CCG2 RPS4 SCAR	T_Treiber_240212_010612_L33_4	12
P62750	RPL23A	T_Treiber_240212_010612_L33_4	18
P62753	RPS6 OK/SW-cl.2	T_Treiber_240212_010612_L33_4	19
P62805	HIST1H4A H4/A H4FA; HIST1H4B H4/I H4FI; HIST1H4C H4/G H4FG; HIST1H4D H4/B H4FB; HIST1H4E H4/J H4FJ; HIST1H4F H4/C H4FC; HIST1H4H H4/H H4FH; HIST1H4I H4/M H4FM; HIST1H4J H4/E H4FE; HIST1H4K H4/D H4FD; HIST1H4L H4/K H4FK; HIST2H4A H4/N H4F2 H4FN HIST2H4; HIST2H4B H4/O H4FO; HIST4H4	T_Treiber_240212_010612_L33_4	16
P62820	RAB1A RAB1	T_Treiber_240212_010612_L33_4	1
P62826	RAN ARA24 OK/SW-cl.81	T_Treiber_240212_010612_L33_4	4
P62829	RPL23	T_Treiber_240212_010612_L33_4	7
P62841	RPS15 RIG	T_Treiber_240212_010612_L33_4	5
P62847	RPS24	T_Treiber_240212_010612_L33_4	8
P62851	RPS25	T_Treiber_240212_010612_L33_4	7
P62854	RPS26	T_Treiber_240212_010612_L33_4	6
P62857	RPS28	T_Treiber_240212_010612_L33_4	1
P62861	FAU	T_Treiber_240212_010612_L33_4	3
P62888	RPL30	T_Treiber_240212_010612_L33_4	5
P62891	RPL39	T_Treiber_240212_010612_L33_4	5
P62899	RPL31	T_Treiber_240212_010612_L33_4	3
P62906	RPL10A NEDD6	T_Treiber_240212_010612_L33_4	12
P62910	RPL32 PP9932	T_Treiber_240212_010612_L33_4	9
P62913	RPL11	T_Treiber_240212_010612_L33_4	7
P62917	RPL8	T_Treiber_240212_010612_L33_4	6
P62937	PPIA CYPA	T_Treiber_240212_010612_L33_4	10
P62979	RPS27A UBA80 UBCEP1	T_Treiber_240212_010612_L33_4	2
P63104	YWHAZ	T_Treiber_240212_010612_L33_4	3
P63167	DYNLL1 DLC1 DNCL1 DNCLC1 HDLC1	T_Treiber_240212_010612_L33_4	1
P63173	RPL38	T_Treiber_240212_010612_L33_4	3
P63241	EIF5A	T_Treiber_240212_010612_L33_4	1
P67809	YBX1 NSEP1 YB1	T_Treiber_240212_010612_L33_4	2
P67936	TPM4	T_Treiber_240212_010612_L33_4	1
P68104	EEF1A1 EEF1A EF1A LENG7	T_Treiber_240212_010612_L33_4	3
P68402	PAFAH1B2 PAFAHB	T_Treiber_240212_010612_L33_4	1
P68431	HIST1H3A H3FA; HIST1H3B H3FL; HIST1H3C H3FC; HIST1H3D H3FB; HIST1H3E H3FD; HIST1H3F H3FI; HIST1H3G H3FH; HIST1H3H H3FK; HIST1H3I H3FF; HIST1H3J H3FJ	T_Treiber_240212_010612_L33_4	2
P78417	GSTO1 GSTTLP28	T_Treiber_240212_010612_L33_4	2
P83731	RPL24	T_Treiber_240212_010612_L33_4	13
P83881	RPL36A RPL44 GIG15 MIG6	T_Treiber_240212_010612_L33_4	1
P84090	ERH	T_Treiber_240212_010612_L33_4	1
P84098	RPL19	T_Treiber_240212_010612_L33_4	9
P84103	SRSF3 SFRS3 SRP20	T_Treiber_240212_010612_L33_4	2
P99999	CYCS CYC	T_Treiber_240212_010612_L33_4	1
Q00325	SLC25A3 PHC OK/SW-cl.48	T_Treiber_240212_010612_L33_4	1
Q01130	SRSF2 SFRS2	T_Treiber_240212_010612_L33_4	1
Q01459	CTBS CTB	T_Treiber_240212_010612_L33_4	1
Q01469	FABP5	T_Treiber_240212_010612_L33_4	1
Q02543	RPL18A	T_Treiber_240212_010612_L33_4	8
Q02878	RPL6 TXREB1	T_Treiber_240212_010612_L33_4	4
Q04837	SSBP1 SSBP	T_Treiber_240212_010612_L33_4	1
Q06323	PSME1 IFI5111	T_Treiber_240212_010612_L33_4	1
Q06830	PRDX1 PAGA PAGB TDPX2	T_Treiber_240212_010612_L33_4	1
Q07020	RPL18	T_Treiber_240212_010612_L33_4	8
Q07021	C1QBP GC1QBP HABP1 SF2P32	T_Treiber_240212_010612_L33_4	3
Q07157	TJP1 ZO1	T_Treiber_240212_010612_L33_4	1
Q07955	SRSF1 ASF SF2 SF2P33 SFRS1 OK/SW-cl.3	T_Treiber_240212_010612_L33_4	5
Q08211	DHX9 DDX9 LKP NDH2	T_Treiber_240212_010612_L33_4	10
Q0P6D2	FAM69C C18orf51	T_Treiber_240212_010612_L33_4	1
Q12829	RAB40B SEC4L	T_Treiber_240212_010612_L33_4	1
Q12905	ILF2 NF45 PRO3063	T_Treiber_240212_010612_L33_4	2
Q12906	ILF3 DRBF MPHOSPH4 NF90	T_Treiber_240212_010612_L33_4	1
Q13162	PRDX4	T_Treiber_240212_010612_L33_4	2
Q13242	SRSF9 SFRS9 SRP30C	T_Treiber_240212_010612_L33_4	2
Q13428	TCOF1	T_Treiber_240212_010612_L33_4	2
Q13867	BLMH	T_Treiber_240212_010612_L33_4	1
Q14160	SCRIB CRIB1 KIAA0147 LAP4 SCRB1 VARTUL	T_Treiber_240212_010612_L33_4	1
Q15102	PAFAH1B3 PAFAHG	T_Treiber_240212_010612_L33_4	2
Q15185	PTGES3 P23 TEBP	T_Treiber_240212_010612_L33_4	1
Q15286	RAB35 RAB1C RAY	T_Treiber_240212_010612_L33_4	1
Q15366	PCBP2	T_Treiber_240212_010612_L33_4	1
Q15878	CACNA1E CACH6 CACNL1A6	T_Treiber_240212_010612_L33_4	1
Q16629	SRSF7 SFRS7	T_Treiber_240212_010612_L33_4	4
Q16819	MEP1A	T_Treiber_240212_010612_L33_4	1
Q3LXA3	TKFC DAK	T_Treiber_240212_010612_L33_4	1
Q4LEZ3	AARD C8orf85	T_Treiber_240212_010612_L33_4	1
Q562R1	ACTBL2	T_Treiber_240212_010612_L33_4	1
Q5H9L2	TCEAL5	T_Treiber_240212_010612_L33_4	1
Q5JNZ5	RPS26P11 RPS26L1	T_Treiber_240212_010612_L33_4	1
Q5SY16	NOL9	T_Treiber_240212_010612_L33_4	1
Q5TB30	DEPDC1 DEPDC1A	T_Treiber_240212_010612_L33_4	1
Q64LD2	WDR25 C14orf67	T_Treiber_240212_010612_L33_4	1
Q68CJ6	NUGGC C8orf80 HMFN0672	T_Treiber_240212_010612_L33_4	1
Q6DHV7	ADAL	T_Treiber_240212_010612_L33_4	1
Q6DKI1	RPL7L1	T_Treiber_240212_010612_L33_4	2
Q6DN03	HIST2H2BC	T_Treiber_240212_010612_L33_4	1
Q6P3S1	DENND1B C1orf218 FAM31B	T_Treiber_240212_010612_L33_4	1
Q6P5R6	RPL22L1	T_Treiber_240212_010612_L33_4	1
Q6UWD8	C16orf54 UNQ9389/PRO34280	T_Treiber_240212_010612_L33_4	1
Q6ZMN7	PDZRN4 LNX4 SEMCAP3L	T_Treiber_240212_010612_L33_4	1
Q6ZS81	WDFY4 C10orf64 KIAA1607	T_Treiber_240212_010612_L33_4	1
Q6ZTI0		T_Treiber_240212_010612_L33_4	1
Q7Z2W4	ZC3HAV1 ZC3HDC2 PRO1677	T_Treiber_240212_010612_L33_4	1
Q7Z4H7	HAUS6 DGT6 FAM29A KIAA1574	T_Treiber_240212_010612_L33_4	1
Q7Z6J8	UBE3D C6orf157 H10BH UBE2CBP	T_Treiber_240212_010612_L33_4	1
Q86SE5	RALYL HNRPCL3	T_Treiber_240212_010612_L33_4	1
Q86UK5	EVC2 LBN	T_Treiber_240212_010612_L33_4	1
Q86W28	NLRP8 NALP8 NOD16 PAN4	T_Treiber_240212_010612_L33_4	1
Q86X67	NUDT13	T_Treiber_240212_010612_L33_4	1
Q8IYD8	FANCM KIAA1596	T_Treiber_240212_010612_L33_4	1
Q8N0W5	IQCK	T_Treiber_240212_010612_L33_4	1
Q8N684	CPSF7	T_Treiber_240212_010612_L33_4	2
Q8NFA0	USP32 USP10	T_Treiber_240212_010612_L33_4	1
Q8TDN6	BRIX1 BRIX BXDC2	T_Treiber_240212_010612_L33_4	1
Q8WY91	THAP4 CGI-36 PP238	T_Treiber_240212_010612_L33_4	1
Q92522	H1FX	T_Treiber_240212_010612_L33_4	6
Q969H8	MYDGF C19orf10 IL25	T_Treiber_240212_010612_L33_4	1
Q969Q0	RPL36AL	T_Treiber_240212_010612_L33_4	1
Q96FB5	RRNAD1 C1orf66 CGI-41	T_Treiber_240212_010612_L33_4	1
Q96LW4	PRIMPOL CCDC111	T_Treiber_240212_010612_L33_4	1
Q96M42	LINC00479 C21orf129 PRED76	T_Treiber_240212_010612_L33_4	1
Q96MI9	AGBL1 CCP4	T_Treiber_240212_010612_L33_4	2
Q99426	TBCB CG22 CKAP1	T_Treiber_240212_010612_L33_4	1
Q99633	PRPF18 HPRP18	T_Treiber_240212_010612_L33_4	1
Q99653	CHP1 CHP	T_Treiber_240212_010612_L33_4	1
Q99714	HSD17B10 ERAB HADH2 MRPP2 SCHAD SDR5C1 XH98G2	T_Treiber_240212_010612_L33_4	2
Q99848	EBNA1BP2 EBP2	T_Treiber_240212_010612_L33_4	1
Q9BRA2	TXNDC17 TXNL5	T_Treiber_240212_010612_L33_4	1
Q9BSD7	NTPCR C1orf57	T_Treiber_240212_010612_L33_4	1
Q9BVK6	TMED9 GP25L2	T_Treiber_240212_010612_L33_4	2
Q9BVP2	GNL3 E2IG3 NS	T_Treiber_240212_010612_L33_4	3
Q9BXM0	PRX KIAA1620	T_Treiber_240212_010612_L33_4	1
Q9BYG3	NIFK MKI67IP NOPP34	T_Treiber_240212_010612_L33_4	2
Q9BYT8	NLN AGTBP KIAA1226	T_Treiber_240212_010612_L33_4	1
Q9GZM7	TINAGL1 GIS5 LCN7 OLRG2 TINAGL PP6614 PSEC0088 UNQ204/PRO230	T_Treiber_240212_010612_L33_4	1
Q9H7B2	RPF2 BXDC1	T_Treiber_240212_010612_L33_4	2
Q9HB71	CACYBP S100A6BP SIP PNAS-107	T_Treiber_240212_010612_L33_4	1
Q9NPE3	NOP10 NOLA3	T_Treiber_240212_010612_L33_4	2
Q9NQT4	EXOSC5 CML28 RRP46	T_Treiber_240212_010612_L33_4	1
Q9NR31	SAR1A SAR1 SARA SARA1	T_Treiber_240212_010612_L33_4	2
Q9NTI5	PDS5B APRIN AS3 KIAA0979	T_Treiber_240212_010612_L33_4	1
Q9NTJ4	MAN2C1 MANA MANA1	T_Treiber_240212_010612_L33_4	1
Q9NUL3	STAU2	T_Treiber_240212_010612_L33_4	9
Q9NVJ2	ARL8B ARL10C GIE1	T_Treiber_240212_010612_L33_4	2
Q9NX24	NHP2 NOLA2 HSPC286	T_Treiber_240212_010612_L33_4	3
Q9NY12	GAR1 NOLA1	T_Treiber_240212_010612_L33_4	2
Q9NZ56	FMN2	T_Treiber_240212_010612_L33_4	1
Q9NZJ5	EIF2AK3 PEK PERK	T_Treiber_240212_010612_L33_4	2
Q9P1Z0	ZBTB4 KIAA1538	T_Treiber_240212_010612_L33_4	1
Q9P219	CCDC88C DAPLE KIAA1509	T_Treiber_240212_010612_L33_4	1
Q9P283	SEMA5B KIAA1445 SEMAG UNQ5867/PRO34001	T_Treiber_240212_010612_L33_4	1
Q9UBC5	MYO1A MYHL	T_Treiber_240212_010612_L33_4	1
Q9UGL1	KDM5B JARID1B PLU1 RBBP2H1	T_Treiber_240212_010612_L33_4	2
Q9UHA3	RSL24D1 C15orf15 RPL24L My024	T_Treiber_240212_010612_L33_4	1
Q9UKD2	MRTO4 C1orf33 MRT4	T_Treiber_240212_010612_L33_4	5
Q9UKM9	RALY HNRPCL2 P542	T_Treiber_240212_010612_L33_4	10
Q9UN81	L1RE1 LRE1	T_Treiber_240212_010612_L33_4	1
Q9Y221	NIP7 CGI-37 HSPC031 HSPC180 OK/SW-cl.76 OK/SW-cl.78	T_Treiber_240212_010612_L33_4	1
Q9Y236	OSGIN2 C8orf1	T_Treiber_240212_010612_L33_4	1
Q9Y277	VDAC3	T_Treiber_240212_010612_L33_4	1
Q9Y2Z9	COQ6 CGI-10	T_Treiber_240212_010612_L33_4	1
Q9Y3B9	RRP15 KIAA0507 CGI-115	T_Treiber_240212_010612_L33_4	1
Q9Y3C1	NOP16 CGI-117 HSPC111	T_Treiber_240212_010612_L33_4	1
Q9Y3D9	MRPS23 CGI-138 HSPC329	T_Treiber_240212_010612_L33_4	1
Q9Y3U8	RPL36	T_Treiber_240212_010612_L33_4	3
Q9Y5Y9	SCN10A	T_Treiber_240212_010612_L33_4	1
Q9Y5Z6	B3GALT1	T_Treiber_240212_010612_L33_4	1
Q9Y6M1	IGF2BP2 IMP2 VICKZ2	T_Treiber_240212_010612_L33_4	1
colSum		T_Treiber_240212_010612_L33_4	1102
A6NHR9	SMCHD1 KIAA0650	T_Treiber_240212_010612_L34_1	1
A6NMY6	ANXA2P2 ANX2L2 ANX2P2 LPC2B	T_Treiber_240212_010612_L34_1	1
B9ZVM9	TCP10L2	T_Treiber_240212_010612_L34_1	1
O00443	PIK3C2A	T_Treiber_240212_010612_L34_1	1
O60287	URB1 C21orf108 KIAA0539 NOP254 NPA1	T_Treiber_240212_010612_L34_1	1
O60814	HIST1H2BK H2BFT HIRIP1	T_Treiber_240212_010612_L34_1	1
O75369	FLNB FLN1L FLN3 TABP TAP	T_Treiber_240212_010612_L34_1	27
O75643	SNRNP200 ASCC3L1 HELIC2 KIAA0788	T_Treiber_240212_010612_L34_1	19
O75691	UTP20 DRIM	T_Treiber_240212_010612_L34_1	2
O75937	DNAJC8 SPF31 HSPC315 HSPC331	T_Treiber_240212_010612_L34_1	1
O76041	NEBL LNEBL	T_Treiber_240212_010612_L34_1	1
O95461	LARGE1 KIAA0609 LARGE	T_Treiber_240212_010612_L34_1	1
P02458	COL2A1	T_Treiber_240212_010612_L34_1	1
P02649	APOE	T_Treiber_240212_010612_L34_1	1
P04264	KRT1 KRTA	T_Treiber_240212_010612_L34_1	2
P0CG47	UBB	T_Treiber_240212_010612_L34_1	1
P10412	HIST1H1E H1F4	T_Treiber_240212_010612_L34_1	2
P12270	TPR	T_Treiber_240212_010612_L34_1	1
P14923	JUP CTNNG DP3	T_Treiber_240212_010612_L34_1	1
P15924	DSP	T_Treiber_240212_010612_L34_1	2
P18621	RPL17	T_Treiber_240212_010612_L34_1	1
P21333	FLNA FLN FLN1	T_Treiber_240212_010612_L34_1	48
P21741	MDK MK1 NEGF2	T_Treiber_240212_010612_L34_1	1
P23246	SFPQ PSF	T_Treiber_240212_010612_L34_1	5
P24821	TNC HXB	T_Treiber_240212_010612_L34_1	1
P26373	RPL13 BBC1 OK/SW-cl.46	T_Treiber_240212_010612_L34_1	1
P35527	KRT9	T_Treiber_240212_010612_L34_1	1
P35579	MYH9	T_Treiber_240212_010612_L34_1	27
P35908	KRT2 KRT2A KRT2E	T_Treiber_240212_010612_L34_1	2
P42766	RPL35	T_Treiber_240212_010612_L34_1	2
P46777	RPL5 MSTP030	T_Treiber_240212_010612_L34_1	2
P47914	RPL29	T_Treiber_240212_010612_L34_1	1
P49327	FASN FAS	T_Treiber_240212_010612_L34_1	20
P49736	MCM2 BM28 CCNL1 CDCL1 KIAA0030	T_Treiber_240212_010612_L34_1	1
P56539	CAV3	T_Treiber_240212_010612_L34_1	1
P62241	RPS8 OK/SW-cl.83	T_Treiber_240212_010612_L34_1	1
P62805	HIST1H4A H4/A H4FA; HIST1H4B H4/I H4FI; HIST1H4C H4/G H4FG; HIST1H4D H4/B H4FB; HIST1H4E H4/J H4FJ; HIST1H4F H4/C H4FC; HIST1H4H H4/H H4FH; HIST1H4I H4/M H4FM; HIST1H4J H4/E H4FE; HIST1H4K H4/D H4FD; HIST1H4L H4/K H4FK; HIST2H4A H4/N H4F2 H4FN HIST2H4; HIST2H4B H4/O H4FO; HIST4H4	T_Treiber_240212_010612_L34_1	2
P62829	RPL23	T_Treiber_240212_010612_L34_1	1
P62854	RPS26	T_Treiber_240212_010612_L34_1	1
P62891	RPL39	T_Treiber_240212_010612_L34_1	1
P68104	EEF1A1 EEF1A EF1A LENG7	T_Treiber_240212_010612_L34_1	2
P78527	PRKDC HYRC HYRC1	T_Treiber_240212_010612_L34_1	23
P84098	RPL19	T_Treiber_240212_010612_L34_1	1
Q01082	SPTBN1 SPTB2	T_Treiber_240212_010612_L34_1	18
Q08211	DHX9 DDX9 LKP NDH2	T_Treiber_240212_010612_L34_1	18
Q13085	ACACA ACAC ACC1 ACCA	T_Treiber_240212_010612_L34_1	25
Q13813	SPTAN1 NEAS SPTA2	T_Treiber_240212_010612_L34_1	23
Q14204	DYNC1H1 DHC1 DNCH1 DNCL DNECL DYHC KIAA0325	T_Treiber_240212_010612_L34_1	11
Q14690	PDCD11 KIAA0185	T_Treiber_240212_010612_L34_1	1
Q14789	GOLGB1	T_Treiber_240212_010612_L34_1	1
Q14980	NUMA1 NMP22 NUMA	T_Treiber_240212_010612_L34_1	1
Q15020	SART3 KIAA0156 TIP110	T_Treiber_240212_010612_L34_1	1
Q15149	PLEC PLEC1	T_Treiber_240212_010612_L34_1	93
Q15233	NONO NRB54	T_Treiber_240212_010612_L34_1	1
Q53LP3	SOWAHC ANKRD57 C2orf26	T_Treiber_240212_010612_L34_1	1
Q562E7	WDR81	T_Treiber_240212_010612_L34_1	1
Q5H9J7	BEX5 NADE2 NGFRAP1L1	T_Treiber_240212_010612_L34_1	1
Q5T749	KPRP C1orf45	T_Treiber_240212_010612_L34_1	3
Q5T750	XP32 C1orf68	T_Treiber_240212_010612_L34_1	1
Q6P2Q9	PRPF8 PRPC8	T_Treiber_240212_010612_L34_1	18
Q6ZWH5	NEK10	T_Treiber_240212_010612_L34_1	1
Q711Q0	C10orf71	T_Treiber_240212_010612_L34_1	1
Q7Z3V4	UBE3B	T_Treiber_240212_010612_L34_1	1
Q7Z406	MYH14 KIAA2034 FP17425	T_Treiber_240212_010612_L34_1	1
Q8IWI9	MGA KIAA0518 MAD5	T_Treiber_240212_010612_L34_1	1
Q8TEF2	C10orf105	T_Treiber_240212_010612_L34_1	1
Q8TEM1	NUP210 KIAA0906 PSEC0245	T_Treiber_240212_010612_L34_1	1
Q8WZ42	TTN	T_Treiber_240212_010612_L34_1	1
Q8WZ74	CTTNBP2 C7orf8 CORTBP2 KIAA1758	T_Treiber_240212_010612_L34_1	1
Q92616	GCN1 GCN1L1 KIAA0219	T_Treiber_240212_010612_L34_1	6
Q93008	USP9X DFFRX FAM USP9	T_Treiber_240212_010612_L34_1	1
Q9H583	HEATR1 BAP28 UTP10	T_Treiber_240212_010612_L34_1	3
Q9NZM1	MYOF FER1L3 KIAA1207	T_Treiber_240212_010612_L34_1	1
Q9NZM6	PKD2L2	T_Treiber_240212_010612_L34_1	1
Q9UBD9	CLCF1 BSF3 CLC NNT1	T_Treiber_240212_010612_L34_1	1
Q9UPP5	KIAA1107	T_Treiber_240212_010612_L34_1	1
Q9UQ35	SRRM2 KIAA0324 SRL300 SRM300 HSPC075	T_Treiber_240212_010612_L34_1	2
Q9Y490	TLN1 KIAA1027 TLN	T_Treiber_240212_010612_L34_1	6
Q9Y5H2	PCDHGA11	T_Treiber_240212_010612_L34_1	1
colSum		T_Treiber_240212_010612_L34_1	464
A2RRD8	ZNF320	T_Treiber_240212_010612_L34_2	1
B5ME19	EIF3CL	T_Treiber_240212_010612_L34_2	1
O00159	MYO1C	T_Treiber_240212_010612_L34_2	1
O00410	IPO5 KPNB3 RANBP5	T_Treiber_240212_010612_L34_2	1
O00411	POLRMT	T_Treiber_240212_010612_L34_2	1
O00443	PIK3C2A	T_Treiber_240212_010612_L34_2	1
O00567	NOP56 NOL5A	T_Treiber_240212_010612_L34_2	1
O00571	DDX3X DBX DDX3	T_Treiber_240212_010612_L34_2	1
O14980	XPO1 CRM1	T_Treiber_240212_010612_L34_2	1
O15042	U2SURP KIAA0332 SR140	T_Treiber_240212_010612_L34_2	1
O15067	PFAS KIAA0361	T_Treiber_240212_010612_L34_2	1
O43143	DHX15 DBP1 DDX15	T_Treiber_240212_010612_L34_2	14
O43303	CCP110 CEP110 CP110 KIAA0419	T_Treiber_240212_010612_L34_2	2
O43390	HNRNPR HNRPR	T_Treiber_240212_010612_L34_2	9
O43707	ACTN4	T_Treiber_240212_010612_L34_2	25
O60282	KIF5C KIAA0531 NKHC2	T_Treiber_240212_010612_L34_2	1
O60488	ACSL4 ACS4 FACL4 LACS4	T_Treiber_240212_010612_L34_2	1
O60506	SYNCRIP HNRPQ NSAP1	T_Treiber_240212_010612_L34_2	1
O60706	ABCC9 SUR2	T_Treiber_240212_010612_L34_2	1
O60716	CTNND1 KIAA0384	T_Treiber_240212_010612_L34_2	2
O60832	DKC1 NOLA4	T_Treiber_240212_010612_L34_2	1
O75155	CAND2 KIAA0667 TIP120B	T_Treiber_240212_010612_L34_2	1
O75533	SF3B1 SAP155	T_Treiber_240212_010612_L34_2	12
O76094	SRP72	T_Treiber_240212_010612_L34_2	1
O94887	FARP2 KIAA0793 PLEKHC3	T_Treiber_240212_010612_L34_2	1
O94906	PRPF6 C20orf14	T_Treiber_240212_010612_L34_2	4
O95373	IPO7 RANBP7	T_Treiber_240212_010612_L34_2	2
O95782	AP2A1 ADTAA CLAPA1	T_Treiber_240212_010612_L34_2	1
O95786	DDX58	T_Treiber_240212_010612_L34_2	4
P01024	C3 CPAMD1	T_Treiber_240212_010612_L34_2	1
P01714	IGLV3-19	T_Treiber_240212_010612_L34_2	1
P02458	COL2A1	T_Treiber_240212_010612_L34_2	1
P02545	LMNA LMN1	T_Treiber_240212_010612_L34_2	5
P02649	APOE	T_Treiber_240212_010612_L34_2	1
P02786	TFRC	T_Treiber_240212_010612_L34_2	3
P04264	KRT1 KRTA	T_Treiber_240212_010612_L34_2	2
P04908	HIST1H2AB H2AFM; HIST1H2AE H2AFA	T_Treiber_240212_010612_L34_2	1
P05023	ATP1A1	T_Treiber_240212_010612_L34_2	1
P05556	ITGB1 FNRB MDF2 MSK12	T_Treiber_240212_010612_L34_2	8
P05783	KRT18 CYK18 PIG46	T_Treiber_240212_010612_L34_2	4
P07315	CRYGC CRYG3	T_Treiber_240212_010612_L34_2	1
P07437	TUBB TUBB5 OK/SW-cl.56	T_Treiber_240212_010612_L34_2	1
P07814	EPRS GLNS PARS QARS QPRS PIG32	T_Treiber_240212_010612_L34_2	2
P07900	HSP90AA1 HSP90A HSPC1 HSPCA	T_Treiber_240212_010612_L34_2	16
P08195	SLC3A2 MDU1	T_Treiber_240212_010612_L34_2	9
P08238	HSP90AB1 HSP90B HSPC2 HSPCB	T_Treiber_240212_010612_L34_2	8
P08670	VIM	T_Treiber_240212_010612_L34_2	4
P09651	HNRNPA1 HNRPA1	T_Treiber_240212_010612_L34_2	2
P0CG47	UBB	T_Treiber_240212_010612_L34_2	1
P10412	HIST1H1E H1F4	T_Treiber_240212_010612_L34_2	1
P10809	HSPD1 HSP60	T_Treiber_240212_010612_L34_2	1
P11021	HSPA5 GRP78	T_Treiber_240212_010612_L34_2	25
P11142	HSPA8 HSC70 HSP73 HSPA10	T_Treiber_240212_010612_L34_2	12
P11279	LAMP1	T_Treiber_240212_010612_L34_2	1
P11388	TOP2A TOP2	T_Treiber_240212_010612_L34_2	1
P11498	PC	T_Treiber_240212_010612_L34_2	7
P11586	MTHFD1 MTHFC MTHFD	T_Treiber_240212_010612_L34_2	3
P12814	ACTN1	T_Treiber_240212_010612_L34_2	7
P12956	XRCC6 G22P1	T_Treiber_240212_010612_L34_2	1
P13473	LAMP2	T_Treiber_240212_010612_L34_2	1
P13639	EEF2 EF2	T_Treiber_240212_010612_L34_2	13
P13667	PDIA4 ERP70 ERP72	T_Treiber_240212_010612_L34_2	9
P14314	PRKCSH G19P1	T_Treiber_240212_010612_L34_2	3
P14625	HSP90B1 GRP94 TRA1	T_Treiber_240212_010612_L34_2	16
P14866	HNRNPL HNRPL P/OKcl.14	T_Treiber_240212_010612_L34_2	2
P16070	CD44 LHR MDU2 MDU3 MIC4	T_Treiber_240212_010612_L34_2	1
P16401	HIST1H1B H1F5	T_Treiber_240212_010612_L34_2	1
P16435	POR CYPOR	T_Treiber_240212_010612_L34_2	4
P16615	ATP2A2 ATP2B	T_Treiber_240212_010612_L34_2	3
P17480	UBTF UBF UBF1	T_Treiber_240212_010612_L34_2	6
P17844	DDX5 G17P1 HELR HLR1	T_Treiber_240212_010612_L34_2	4
P18206	VCL	T_Treiber_240212_010612_L34_2	7
P18564	ITGB6	T_Treiber_240212_010612_L34_2	1
P19338	NCL	T_Treiber_240212_010612_L34_2	14
P20839	IMPDH1 IMPD1	T_Treiber_240212_010612_L34_2	1
P21333	FLNA FLN FLN1	T_Treiber_240212_010612_L34_2	4
P21359	NF1	T_Treiber_240212_010612_L34_2	1
P21741	MDK MK1 NEGF2	T_Treiber_240212_010612_L34_2	1
P21980	TGM2	T_Treiber_240212_010612_L34_2	1
P22087	FBL FIB1 FLRN	T_Treiber_240212_010612_L34_2	1
P22314	UBA1 A1S9T UBE1	T_Treiber_240212_010612_L34_2	2
P22626	HNRNPA2B1 HNRPA2B1	T_Treiber_240212_010612_L34_2	11
P23246	SFPQ PSF	T_Treiber_240212_010612_L34_2	12
P23588	EIF4B	T_Treiber_240212_010612_L34_2	1
P24821	TNC HXB	T_Treiber_240212_010612_L34_2	1
P26006	ITGA3 MSK18	T_Treiber_240212_010612_L34_2	1
P26038	MSN	T_Treiber_240212_010612_L34_2	1
P26373	RPL13 BBC1 OK/SW-cl.46	T_Treiber_240212_010612_L34_2	1
P26639	TARS	T_Treiber_240212_010612_L34_2	3
P26640	VARS G7A VARS2	T_Treiber_240212_010612_L34_2	1
P27824	CANX	T_Treiber_240212_010612_L34_2	4
P28370	SMARCA1 SNF2L SNF2L1	T_Treiber_240212_010612_L34_2	1
P29401	TKT	T_Treiber_240212_010612_L34_2	1
P31943	HNRNPH1 HNRPH HNRPH1	T_Treiber_240212_010612_L34_2	1
P33991	MCM4 CDC21	T_Treiber_240212_010612_L34_2	3
P33993	MCM7 CDC47 MCM2	T_Treiber_240212_010612_L34_2	1
P34932	HSPA4 APG2	T_Treiber_240212_010612_L34_2	3
P35606	COPB2	T_Treiber_240212_010612_L34_2	3
P35637	FUS TLS	T_Treiber_240212_010612_L34_2	2
P35908	KRT2 KRT2A KRT2E	T_Treiber_240212_010612_L34_2	1
P38646	HSPA9 GRP75 HSPA9B mt-HSP70	T_Treiber_240212_010612_L34_2	13
P40939	HADHA HADH	T_Treiber_240212_010612_L34_2	4
P41250	GARS	T_Treiber_240212_010612_L34_2	1
P41252	IARS	T_Treiber_240212_010612_L34_2	1
P42285	SKIV2L2 DOB1 KIAA0052 Mtr4	T_Treiber_240212_010612_L34_2	1
P42704	LRPPRC LRP130	T_Treiber_240212_010612_L34_2	19
P42766	RPL35	T_Treiber_240212_010612_L34_2	1
P43243	MATR3 KIAA0723	T_Treiber_240212_010612_L34_2	12
P43246	MSH2	T_Treiber_240212_010612_L34_2	2
P46087	NOP2 NOL1 NSUN1	T_Treiber_240212_010612_L34_2	6
P46777	RPL5 MSTP030	T_Treiber_240212_010612_L34_2	3
P46940	IQGAP1 KIAA0051	T_Treiber_240212_010612_L34_2	8
P47914	RPL29	T_Treiber_240212_010612_L34_2	1
P49792	RANBP2 NUP358	T_Treiber_240212_010612_L34_2	1
P50570	DNM2 DYN2	T_Treiber_240212_010612_L34_2	1
P51114	FXR1	T_Treiber_240212_010612_L34_2	1
P51991	HNRNPA3 HNRPA3	T_Treiber_240212_010612_L34_2	5
P52272	HNRNPM HNRPM NAGR1	T_Treiber_240212_010612_L34_2	16
P53396	ACLY	T_Treiber_240212_010612_L34_2	10
P53621	COPA	T_Treiber_240212_010612_L34_2	5
P54886	ALDH18A1 GSAS P5CS PYCS	T_Treiber_240212_010612_L34_2	5
P55060	CSE1L CAS XPO2	T_Treiber_240212_010612_L34_2	4
P55072	VCP	T_Treiber_240212_010612_L34_2	18
P55265	ADAR ADAR1 DSRAD G1P1 IFI4	T_Treiber_240212_010612_L34_2	59
P55786	NPEPPS PSA	T_Treiber_240212_010612_L34_2	1
P55884	EIF3B EIF3S9	T_Treiber_240212_010612_L34_2	5
P56192	MARS	T_Treiber_240212_010612_L34_2	1
P62701	RPS4X CCG2 RPS4 SCAR	T_Treiber_240212_010612_L34_2	1
P62753	RPS6 OK/SW-cl.2	T_Treiber_240212_010612_L34_2	1
P62854	RPS26	T_Treiber_240212_010612_L34_2	1
P68104	EEF1A1 EEF1A EF1A LENG7	T_Treiber_240212_010612_L34_2	1
P82673	MRPS35 MRPS28 HDCMD11P MDS023 PSEC0213	T_Treiber_240212_010612_L34_2	1
P83731	RPL24	T_Treiber_240212_010612_L34_2	1
P98161	PKD1	T_Treiber_240212_010612_L34_2	1
Q00341	HDLBP HBP VGL	T_Treiber_240212_010612_L34_2	1
Q00610	CLTC CLH17 CLTCL2 KIAA0034	T_Treiber_240212_010612_L34_2	17
Q00839	HNRNPU C1orf199 HNRPU SAFA U21.1	T_Treiber_240212_010612_L34_2	21
Q01813	PFKP PFKF	T_Treiber_240212_010612_L34_2	4
Q02809	PLOD1 LLH PLOD	T_Treiber_240212_010612_L34_2	7
Q02880	TOP2B	T_Treiber_240212_010612_L34_2	1
Q05925	EN1	T_Treiber_240212_010612_L34_2	2
Q08211	DHX9 DDX9 LKP NDH2	T_Treiber_240212_010612_L34_2	140
Q08379	GOLGA2	T_Treiber_240212_010612_L34_2	1
Q12788	TBL3 SAZD	T_Treiber_240212_010612_L34_2	3
Q12797	ASPH BAH	T_Treiber_240212_010612_L34_2	20
Q12860	CNTN1	T_Treiber_240212_010612_L34_2	2
Q12888	TP53BP1	T_Treiber_240212_010612_L34_2	1
Q12905	ILF2 NF45 PRO3063	T_Treiber_240212_010612_L34_2	8
Q12906	ILF3 DRBF MPHOSPH4 NF90	T_Treiber_240212_010612_L34_2	42
Q12931	TRAP1 HSP75	T_Treiber_240212_010612_L34_2	7
Q13085	ACACA ACAC ACC1 ACCA	T_Treiber_240212_010612_L34_2	2
Q13162	PRDX4	T_Treiber_240212_010612_L34_2	3
Q13200	PSMD2 TRAP2	T_Treiber_240212_010612_L34_2	5
Q13247	SRSF6 SFRS6 SRP55	T_Treiber_240212_010612_L34_2	1
Q13409	DYNC1I2 DNCI2 DNCIC2	T_Treiber_240212_010612_L34_2	1
Q13428	TCOF1	T_Treiber_240212_010612_L34_2	2
Q13435	SF3B2 SAP145	T_Treiber_240212_010612_L34_2	1
Q13813	SPTAN1 NEAS SPTA2	T_Treiber_240212_010612_L34_2	1
Q14137	BOP1 KIAA0124	T_Treiber_240212_010612_L34_2	5
Q14152	EIF3A EIF3S10 KIAA0139	T_Treiber_240212_010612_L34_2	9
Q14444	CAPRIN1 GPIAP1 GPIP137 M11S1 RNG105	T_Treiber_240212_010612_L34_2	1
Q14683	SMC1A DXS423E KIAA0178 SB1.8 SMC1 SMC1L1	T_Treiber_240212_010612_L34_2	4
Q14690	PDCD11 KIAA0185	T_Treiber_240212_010612_L34_2	14
Q14697	GANAB G2AN KIAA0088	T_Treiber_240212_010612_L34_2	10
Q14974	KPNB1 NTF97	T_Treiber_240212_010612_L34_2	6
Q15020	SART3 KIAA0156 TIP110	T_Treiber_240212_010612_L34_2	24
Q15029	EFTUD2 KIAA0031 SNRP116	T_Treiber_240212_010612_L34_2	7
Q15058	KIF14 KIAA0042	T_Treiber_240212_010612_L34_2	1
Q15149	PLEC PLEC1	T_Treiber_240212_010612_L34_2	19
Q15233	NONO NRB54	T_Treiber_240212_010612_L34_2	7
Q15269	PWP2 PWP2H	T_Treiber_240212_010612_L34_2	1
Q15393	SF3B3 KIAA0017 SAP130	T_Treiber_240212_010612_L34_2	19
Q15572	TAF1C	T_Treiber_240212_010612_L34_2	1
Q16531	DDB1 XAP1	T_Treiber_240212_010612_L34_2	1
Q16891	IMMT HMP MIC60 MINOS2 PIG4 PIG52	T_Treiber_240212_010612_L34_2	2
Q1KMD3	HNRNPUL2 HNRPUL2	T_Treiber_240212_010612_L34_2	14
Q2TB90	HKDC1	T_Treiber_240212_010612_L34_2	1
Q4G0J3	LARP7 HDCMA18P	T_Treiber_240212_010612_L34_2	2
Q4G0S7	CCDC152 Chr5_400	T_Treiber_240212_010612_L34_2	1
Q562E7	WDR81	T_Treiber_240212_010612_L34_2	1
Q58FF8	HSP90AB2P HSP90BB	T_Treiber_240212_010612_L34_2	1
Q5H9J7	BEX5 NADE2 NGFRAP1L1	T_Treiber_240212_010612_L34_2	1
Q5H9U9	DDX60L	T_Treiber_240212_010612_L34_2	29
Q5JTH9	RRP12 KIAA0690	T_Treiber_240212_010612_L34_2	4
Q6P2D8	XRRA1	T_Treiber_240212_010612_L34_2	1
Q7KZF4	SND1 TDRD11	T_Treiber_240212_010612_L34_2	5
Q7L2E3	DHX30 DDX30 KIAA0890	T_Treiber_240212_010612_L34_2	5
Q7Z2T5	TRMT1L C1orf25 TRM1L MSTP070	T_Treiber_240212_010612_L34_2	2
Q7Z333	SETX ALS4 KIAA0625 SCAR1	T_Treiber_240212_010612_L34_2	2
Q7Z3V4	UBE3B	T_Treiber_240212_010612_L34_2	1
Q86UP2	KTN1 CG1 KIAA0004	T_Treiber_240212_010612_L34_2	3
Q8IY37	DHX37 DDX37 KIAA1517	T_Treiber_240212_010612_L34_2	1
Q8IYT4	KATNAL2	T_Treiber_240212_010612_L34_2	1
Q8IZF0	NALCN VGCNL1	T_Treiber_240212_010612_L34_2	4
Q8NC74	RBBP8NL C20orf151	T_Treiber_240212_010612_L34_2	1
Q8NI36	WDR36	T_Treiber_240212_010612_L34_2	4
Q8TDD1	DDX54	T_Treiber_240212_010612_L34_2	2
Q8WUM4	PDCD6IP AIP1 ALIX KIAA1375	T_Treiber_240212_010612_L34_2	2
Q8WW38	ZFPM2 FOG2 ZNF89B	T_Treiber_240212_010612_L34_2	1
Q92499	DDX1	T_Treiber_240212_010612_L34_2	53
Q92598	HSPH1 HSP105 HSP110 KIAA0201	T_Treiber_240212_010612_L34_2	4
Q92766	RREB1 FINB	T_Treiber_240212_010612_L34_2	1
Q92804	TAF15 RBP56 TAF2N	T_Treiber_240212_010612_L34_2	6
Q92841	DDX17	T_Treiber_240212_010612_L34_2	3
Q92900	UPF1 KIAA0221 RENT1	T_Treiber_240212_010612_L34_2	3
Q92945	KHSRP FUBP2	T_Treiber_240212_010612_L34_2	9
Q92973	TNPO1 KPNB2 MIP1 TRN	T_Treiber_240212_010612_L34_2	2
Q93009	USP7 HAUSP	T_Treiber_240212_010612_L34_2	1
Q96AE4	FUBP1	T_Treiber_240212_010612_L34_2	4
Q96AY3	FKBP10 FKBP65 PSEC0056	T_Treiber_240212_010612_L34_2	1
Q96CS2	HAUS1 CCDC5 HEIC	T_Treiber_240212_010612_L34_2	1
Q96EY7	PTCD3 MRPS39 TRG15	T_Treiber_240212_010612_L34_2	1
Q96GQ7	DDX27 cPERP-F RHLP HSPC259 PP3241	T_Treiber_240212_010612_L34_2	5
Q96I24	FUBP3 FBP3	T_Treiber_240212_010612_L34_2	2
Q96MW7	TIGD1	T_Treiber_240212_010612_L34_2	2
Q96QK1	VPS35 MEM3 TCCCTA00141	T_Treiber_240212_010612_L34_2	1
Q96QZ7	MAGI1 AIP3 BAIAP1 BAP1 TNRC19	T_Treiber_240212_010612_L34_2	1
Q96RQ3	MCCC1 MCCA	T_Treiber_240212_010612_L34_2	2
Q96S53	TESK2	T_Treiber_240212_010612_L34_2	1
Q96SI9	STRBP SPNR	T_Treiber_240212_010612_L34_2	1
Q99460	PSMD1	T_Treiber_240212_010612_L34_2	2
Q99985	SEMA3C SEMAE	T_Treiber_240212_010612_L34_2	1
Q9BQG0	MYBBP1A P160	T_Treiber_240212_010612_L34_2	15
Q9BUJ2	HNRNPUL1 E1BAP5 HNRPUL1	T_Treiber_240212_010612_L34_2	33
Q9BX59	TAPBPL	T_Treiber_240212_010612_L34_2	1
Q9BXP5	SRRT ARS2 ASR2	T_Treiber_240212_010612_L34_2	2
Q9BZE4	GTPBP4 CRFG NOG1	T_Treiber_240212_010612_L34_2	2
Q9BZJ0	CRNKL1 CRN CGI-201 MSTP021	T_Treiber_240212_010612_L34_2	1
Q9GZR7	DDX24	T_Treiber_240212_010612_L34_2	2
Q9H0A0	NAT10 ALP KIAA1709	T_Treiber_240212_010612_L34_2	13
Q9H1Z9	TSPAN10 OCSP	T_Treiber_240212_010612_L34_2	1
Q9H222	ABCG5	T_Treiber_240212_010612_L34_2	1
Q9H2U1	DHX36 DDX36 KIAA1488 MLEL1 RHAU	T_Treiber_240212_010612_L34_2	1
Q9H329	EPB41L4B EHM2 LULU2	T_Treiber_240212_010612_L34_2	1
Q9H6R0	DHX33 DDX33	T_Treiber_240212_010612_L34_2	1
Q9H6R4	NOL6	T_Treiber_240212_010612_L34_2	8
Q9NPI6	DCP1A SMIF	T_Treiber_240212_010612_L34_2	1
Q9NQR7	CCDC177 C14orf162 PLPL	T_Treiber_240212_010612_L34_2	1
Q9NR30	DDX21	T_Treiber_240212_010612_L34_2	12
Q9NTJ3	SMC4 CAPC SMC4L1	T_Treiber_240212_010612_L34_2	1
Q9NW13	RBM28	T_Treiber_240212_010612_L34_2	3
Q9P2E9	RRBP1 KIAA1398	T_Treiber_240212_010612_L34_2	5
Q9P2J5	LARS KIAA1352	T_Treiber_240212_010612_L34_2	2
Q9UG63	ABCF2 HUSSY-18	T_Treiber_240212_010612_L34_2	4
Q9UQ35	SRRM2 KIAA0324 SRL300 SRM300 HSPC075	T_Treiber_240212_010612_L34_2	1
Q9Y2H6	FNDC3A FNDC3 HUGO KIAA0970	T_Treiber_240212_010612_L34_2	1
Q9Y2X3	NOP58 NOL5 NOP5 HSPC120	T_Treiber_240212_010612_L34_2	1
Q9Y3T9	NOC2L NIR	T_Treiber_240212_010612_L34_2	1
Q9Y4W2	LAS1L MSTP060	T_Treiber_240212_010612_L34_2	1
Q9Y5B9	SUPT16H FACT140 FACTP140	T_Treiber_240212_010612_L34_2	1
Q9Y623	MYH4	T_Treiber_240212_010612_L34_2	1
colSum		T_Treiber_240212_010612_L34_2	1322
A8MPY1	GABRR3	T_Treiber_240212_010612_L34_3	1
O00148	DDX39A DDX39	T_Treiber_240212_010612_L34_3	3
O00541	PES1	T_Treiber_240212_010612_L34_3	1
O00567	NOP56 NOL5A	T_Treiber_240212_010612_L34_3	6
O00571	DDX3X DBX DDX3	T_Treiber_240212_010612_L34_3	1
O14979	HNRNPDL HNRPDL JKTBP	T_Treiber_240212_010612_L34_3	2
O43390	HNRNPR HNRPR	T_Treiber_240212_010612_L34_3	1
O60218	AKR1B10 AKR1B11	T_Treiber_240212_010612_L34_3	2
O60506	SYNCRIP HNRPQ NSAP1	T_Treiber_240212_010612_L34_3	1
O60701	UGDH	T_Treiber_240212_010612_L34_3	3
O60814	HIST1H2BK H2BFT HIRIP1	T_Treiber_240212_010612_L34_3	1
O60832	DKC1 NOLA4	T_Treiber_240212_010612_L34_3	10
O75367	H2AFY MACROH2A1	T_Treiber_240212_010612_L34_3	1
O76021	RSL1D1 CATX11 CSIG PBK1 L12	T_Treiber_240212_010612_L34_3	2
O95232	LUC7L3 CREAP1 CROP O48	T_Treiber_240212_010612_L34_3	1
O95793	STAU1 STAU	T_Treiber_240212_010612_L34_3	5
P00352	ALDH1A1 ALDC ALDH1 PUMB1	T_Treiber_240212_010612_L34_3	11
P00390	GSR GLUR GRD1	T_Treiber_240212_010612_L34_3	1
P00505	GOT2	T_Treiber_240212_010612_L34_3	1
P00558	PGK1 PGKA MIG10 OK/SW-cl.110	T_Treiber_240212_010612_L34_3	2
P02545	LMNA LMN1	T_Treiber_240212_010612_L34_3	4
P04075	ALDOA ALDA	T_Treiber_240212_010612_L34_3	2
P04083	ANXA1 ANX1 LPC1	T_Treiber_240212_010612_L34_3	5
P04181	OAT	T_Treiber_240212_010612_L34_3	1
P04264	KRT1 KRTA	T_Treiber_240212_010612_L34_3	1
P04406	GAPDH GAPD CDABP0047 OK/SW-cl.12	T_Treiber_240212_010612_L34_3	8
P05388	RPLP0	T_Treiber_240212_010612_L34_3	4
P05783	KRT18 CYK18 PIG46	T_Treiber_240212_010612_L34_3	8
P06576	ATP5B ATPMB ATPSB	T_Treiber_240212_010612_L34_3	3
P06733	ENO1 ENO1L1 MBPB1 MPB1	T_Treiber_240212_010612_L34_3	8
P06744	GPI	T_Treiber_240212_010612_L34_3	1
P07237	P4HB ERBA2L PDI PDIA1 PO4DB	T_Treiber_240212_010612_L34_3	7
P07355	ANXA2 ANX2 ANX2L4 CAL1H LPC2D	T_Treiber_240212_010612_L34_3	6
P07437	TUBB TUBB5 OK/SW-cl.56	T_Treiber_240212_010612_L34_3	5
P07910	HNRNPC HNRPC	T_Treiber_240212_010612_L34_3	2
P08069	IGF1R	T_Treiber_240212_010612_L34_3	1
P08621	SNRNP70 RNPU1Z RPU1 SNRP70 U1AP1	T_Treiber_240212_010612_L34_3	1
P08670	VIM	T_Treiber_240212_010612_L34_3	16
P08865	RPSA LAMBR LAMR1	T_Treiber_240212_010612_L34_3	4
P09651	HNRNPA1 HNRPA1	T_Treiber_240212_010612_L34_3	3
P0CG47	UBB	T_Treiber_240212_010612_L34_3	1
P0DMV8	HSPA1A HSP72 HSPA1 HSX70	T_Treiber_240212_010612_L34_3	2
P10412	HIST1H1E H1F4	T_Treiber_240212_010612_L34_3	1
P10809	HSPD1 HSP60	T_Treiber_240212_010612_L34_3	15
P11142	HSPA8 HSC70 HSP73 HSPA10	T_Treiber_240212_010612_L34_3	2
P11413	G6PD	T_Treiber_240212_010612_L34_3	6
P12956	XRCC6 G22P1	T_Treiber_240212_010612_L34_3	1
P13929	ENO3	T_Treiber_240212_010612_L34_3	1
P14618	PKM OIP3 PK2 PK3 PKM2	T_Treiber_240212_010612_L34_3	18
P14866	HNRNPL HNRPL P/OKcl.14	T_Treiber_240212_010612_L34_3	5
P15121	AKR1B1 ALDR1	T_Treiber_240212_010612_L34_3	2
P17480	UBTF UBF UBF1	T_Treiber_240212_010612_L34_3	2
P17844	DDX5 G17P1 HELR HLR1	T_Treiber_240212_010612_L34_3	2
P17987	TCP1 CCT1 CCTA	T_Treiber_240212_010612_L34_3	1
P19338	NCL	T_Treiber_240212_010612_L34_3	4
P19525	EIF2AK2 PKR PRKR	T_Treiber_240212_010612_L34_3	6
P20700	LMNB1 LMN2 LMNB	T_Treiber_240212_010612_L34_3	2
P22087	FBL FIB1 FLRN	T_Treiber_240212_010612_L34_3	7
P22570	FDXR ADXR	T_Treiber_240212_010612_L34_3	1
P22626	HNRNPA2B1 HNRPA2B1	T_Treiber_240212_010612_L34_3	36
P22695	UQCRC2	T_Treiber_240212_010612_L34_3	1
P23246	SFPQ PSF	T_Treiber_240212_010612_L34_3	4
P23526	AHCY SAHH	T_Treiber_240212_010612_L34_3	2
P25705	ATP5A1 ATP5A ATP5AL2 ATPM	T_Treiber_240212_010612_L34_3	7
P26368	U2AF2 U2AF65	T_Treiber_240212_010612_L34_3	1
P26599	PTBP1 PTB	T_Treiber_240212_010612_L34_3	1
P26641	EEF1G EF1G PRO1608	T_Treiber_240212_010612_L34_3	2
P27797	CALR CRTC	T_Treiber_240212_010612_L34_3	4
P29401	TKT	T_Treiber_240212_010612_L34_3	12
P30101	PDIA3 ERP57 ERP60 GRP58	T_Treiber_240212_010612_L34_3	3
P30838	ALDH3A1 ALDH3	T_Treiber_240212_010612_L34_3	2
P30874	SSTR2	T_Treiber_240212_010612_L34_3	1
P31942	HNRNPH3 HNRPH3	T_Treiber_240212_010612_L34_3	3
P31943	HNRNPH1 HNRPH HNRPH1	T_Treiber_240212_010612_L34_3	5
P31948	STIP1	T_Treiber_240212_010612_L34_3	1
P35908	KRT2 KRT2A KRT2E	T_Treiber_240212_010612_L34_3	1
P36578	RPL4 RPL1	T_Treiber_240212_010612_L34_3	5
P37837	TALDO1 TAL TALDO TALDOR	T_Treiber_240212_010612_L34_3	1
P38159	RBMX HNRPG RBMXP1	T_Treiber_240212_010612_L34_3	2
P38919	EIF4A3 DDX48 KIAA0111	T_Treiber_240212_010612_L34_3	3
P39023	RPL3 OK/SW-cl.32	T_Treiber_240212_010612_L34_3	4
P39656	DDOST KIAA0115 OST48 OK/SW-cl.45	T_Treiber_240212_010612_L34_3	1
P40227	CCT6A CCT6 CCTZ	T_Treiber_240212_010612_L34_3	1
P42766	RPL35	T_Treiber_240212_010612_L34_3	1
P43243	MATR3 KIAA0723	T_Treiber_240212_010612_L34_3	2
P46777	RPL5 MSTP030	T_Treiber_240212_010612_L34_3	5
P47914	RPL29	T_Treiber_240212_010612_L34_3	1
P49368	CCT3 CCTG TRIC5	T_Treiber_240212_010612_L34_3	2
P49411	TUFM	T_Treiber_240212_010612_L34_3	5
P49748	ACADVL VLCAD	T_Treiber_240212_010612_L34_3	2
P50454	SERPINH1 CBP1 CBP2 HSP47 SERPINH2 PIG14	T_Treiber_240212_010612_L34_3	2
P50990	CCT8 C21orf112 CCTQ KIAA0002	T_Treiber_240212_010612_L34_3	1
P50991	CCT4 CCTD SRB	T_Treiber_240212_010612_L34_3	3
P51991	HNRNPA3 HNRPA3	T_Treiber_240212_010612_L34_3	22
P52209	PGD PGDH	T_Treiber_240212_010612_L34_3	3
P52272	HNRNPM HNRPM NAGR1	T_Treiber_240212_010612_L34_3	3
P52292	KPNA2 RCH1 SRP1	T_Treiber_240212_010612_L34_3	2
P52597	HNRNPF HNRPF	T_Treiber_240212_010612_L34_3	2
P52895	AKR1C2 DDH2	T_Treiber_240212_010612_L34_3	2
P55209	NAP1L1 NRP	T_Treiber_240212_010612_L34_3	1
P55265	ADAR ADAR1 DSRAD G1P1 IFI4	T_Treiber_240212_010612_L34_3	4
P55795	HNRNPH2 FTP3 HNRPH2	T_Treiber_240212_010612_L34_3	1
P57721	PCBP3 PCBP3-OT1 PCBP3OT	T_Treiber_240212_010612_L34_3	1
P60842	EIF4A1 DDX2A EIF4A	T_Treiber_240212_010612_L34_3	1
P61978	HNRNPK HNRPK	T_Treiber_240212_010612_L34_3	7
P62266	RPS23	T_Treiber_240212_010612_L34_3	1
P62701	RPS4X CCG2 RPS4 SCAR	T_Treiber_240212_010612_L34_3	2
P62854	RPS26	T_Treiber_240212_010612_L34_3	1
P62995	TRA2B SFRS10	T_Treiber_240212_010612_L34_3	3
P67809	YBX1 NSEP1 YB1	T_Treiber_240212_010612_L34_3	3
P68104	EEF1A1 EEF1A EF1A LENG7	T_Treiber_240212_010612_L34_3	5
P68366	TUBA4A TUBA1	T_Treiber_240212_010612_L34_3	1
P83731	RPL24	T_Treiber_240212_010612_L34_3	1
Q00839	HNRNPU C1orf199 HNRPU SAFA U21.1	T_Treiber_240212_010612_L34_3	4
Q02878	RPL6 TXREB1	T_Treiber_240212_010612_L34_3	3
Q05639	EEF1A2 EEF1AL STN	T_Treiber_240212_010612_L34_3	1
Q07065	CKAP4	T_Treiber_240212_010612_L34_3	1
Q08211	DHX9 DDX9 LKP NDH2	T_Treiber_240212_010612_L34_3	8
Q12905	ILF2 NF45 PRO3063	T_Treiber_240212_010612_L34_3	14
Q12906	ILF3 DRBF MPHOSPH4 NF90	T_Treiber_240212_010612_L34_3	3
Q13206	DDX10	T_Treiber_240212_010612_L34_3	2
Q13263	TRIM28 KAP1 RNF96 TIF1B	T_Treiber_240212_010612_L34_3	1
Q13509	TUBB3 TUBB4	T_Treiber_240212_010612_L34_3	3
Q13595	TRA2A	T_Treiber_240212_010612_L34_3	1
Q14103	HNRNPD AUF1 HNRPD	T_Treiber_240212_010612_L34_3	1
Q15084	PDIA6 ERP5 P5 TXNDC7	T_Treiber_240212_010612_L34_3	4
Q15165	PON2	T_Treiber_240212_010612_L34_3	1
Q15233	NONO NRB54	T_Treiber_240212_010612_L34_3	2
Q16881	TXNRD1 GRIM12 KDRF	T_Treiber_240212_010612_L34_3	1
Q5T0N1	CFAP70 TTC18	T_Treiber_240212_010612_L34_3	1
Q6TDP4	KLHL17	T_Treiber_240212_010612_L34_3	1
Q6YN16	HSDL2 C9orf99 SDR13C1	T_Treiber_240212_010612_L34_3	1
Q6ZMM2	ADAMTSL5 THSD6	T_Treiber_240212_010612_L34_3	1
Q6ZT98	TTLL7	T_Treiber_240212_010612_L34_3	1
Q86U42	PABPN1 PAB2 PABP2	T_Treiber_240212_010612_L34_3	1
Q8NCA5	FAM98A	T_Treiber_240212_010612_L34_3	6
Q92499	DDX1	T_Treiber_240212_010612_L34_3	1
Q92804	TAF15 RBP56 TAF2N	T_Treiber_240212_010612_L34_3	1
Q92841	DDX17	T_Treiber_240212_010612_L34_3	1
Q92945	KHSRP FUBP2	T_Treiber_240212_010612_L34_3	1
Q96AK3	APOBEC3D	T_Treiber_240212_010612_L34_3	1
Q96I24	FUBP3 FBP3	T_Treiber_240212_010612_L34_3	2
Q99536	VAT1	T_Treiber_240212_010612_L34_3	1
Q99832	CCT7 CCTH NIP7-1	T_Treiber_240212_010612_L34_3	2
Q9BR26	OCSTAMP C20orf123	T_Treiber_240212_010612_L34_3	1
Q9BUJ2	HNRNPUL1 E1BAP5 HNRPUL1	T_Treiber_240212_010612_L34_3	16
Q9BVP2	GNL3 E2IG3 NS	T_Treiber_240212_010612_L34_3	2
Q9BZE4	GTPBP4 CRFG NOG1	T_Treiber_240212_010612_L34_3	1
Q9H0S4	DDX47	T_Treiber_240212_010612_L34_3	1
Q9H2B4	SLC26A1 SAT1	T_Treiber_240212_010612_L34_3	1
Q9HCC0	MCCC2 MCCB	T_Treiber_240212_010612_L34_3	2
Q9HDC9	APMAP C20orf3 UNQ1869/PRO4305	T_Treiber_240212_010612_L34_3	1
Q9NQC3	RTN4 KIAA0886 NOGO My043 SP1507	T_Treiber_240212_010612_L34_3	1
Q9NUL3	STAU2	T_Treiber_240212_010612_L34_3	1
Q9NVP4	DZANK1 C20orf12 C20orf84	T_Treiber_240212_010612_L34_3	1
Q9NW13	RBM28	T_Treiber_240212_010612_L34_3	2
Q9NX58	LYAR PNAS-5	T_Treiber_240212_010612_L34_3	1
Q9NY93	DDX56 DDX21 NOH61	T_Treiber_240212_010612_L34_3	1
Q9NZI8	IGF2BP1 CRDBP VICKZ1 ZBP1	T_Treiber_240212_010612_L34_3	4
Q9UJZ1	STOML2 SLP2 HSPC108	T_Treiber_240212_010612_L34_3	2
Q9Y265	RUVBL1 INO80H NMP238 TIP49 TIP49A	T_Treiber_240212_010612_L34_3	1
Q9Y2P8	RCL1 RNAC RPC2 RPCL1 RTC2 HSPC338	T_Treiber_240212_010612_L34_3	1
Q9Y2X3	NOP58 NOL5 NOP5 HSPC120	T_Treiber_240212_010612_L34_3	11
Q9Y3I0	RTCB C22orf28 HSPC117	T_Treiber_240212_010612_L34_3	8
Q9Y458	TBX22 TBOX22	T_Treiber_240212_010612_L34_3	1
colSum		T_Treiber_240212_010612_L34_3	550
A0MZ66	SHTN1 KIAA1598	T_Treiber_240212_010612_L34_4	1
A4D1S5	RAB19 RAB19B	T_Treiber_240212_010612_L34_4	1
A6NHQ2	FBLL1	T_Treiber_240212_010612_L34_4	1
A6NIZ1		T_Treiber_240212_010612_L34_4	1
A6NMY6	ANXA2P2 ANX2L2 ANX2P2 LPC2B	T_Treiber_240212_010612_L34_4	1
E9PRG8	C11orf98	T_Treiber_240212_010612_L34_4	1
O14880	MGST3	T_Treiber_240212_010612_L34_4	1
O14966	RAB29 RAB7L1	T_Treiber_240212_010612_L34_4	1
O60218	AKR1B10 AKR1B11	T_Treiber_240212_010612_L34_4	1
O60503	ADCY9 KIAA0520	T_Treiber_240212_010612_L34_4	1
O60522	TDRD6	T_Treiber_240212_010612_L34_4	1
O75494	SRSF10 FUSIP1 FUSIP2 SFRS13A TASR	T_Treiber_240212_010612_L34_4	1
O75569	PRKRA PACT RAX HSD-14 HSD14	T_Treiber_240212_010612_L34_4	4
O75683	SURF6 SURF-6	T_Treiber_240212_010612_L34_4	1
O94759	TRPM2 EREG1 KNP3 LTRPC2 TRPC7	T_Treiber_240212_010612_L34_4	1
O94874	UFL1 KIAA0776 NLBP RCAD	T_Treiber_240212_010612_L34_4	1
O95180	CACNA1H	T_Treiber_240212_010612_L34_4	1
O95478	NSA2 TINP1 HUSSY-29	T_Treiber_240212_010612_L34_4	1
O95613	PCNT KIAA0402 PCNT2	T_Treiber_240212_010612_L34_4	1
P00338	LDHA PIG19	T_Treiber_240212_010612_L34_4	1
P00403	MT-CO2 COII COXII MTCO2	T_Treiber_240212_010612_L34_4	1
P02458	COL2A1	T_Treiber_240212_010612_L34_4	1
P02461	COL3A1	T_Treiber_240212_010612_L34_4	1
P04083	ANXA1 ANX1 LPC1	T_Treiber_240212_010612_L34_4	1
P04792	HSPB1 HSP27 HSP28	T_Treiber_240212_010612_L34_4	1
P05141	SLC25A5 ANT2	T_Treiber_240212_010612_L34_4	3
P05386	RPLP1 RRP1	T_Treiber_240212_010612_L34_4	1
P05388	RPLP0	T_Treiber_240212_010612_L34_4	2
P06748	NPM1 NPM	T_Treiber_240212_010612_L34_4	1
P07195	LDHB	T_Treiber_240212_010612_L34_4	3
P07305	H1F0 H1FV	T_Treiber_240212_010612_L34_4	4
P07339	CTSD CPSD	T_Treiber_240212_010612_L34_4	1
P07437	TUBB TUBB5 OK/SW-cl.56	T_Treiber_240212_010612_L34_4	1
P07737	PFN1	T_Treiber_240212_010612_L34_4	4
P07858	CTSB CPSB	T_Treiber_240212_010612_L34_4	2
P07910	HNRNPC HNRPC	T_Treiber_240212_010612_L34_4	4
P08579	SNRPB2	T_Treiber_240212_010612_L34_4	1
P08708	RPS17 RPS17L	T_Treiber_240212_010612_L34_4	3
P08758	ANXA5 ANX5 ENX2 PP4	T_Treiber_240212_010612_L34_4	1
P09211	GSTP1 FAEES3 GST3	T_Treiber_240212_010612_L34_4	1
P09382	LGALS1	T_Treiber_240212_010612_L34_4	3
P09651	HNRNPA1 HNRPA1	T_Treiber_240212_010612_L34_4	2
P0C7P4	UQCRFS1P1 UQCRFSL1	T_Treiber_240212_010612_L34_4	4
P10412	HIST1H1E H1F4	T_Treiber_240212_010612_L34_4	3
P10599	TXN TRDX TRX TRX1	T_Treiber_240212_010612_L34_4	2
P10620	MGST1 GST12 MGST	T_Treiber_240212_010612_L34_4	1
P11055	MYH3	T_Treiber_240212_010612_L34_4	2
P12004	PCNA	T_Treiber_240212_010612_L34_4	2
P12111	COL6A3	T_Treiber_240212_010612_L34_4	1
P14649	MYL6B MLC1SA	T_Treiber_240212_010612_L34_4	1
P14678	SNRPB COD SNRPB1	T_Treiber_240212_010612_L34_4	1
P15531	NME1 NDPKA NM23	T_Treiber_240212_010612_L34_4	1
P15559	NQO1 DIA4 NMOR1	T_Treiber_240212_010612_L34_4	1
P15880	RPS2 RPS4	T_Treiber_240212_010612_L34_4	12
P16401	HIST1H1B H1F5	T_Treiber_240212_010612_L34_4	12
P16403	HIST1H1C H1F2	T_Treiber_240212_010612_L34_4	2
P18077	RPL35A GIG33	T_Treiber_240212_010612_L34_4	2
P18085	ARF4 ARF2	T_Treiber_240212_010612_L34_4	2
P18124	RPL7	T_Treiber_240212_010612_L34_4	7
P18621	RPL17	T_Treiber_240212_010612_L34_4	12
P19525	EIF2AK2 PKR PRKR	T_Treiber_240212_010612_L34_4	6
P20929	NEB	T_Treiber_240212_010612_L34_4	1
P21796	VDAC1 VDAC	T_Treiber_240212_010612_L34_4	4
P22105	TNXB HXBL TNX TNXB1 TNXB2 XB	T_Treiber_240212_010612_L34_4	1
P22415	USF1 BHLHB11 USF	T_Treiber_240212_010612_L34_4	1
P22626	HNRNPA2B1 HNRPA2B1	T_Treiber_240212_010612_L34_4	9
P23284	PPIB CYPB	T_Treiber_240212_010612_L34_4	4
P23396	RPS3 OK/SW-cl.26	T_Treiber_240212_010612_L34_4	13
P23528	CFL1 CFL	T_Treiber_240212_010612_L34_4	2
P24821	TNC HXB	T_Treiber_240212_010612_L34_4	1
P25398	RPS12	T_Treiber_240212_010612_L34_4	2
P25789	PSMA4 HC9 PSC9	T_Treiber_240212_010612_L34_4	1
P26373	RPL13 BBC1 OK/SW-cl.46	T_Treiber_240212_010612_L34_4	4
P27348	YWHAQ	T_Treiber_240212_010612_L34_4	1
P27635	RPL10 DXS648E QM	T_Treiber_240212_010612_L34_4	1
P29474	NOS3	T_Treiber_240212_010612_L34_4	1
P29692	EEF1D EF1D	T_Treiber_240212_010612_L34_4	1
P30041	PRDX6 AOP2 KIAA0106	T_Treiber_240212_010612_L34_4	1
P30048	PRDX3 AOP1	T_Treiber_240212_010612_L34_4	3
P30050	RPL12	T_Treiber_240212_010612_L34_4	4
P30405	PPIF CYP3	T_Treiber_240212_010612_L34_4	1
P31942	HNRNPH3 HNRPH3	T_Treiber_240212_010612_L34_4	1
P32969	RPL9 OK/SW-cl.103; RPL9P7; RPL9P8; RPL9P9	T_Treiber_240212_010612_L34_4	2
P33527	ABCC1 MRP MRP1	T_Treiber_240212_010612_L34_4	1
P35232	PHB	T_Treiber_240212_010612_L34_4	2
P35268	RPL22	T_Treiber_240212_010612_L34_4	2
P36404	ARL2	T_Treiber_240212_010612_L34_4	1
P36405	ARL3 ARFL3	T_Treiber_240212_010612_L34_4	3
P36406	TRIM23 ARD1 ARFD1 RNF46	T_Treiber_240212_010612_L34_4	1
P36578	RPL4 RPL1	T_Treiber_240212_010612_L34_4	1
P37802	TAGLN2 KIAA0120 CDABP0035	T_Treiber_240212_010612_L34_4	1
P38432	COIL CLN80	T_Treiber_240212_010612_L34_4	1
P39019	RPS19	T_Treiber_240212_010612_L34_4	5
P39023	RPL3 OK/SW-cl.32	T_Treiber_240212_010612_L34_4	3
P40429	RPL13A	T_Treiber_240212_010612_L34_4	5
P40616	ARL1	T_Treiber_240212_010612_L34_4	4
P40926	MDH2	T_Treiber_240212_010612_L34_4	5
P42677	RPS27 MPS1	T_Treiber_240212_010612_L34_4	1
P42766	RPL35	T_Treiber_240212_010612_L34_4	19
P43146	DCC IGDCC1	T_Treiber_240212_010612_L34_4	1
P43354	NR4A2 NOT NURR1 TINUR	T_Treiber_240212_010612_L34_4	2
P46776	RPL27A	T_Treiber_240212_010612_L34_4	6
P46777	RPL5 MSTP030	T_Treiber_240212_010612_L34_4	20
P46778	RPL21	T_Treiber_240212_010612_L34_4	2
P46779	RPL28	T_Treiber_240212_010612_L34_4	3
P46781	RPS9	T_Treiber_240212_010612_L34_4	11
P46782	RPS5	T_Treiber_240212_010612_L34_4	3
P46783	RPS10	T_Treiber_240212_010612_L34_4	1
P47914	RPL29	T_Treiber_240212_010612_L34_4	4
P48643	CCT5 CCTE KIAA0098	T_Treiber_240212_010612_L34_4	1
P49207	RPL34	T_Treiber_240212_010612_L34_4	1
P49458	SRP9	T_Treiber_240212_010612_L34_4	2
P49755	TMED10 TMP21	T_Treiber_240212_010612_L34_4	1
P50914	RPL14	T_Treiber_240212_010612_L34_4	4
P51148	RAB5C RABL	T_Treiber_240212_010612_L34_4	1
P51149	RAB7A RAB7	T_Treiber_240212_010612_L34_4	2
P51693	APLP1	T_Treiber_240212_010612_L34_4	1
P51991	HNRNPA3 HNRPA3	T_Treiber_240212_010612_L34_4	1
P55011	SLC12A2 NKCC1	T_Treiber_240212_010612_L34_4	1
P55769	SNU13 NHP2L1	T_Treiber_240212_010612_L34_4	1
P56537	EIF6 EIF3A ITGB4BP OK/SW-cl.27	T_Treiber_240212_010612_L34_4	1
P57058	HUNK MAKV	T_Treiber_240212_010612_L34_4	1
P57678	GEMIN4	T_Treiber_240212_010612_L34_4	1
P59190	RAB15	T_Treiber_240212_010612_L34_4	1
P60174	TPI1 TPI	T_Treiber_240212_010612_L34_4	1
P60866	RPS20	T_Treiber_240212_010612_L34_4	3
P60900	PSMA6 PROS27	T_Treiber_240212_010612_L34_4	1
P61026	RAB10	T_Treiber_240212_010612_L34_4	1
P61088	UBE2N BLU	T_Treiber_240212_010612_L34_4	1
P61204	ARF3	T_Treiber_240212_010612_L34_4	3
P61247	RPS3A FTE1 MFTL	T_Treiber_240212_010612_L34_4	5
P61254	RPL26	T_Treiber_240212_010612_L34_4	7
P61353	RPL27	T_Treiber_240212_010612_L34_4	12
P61604	HSPE1	T_Treiber_240212_010612_L34_4	2
P61978	HNRNPK HNRPK	T_Treiber_240212_010612_L34_4	1
P62081	RPS7	T_Treiber_240212_010612_L34_4	2
P62241	RPS8 OK/SW-cl.83	T_Treiber_240212_010612_L34_4	9
P62244	RPS15A OK/SW-cl.82	T_Treiber_240212_010612_L34_4	5
P62249	RPS16	T_Treiber_240212_010612_L34_4	12
P62263	RPS14 PRO2640	T_Treiber_240212_010612_L34_4	2
P62266	RPS23	T_Treiber_240212_010612_L34_4	6
P62269	RPS18 D6S218E	T_Treiber_240212_010612_L34_4	7
P62277	RPS13	T_Treiber_240212_010612_L34_4	6
P62280	RPS11	T_Treiber_240212_010612_L34_4	4
P62304	SNRPE	T_Treiber_240212_010612_L34_4	1
P62314	SNRPD1	T_Treiber_240212_010612_L34_4	3
P62316	SNRPD2 SNRPD1	T_Treiber_240212_010612_L34_4	1
P62318	SNRPD3	T_Treiber_240212_010612_L34_4	1
P62330	ARF6	T_Treiber_240212_010612_L34_4	3
P62424	RPL7A SURF-3 SURF3	T_Treiber_240212_010612_L34_4	8
P62491	RAB11A RAB11	T_Treiber_240212_010612_L34_4	2
P62701	RPS4X CCG2 RPS4 SCAR	T_Treiber_240212_010612_L34_4	6
P62750	RPL23A	T_Treiber_240212_010612_L34_4	15
P62753	RPS6 OK/SW-cl.2	T_Treiber_240212_010612_L34_4	13
P62805	HIST1H4A H4/A H4FA; HIST1H4B H4/I H4FI; HIST1H4C H4/G H4FG; HIST1H4D H4/B H4FB; HIST1H4E H4/J H4FJ; HIST1H4F H4/C H4FC; HIST1H4H H4/H H4FH; HIST1H4I H4/M H4FM; HIST1H4J H4/E H4FE; HIST1H4K H4/D H4FD; HIST1H4L H4/K H4FK; HIST2H4A H4/N H4F2 H4FN HIST2H4; HIST2H4B H4/O H4FO; HIST4H4	T_Treiber_240212_010612_L34_4	12
P62826	RAN ARA24 OK/SW-cl.81	T_Treiber_240212_010612_L34_4	2
P62829	RPL23	T_Treiber_240212_010612_L34_4	6
P62841	RPS15 RIG	T_Treiber_240212_010612_L34_4	4
P62847	RPS24	T_Treiber_240212_010612_L34_4	5
P62851	RPS25	T_Treiber_240212_010612_L34_4	5
P62854	RPS26	T_Treiber_240212_010612_L34_4	5
P62857	RPS28	T_Treiber_240212_010612_L34_4	1
P62861	FAU	T_Treiber_240212_010612_L34_4	4
P62888	RPL30	T_Treiber_240212_010612_L34_4	3
P62891	RPL39	T_Treiber_240212_010612_L34_4	2
P62899	RPL31	T_Treiber_240212_010612_L34_4	2
P62906	RPL10A NEDD6	T_Treiber_240212_010612_L34_4	5
P62910	RPL32 PP9932	T_Treiber_240212_010612_L34_4	4
P62913	RPL11	T_Treiber_240212_010612_L34_4	4
P62917	RPL8	T_Treiber_240212_010612_L34_4	4
P62937	PPIA CYPA	T_Treiber_240212_010612_L34_4	5
P62979	RPS27A UBA80 UBCEP1	T_Treiber_240212_010612_L34_4	1
P63173	RPL38	T_Treiber_240212_010612_L34_4	1
P63241	EIF5A	T_Treiber_240212_010612_L34_4	2
P63244	RACK1 GNB2L1 HLC7 PIG21	T_Treiber_240212_010612_L34_4	2
P67809	YBX1 NSEP1 YB1	T_Treiber_240212_010612_L34_4	1
P68104	EEF1A1 EEF1A EF1A LENG7	T_Treiber_240212_010612_L34_4	1
P68431	HIST1H3A H3FA; HIST1H3B H3FL; HIST1H3C H3FC; HIST1H3D H3FB; HIST1H3E H3FD; HIST1H3F H3FI; HIST1H3G H3FH; HIST1H3H H3FK; HIST1H3I H3FF; HIST1H3J H3FJ	T_Treiber_240212_010612_L34_4	1
P82930	MRPS34	T_Treiber_240212_010612_L34_4	1
P83731	RPL24	T_Treiber_240212_010612_L34_4	7
P83881	RPL36A RPL44 GIG15 MIG6	T_Treiber_240212_010612_L34_4	2
P84090	ERH	T_Treiber_240212_010612_L34_4	1
P84098	RPL19	T_Treiber_240212_010612_L34_4	4
P84103	SRSF3 SFRS3 SRP20	T_Treiber_240212_010612_L34_4	1
P99999	CYCS CYC	T_Treiber_240212_010612_L34_4	1
Q02543	RPL18A	T_Treiber_240212_010612_L34_4	5
Q02878	RPL6 TXREB1	T_Treiber_240212_010612_L34_4	3
Q06830	PRDX1 PAGA PAGB TDPX2	T_Treiber_240212_010612_L34_4	1
Q07020	RPL18	T_Treiber_240212_010612_L34_4	5
Q07021	C1QBP GC1QBP HABP1 SF2P32	T_Treiber_240212_010612_L34_4	1
Q07955	SRSF1 ASF SF2 SF2P33 SFRS1 OK/SW-cl.3	T_Treiber_240212_010612_L34_4	2
Q08043	ACTN3	T_Treiber_240212_010612_L34_4	1
Q08211	DHX9 DDX9 LKP NDH2	T_Treiber_240212_010612_L34_4	2
Q12770	SCAP KIAA0199 PSEC0227	T_Treiber_240212_010612_L34_4	1
Q13011	ECH1	T_Treiber_240212_010612_L34_4	1
Q13151	HNRNPA0 HNRPA0	T_Treiber_240212_010612_L34_4	2
Q13242	SRSF9 SFRS9 SRP30C	T_Treiber_240212_010612_L34_4	1
Q15058	KIF14 KIAA0042	T_Treiber_240212_010612_L34_4	1
Q15149	PLEC PLEC1	T_Treiber_240212_010612_L34_4	1
Q15286	RAB35 RAB1C RAY	T_Treiber_240212_010612_L34_4	1
Q15366	PCBP2	T_Treiber_240212_010612_L34_4	1
Q15527	SURF2	T_Treiber_240212_010612_L34_4	1
Q16629	SRSF7 SFRS7	T_Treiber_240212_010612_L34_4	2
Q16774	GUK1 GMK	T_Treiber_240212_010612_L34_4	1
Q16777	HIST2H2AC H2AFQ	T_Treiber_240212_010612_L34_4	1
Q562E7	WDR81	T_Treiber_240212_010612_L34_4	1
Q5JNZ5	RPS26P11 RPS26L1	T_Treiber_240212_010612_L34_4	1
Q5T4S7	UBR4 KIAA0462 KIAA1307 RBAF600 ZUBR1	T_Treiber_240212_010612_L34_4	1
Q64LD2	WDR25 C14orf67	T_Treiber_240212_010612_L34_4	1
Q6DKI1	RPL7L1	T_Treiber_240212_010612_L34_4	2
Q6P5R6	RPL22L1	T_Treiber_240212_010612_L34_4	1
Q6T4R5	NHS	T_Treiber_240212_010612_L34_4	1
Q6UWD8	C16orf54 UNQ9389/PRO34280	T_Treiber_240212_010612_L34_4	1
Q76KP1	B4GALNT4	T_Treiber_240212_010612_L34_4	1
Q76N89	HECW1 KIAA0322 NEDL1	T_Treiber_240212_010612_L34_4	1
Q7Z4H7	HAUS6 DGT6 FAM29A KIAA1574	T_Treiber_240212_010612_L34_4	1
Q86SE5	RALYL HNRPCL3	T_Treiber_240212_010612_L34_4	1
Q86V71	ZNF429	T_Treiber_240212_010612_L34_4	1
Q8IWB9	TEX2 KIAA1738 TMEM96	T_Treiber_240212_010612_L34_4	1
Q8IWW6	ARHGAP12	T_Treiber_240212_010612_L34_4	1
Q8N0W5	IQCK	T_Treiber_240212_010612_L34_4	1
Q8NF91	SYNE1 C6orf98 KIAA0796 KIAA1262 KIAA1756 MYNE1	T_Treiber_240212_010612_L34_4	1
Q8NFU7	TET1 CXXC6 KIAA1676 LCX	T_Treiber_240212_010612_L34_4	1
Q8NHU6	TDRD7 PCTAIRE2BP	T_Treiber_240212_010612_L34_4	1
Q92522	H1FX	T_Treiber_240212_010612_L34_4	2
Q92527	ANKRD7	T_Treiber_240212_010612_L34_4	1
Q96AG4	LRRC59 PRO1855	T_Treiber_240212_010612_L34_4	2
Q96CS4	ZNF689	T_Treiber_240212_010612_L34_4	1
Q96E52	OMA1 MPRP1	T_Treiber_240212_010612_L34_4	1
Q96T88	UHRF1 ICBP90 NP95 RNF106	T_Treiber_240212_010612_L34_4	1
Q99623	PHB2 BAP REA	T_Treiber_240212_010612_L34_4	3
Q99848	EBNA1BP2 EBP2	T_Treiber_240212_010612_L34_4	1
Q9BSD7	NTPCR C1orf57	T_Treiber_240212_010612_L34_4	1
Q9BVP2	GNL3 E2IG3 NS	T_Treiber_240212_010612_L34_4	2
Q9BXM0	PRX KIAA1620	T_Treiber_240212_010612_L34_4	1
Q9BYG3	NIFK MKI67IP NOPP34	T_Treiber_240212_010612_L34_4	1
Q9C0B9	ZCCHC2 C18orf49 KIAA1744	T_Treiber_240212_010612_L34_4	1
Q9GZT3	SLIRP C14orf156 DC23 DC50 PD04872	T_Treiber_240212_010612_L34_4	1
Q9H0S4	DDX47	T_Treiber_240212_010612_L34_4	1
Q9NPE3	NOP10 NOLA3	T_Treiber_240212_010612_L34_4	2
Q9NPJ4	PNRC2 HSPC208	T_Treiber_240212_010612_L34_4	1
Q9NR31	SAR1A SAR1 SARA SARA1	T_Treiber_240212_010612_L34_4	1
Q9NUL3	STAU2	T_Treiber_240212_010612_L34_4	2
Q9NVJ2	ARL8B ARL10C GIE1	T_Treiber_240212_010612_L34_4	1
Q9NX24	NHP2 NOLA2 HSPC286	T_Treiber_240212_010612_L34_4	3
Q9NY12	GAR1 NOLA1	T_Treiber_240212_010612_L34_4	3
Q9NZ56	FMN2	T_Treiber_240212_010612_L34_4	1
Q9NZJ5	EIF2AK3 PEK PERK	T_Treiber_240212_010612_L34_4	1
Q9UGL1	KDM5B JARID1B PLU1 RBBP2H1	T_Treiber_240212_010612_L34_4	1
Q9UKM9	RALY HNRPCL2 P542	T_Treiber_240212_010612_L34_4	1
Q9ULD4	BRPF3 KIAA1286	T_Treiber_240212_010612_L34_4	1
Q9UPX0	IGSF9B KIAA1030	T_Treiber_240212_010612_L34_4	1
Q9Y224	C14orf166 CGI-99	T_Treiber_240212_010612_L34_4	5
Q9Y399	MRPS2 CGI-91	T_Treiber_240212_010612_L34_4	1
Q9Y3C1	NOP16 CGI-117 HSPC111	T_Treiber_240212_010612_L34_4	1
Q9Y3U8	RPL36	T_Treiber_240212_010612_L34_4	3
Q9Y5S2	CDC42BPB KIAA1124	T_Treiber_240212_010612_L34_4	1
colSum		T_Treiber_240212_010612_L34_4	672
A2RTY3	HEATR9 C17orf66	T_Treiber_240212_010612_L35_1	1
A6NHR9	SMCHD1 KIAA0650	T_Treiber_240212_010612_L35_1	1
B7Z1M9	C2CD4D FAM148D	T_Treiber_240212_010612_L35_1	1
O14490	DLGAP1 DAP1 GKAP	T_Treiber_240212_010612_L35_1	1
O14981	BTAF1 TAF172	T_Treiber_240212_010612_L35_1	1
O43303	CCP110 CEP110 CP110 KIAA0419	T_Treiber_240212_010612_L35_1	2
O60287	URB1 C21orf108 KIAA0539 NOP254 NPA1	T_Treiber_240212_010612_L35_1	16
O60306	AQR KIAA0560	T_Treiber_240212_010612_L35_1	5
O60814	HIST1H2BK H2BFT HIRIP1	T_Treiber_240212_010612_L35_1	1
O75153	CLUH KIAA0664	T_Treiber_240212_010612_L35_1	2
O75369	FLNB FLN1L FLN3 TABP TAP	T_Treiber_240212_010612_L35_1	37
O75643	SNRNP200 ASCC3L1 HELIC2 KIAA0788	T_Treiber_240212_010612_L35_1	32
O75691	UTP20 DRIM	T_Treiber_240212_010612_L35_1	20
O95248	SBF1 MTMR5	T_Treiber_240212_010612_L35_1	1
O95461	LARGE1 KIAA0609 LARGE	T_Treiber_240212_010612_L35_1	1
O95602	POLR1A	T_Treiber_240212_010612_L35_1	1
O95613	PCNT KIAA0402 PCNT2	T_Treiber_240212_010612_L35_1	1
P02458	COL2A1	T_Treiber_240212_010612_L35_1	1
P04264	KRT1 KRTA	T_Treiber_240212_010612_L35_1	1
P07814	EPRS GLNS PARS QARS QPRS PIG32	T_Treiber_240212_010612_L35_1	48
P09651	HNRNPA1 HNRPA1	T_Treiber_240212_010612_L35_1	2
P10412	HIST1H1E H1F4	T_Treiber_240212_010612_L35_1	1
P11388	TOP2A TOP2	T_Treiber_240212_010612_L35_1	5
P12270	TPR	T_Treiber_240212_010612_L35_1	4
P15880	RPS2 RPS4	T_Treiber_240212_010612_L35_1	1
P16401	HIST1H1B H1F5	T_Treiber_240212_010612_L35_1	1
P18621	RPL17	T_Treiber_240212_010612_L35_1	1
P21333	FLNA FLN FLN1	T_Treiber_240212_010612_L35_1	65
P21741	MDK MK1 NEGF2	T_Treiber_240212_010612_L35_1	1
P22626	HNRNPA2B1 HNRPA2B1	T_Treiber_240212_010612_L35_1	2
P23246	SFPQ PSF	T_Treiber_240212_010612_L35_1	28
P24821	TNC HXB	T_Treiber_240212_010612_L35_1	1
P25089	FPR3 FPRH1 FPRL2	T_Treiber_240212_010612_L35_1	1
P26373	RPL13 BBC1 OK/SW-cl.46	T_Treiber_240212_010612_L35_1	1
P27694	RPA1 REPA1 RPA70	T_Treiber_240212_010612_L35_1	1
P27708	CAD	T_Treiber_240212_010612_L35_1	4
P31943	HNRNPH1 HNRPH HNRPH1	T_Treiber_240212_010612_L35_1	1
P31948	STIP1	T_Treiber_240212_010612_L35_1	1
P35579	MYH9	T_Treiber_240212_010612_L35_1	55
P35580	MYH10	T_Treiber_240212_010612_L35_1	1
P35908	KRT2 KRT2A KRT2E	T_Treiber_240212_010612_L35_1	1
P36578	RPL4 RPL1	T_Treiber_240212_010612_L35_1	1
P41252	IARS	T_Treiber_240212_010612_L35_1	13
P42766	RPL35	T_Treiber_240212_010612_L35_1	2
P43243	MATR3 KIAA0723	T_Treiber_240212_010612_L35_1	3
P46777	RPL5 MSTP030	T_Treiber_240212_010612_L35_1	1
P46940	IQGAP1 KIAA0051	T_Treiber_240212_010612_L35_1	10
P47914	RPL29	T_Treiber_240212_010612_L35_1	1
P49327	FASN FAS	T_Treiber_240212_010612_L35_1	29
P49750	YLPM1 C14orf170 ZAP3	T_Treiber_240212_010612_L35_1	5
P61313	RPL15 EC45 TCBAP0781	T_Treiber_240212_010612_L35_1	1
P62241	RPS8 OK/SW-cl.83	T_Treiber_240212_010612_L35_1	1
P62805	HIST1H4A H4/A H4FA; HIST1H4B H4/I H4FI; HIST1H4C H4/G H4FG; HIST1H4D H4/B H4FB; HIST1H4E H4/J H4FJ; HIST1H4F H4/C H4FC; HIST1H4H H4/H H4FH; HIST1H4I H4/M H4FM; HIST1H4J H4/E H4FE; HIST1H4K H4/D H4FD; HIST1H4L H4/K H4FK; HIST2H4A H4/N H4F2 H4FN HIST2H4; HIST2H4B H4/O H4FO; HIST4H4	T_Treiber_240212_010612_L35_1	1
P62854	RPS26	T_Treiber_240212_010612_L35_1	1
P68104	EEF1A1 EEF1A EF1A LENG7	T_Treiber_240212_010612_L35_1	1
P78527	PRKDC HYRC HYRC1	T_Treiber_240212_010612_L35_1	33
P84098	RPL19	T_Treiber_240212_010612_L35_1	1
Q00610	CLTC CLH17 CLTCL2 KIAA0034	T_Treiber_240212_010612_L35_1	35
Q00839	HNRNPU C1orf199 HNRPU SAFA U21.1	T_Treiber_240212_010612_L35_1	4
Q01082	SPTBN1 SPTB2	T_Treiber_240212_010612_L35_1	30
Q01968	OCRL INPP5F OCRL1	T_Treiber_240212_010612_L35_1	1
Q02878	RPL6 TXREB1	T_Treiber_240212_010612_L35_1	2
Q02880	TOP2B	T_Treiber_240212_010612_L35_1	1
Q02930	CREB5 CREBPA	T_Treiber_240212_010612_L35_1	1
Q07020	RPL18	T_Treiber_240212_010612_L35_1	1
Q08211	DHX9 DDX9 LKP NDH2	T_Treiber_240212_010612_L35_1	38
Q09666	AHNAK PM227	T_Treiber_240212_010612_L35_1	3
Q10570	CPSF1 CPSF160	T_Treiber_240212_010612_L35_1	1
Q12888	TP53BP1	T_Treiber_240212_010612_L35_1	1
Q12906	ILF3 DRBF MPHOSPH4 NF90	T_Treiber_240212_010612_L35_1	1
Q13085	ACACA ACAC ACC1 ACCA	T_Treiber_240212_010612_L35_1	25
Q13813	SPTAN1 NEAS SPTA2	T_Treiber_240212_010612_L35_1	38
Q14008	CKAP5 KIAA0097	T_Treiber_240212_010612_L35_1	1
Q14146	URB2 KIAA0133	T_Treiber_240212_010612_L35_1	10
Q14152	EIF3A EIF3S10 KIAA0139	T_Treiber_240212_010612_L35_1	12
Q14204	DYNC1H1 DHC1 DNCH1 DNCL DNECL DYHC KIAA0325	T_Treiber_240212_010612_L35_1	15
Q14683	SMC1A DXS423E KIAA0178 SB1.8 SMC1 SMC1L1	T_Treiber_240212_010612_L35_1	8
Q14690	PDCD11 KIAA0185	T_Treiber_240212_010612_L35_1	68
Q14692	BMS1 BMS1L KIAA0187	T_Treiber_240212_010612_L35_1	1
Q14789	GOLGB1	T_Treiber_240212_010612_L35_1	1
Q14980	NUMA1 NMP22 NUMA	T_Treiber_240212_010612_L35_1	6
Q15075	EEA1 ZFYVE2	T_Treiber_240212_010612_L35_1	2
Q15149	PLEC PLEC1	T_Treiber_240212_010612_L35_1	132
Q15233	NONO NRB54	T_Treiber_240212_010612_L35_1	16
Q16819	MEP1A	T_Treiber_240212_010612_L35_1	1
Q495B1	ANKDD1A	T_Treiber_240212_010612_L35_1	1
Q53LP3	SOWAHC ANKRD57 C2orf26	T_Treiber_240212_010612_L35_1	1
Q562R1	ACTBL2	T_Treiber_240212_010612_L35_1	1
Q5H9U9	DDX60L	T_Treiber_240212_010612_L35_1	19
Q5JTH9	RRP12 KIAA0690	T_Treiber_240212_010612_L35_1	7
Q5T0J3	C1orf220	T_Treiber_240212_010612_L35_1	1
Q63HN8	RNF213 ALO17 C17orf27 KIAA1554 KIAA1618 MYSTR	T_Treiber_240212_010612_L35_1	1
Q6P158	DHX57	T_Treiber_240212_010612_L35_1	1
Q6P2Q9	PRPF8 PRPC8	T_Treiber_240212_010612_L35_1	53
Q6ZWH5	NEK10	T_Treiber_240212_010612_L35_1	1
Q7Z3V4	UBE3B	T_Treiber_240212_010612_L35_1	2
Q7Z406	MYH14 KIAA2034 FP17425	T_Treiber_240212_010612_L35_1	1
Q86UP2	KTN1 CG1 KIAA0004	T_Treiber_240212_010612_L35_1	2
Q86WN1	FCHSD1 UNQ737/PRO1431	T_Treiber_240212_010612_L35_1	1
Q8IUG5	MYO18B	T_Treiber_240212_010612_L35_1	1
Q8IYB8	SUPV3L1 SUV3	T_Treiber_240212_010612_L35_1	1
Q8IYW2	CFAP46 C10orf123 C10orf124 C10orf92 C10orf93 TTC40	T_Treiber_240212_010612_L35_1	1
Q8IZH2	XRN1 SEP1	T_Treiber_240212_010612_L35_1	1
Q8IZL8	PELP1 HMX3 MNAR	T_Treiber_240212_010612_L35_1	3
Q8N3C0	ASCC3 HELIC1	T_Treiber_240212_010612_L35_1	5
Q8N3K9	CMYA5 C5orf10 DTNBP2 SPRYD2 TRIM76	T_Treiber_240212_010612_L35_1	1
Q8NG99	OR7G2	T_Treiber_240212_010612_L35_1	1
Q8TEM1	NUP210 KIAA0906 PSEC0245	T_Treiber_240212_010612_L35_1	3
Q8WXF1	PSPC1 PSP1	T_Treiber_240212_010612_L35_1	2
Q92616	GCN1 GCN1L1 KIAA0219	T_Treiber_240212_010612_L35_1	16
Q92621	NUP205 C7orf14 KIAA0225	T_Treiber_240212_010612_L35_1	2
Q92841	DDX17	T_Treiber_240212_010612_L35_1	1
Q92878	RAD50	T_Treiber_240212_010612_L35_1	3
Q9BQG0	MYBBP1A P160	T_Treiber_240212_010612_L35_1	20
Q9BUJ2	HNRNPUL1 E1BAP5 HNRPUL1	T_Treiber_240212_010612_L35_1	1
Q9BXT5	TEX15	T_Treiber_240212_010612_L35_1	1
Q9C0D2	CEP295 KIAA1731	T_Treiber_240212_010612_L35_1	1
Q9H0A0	NAT10 ALP KIAA1709	T_Treiber_240212_010612_L35_1	1
Q9H254	SPTBN4 KIAA1642 SPTBN3	T_Treiber_240212_010612_L35_1	1
Q9H583	HEATR1 BAP28 UTP10	T_Treiber_240212_010612_L35_1	37
Q9H6R4	NOL6	T_Treiber_240212_010612_L35_1	1
Q9NR30	DDX21	T_Treiber_240212_010612_L35_1	3
Q9NTJ3	SMC4 CAPC SMC4L1	T_Treiber_240212_010612_L35_1	1
Q9NYU2	UGGT1 GT UGCGL1 UGGT UGT1 UGTR	T_Treiber_240212_010612_L35_1	2
Q9NZM1	MYOF FER1L3 KIAA1207	T_Treiber_240212_010612_L35_1	3
Q9P0W8	SPATA7 HSD3	T_Treiber_240212_010612_L35_1	2
Q9P218	COL20A1 KIAA1510	T_Treiber_240212_010612_L35_1	1
Q9P267	MBD5 KIAA1461	T_Treiber_240212_010612_L35_1	1
Q9P2E9	RRBP1 KIAA1398	T_Treiber_240212_010612_L35_1	10
Q9P2J3	KLHL9 KIAA1354	T_Treiber_240212_010612_L35_1	1
Q9UIA9	XPO7 KIAA0745 RANBP16	T_Treiber_240212_010612_L35_1	1
Q9UQ35	SRRM2 KIAA0324 SRL300 SRM300 HSPC075	T_Treiber_240212_010612_L35_1	1
Q9Y490	TLN1 KIAA1027 TLN	T_Treiber_240212_010612_L35_1	12
colSum		T_Treiber_240212_010612_L35_1	1145
B0I1T2	MYO1G HA2	T_Treiber_240212_010612_L35_2	1
O00139	KIF2A KIF2 KNS2	T_Treiber_240212_010612_L35_2	1
O00159	MYO1C	T_Treiber_240212_010612_L35_2	5
O00410	IPO5 KPNB3 RANBP5	T_Treiber_240212_010612_L35_2	1
O00411	POLRMT	T_Treiber_240212_010612_L35_2	1
O00425	IGF2BP3 IMP3 KOC1 VICKZ3	T_Treiber_240212_010612_L35_2	11
O00541	PES1	T_Treiber_240212_010612_L35_2	10
O00566	MPHOSPH10 MPP10	T_Treiber_240212_010612_L35_2	1
O00567	NOP56 NOL5A	T_Treiber_240212_010612_L35_2	29
O00571	DDX3X DBX DDX3	T_Treiber_240212_010612_L35_2	3
O00746	NME4 NM23D	T_Treiber_240212_010612_L35_2	1
O14980	XPO1 CRM1	T_Treiber_240212_010612_L35_2	2
O15018	PDZD2 AIPC KIAA0300 PDZK3	T_Treiber_240212_010612_L35_2	1
O15042	U2SURP KIAA0332 SR140	T_Treiber_240212_010612_L35_2	1
O15213	WDR46 BING4 C6orf11 FP221	T_Treiber_240212_010612_L35_2	4
O15226	NKRF ITBA4 NRF	T_Treiber_240212_010612_L35_2	2
O43143	DHX15 DBP1 DDX15	T_Treiber_240212_010612_L35_2	25
O43303	CCP110 CEP110 CP110 KIAA0419	T_Treiber_240212_010612_L35_2	1
O43390	HNRNPR HNRPR	T_Treiber_240212_010612_L35_2	12
O43707	ACTN4	T_Treiber_240212_010612_L35_2	28
O43776	NARS	T_Treiber_240212_010612_L35_2	2
O60282	KIF5C KIAA0531 NKHC2	T_Treiber_240212_010612_L35_2	1
O60330	PCDHGA12 CDH21 FIB3 KIAA0588 UNQ371/PRO707	T_Treiber_240212_010612_L35_2	1
O60506	SYNCRIP HNRPQ NSAP1	T_Treiber_240212_010612_L35_2	7
O60716	CTNND1 KIAA0384	T_Treiber_240212_010612_L35_2	3
O60832	DKC1 NOLA4	T_Treiber_240212_010612_L35_2	12
O75127	PTCD1 KIAA0632	T_Treiber_240212_010612_L35_2	1
O75400	PRPF40A FBP11 FLAF1 FNBP3 HIP10 HYPA HSPC225	T_Treiber_240212_010612_L35_2	1
O75533	SF3B1 SAP155	T_Treiber_240212_010612_L35_2	21
O75694	NUP155 KIAA0791	T_Treiber_240212_010612_L35_2	3
O76021	RSL1D1 CATX11 CSIG PBK1 L12	T_Treiber_240212_010612_L35_2	19
O76031	CLPX	T_Treiber_240212_010612_L35_2	1
O94776	MTA2 MTA1L1 PID	T_Treiber_240212_010612_L35_2	1
O94906	PRPF6 C20orf14	T_Treiber_240212_010612_L35_2	7
O95373	IPO7 RANBP7	T_Treiber_240212_010612_L35_2	2
O95425	SVIL	T_Treiber_240212_010612_L35_2	1
O95782	AP2A1 ADTAA CLAPA1	T_Treiber_240212_010612_L35_2	2
O95793	STAU1 STAU	T_Treiber_240212_010612_L35_2	1
P02545	LMNA LMN1	T_Treiber_240212_010612_L35_2	22
P02786	TFRC	T_Treiber_240212_010612_L35_2	7
P04264	KRT1 KRTA	T_Treiber_240212_010612_L35_2	1
P04843	RPN1	T_Treiber_240212_010612_L35_2	7
P04844	RPN2	T_Treiber_240212_010612_L35_2	1
P04908	HIST1H2AB H2AFM; HIST1H2AE H2AFA	T_Treiber_240212_010612_L35_2	1
P05556	ITGB1 FNRB MDF2 MSK12	T_Treiber_240212_010612_L35_2	7
P05783	KRT18 CYK18 PIG46	T_Treiber_240212_010612_L35_2	3
P06748	NPM1 NPM	T_Treiber_240212_010612_L35_2	2
P07237	P4HB ERBA2L PDI PDIA1 PO4DB	T_Treiber_240212_010612_L35_2	2
P07437	TUBB TUBB5 OK/SW-cl.56	T_Treiber_240212_010612_L35_2	1
P07814	EPRS GLNS PARS QARS QPRS PIG32	T_Treiber_240212_010612_L35_2	2
P07900	HSP90AA1 HSP90A HSPC1 HSPCA	T_Treiber_240212_010612_L35_2	20
P07910	HNRNPC HNRPC	T_Treiber_240212_010612_L35_2	3
P08195	SLC3A2 MDU1	T_Treiber_240212_010612_L35_2	9
P08238	HSP90AB1 HSP90B HSPC2 HSPCB	T_Treiber_240212_010612_L35_2	9
P08621	SNRNP70 RNPU1Z RPU1 SNRP70 U1AP1	T_Treiber_240212_010612_L35_2	3
P08670	VIM	T_Treiber_240212_010612_L35_2	7
P09651	HNRNPA1 HNRPA1	T_Treiber_240212_010612_L35_2	1
P0CG47	UBB	T_Treiber_240212_010612_L35_2	2
P0DMV8	HSPA1A HSP72 HSPA1 HSX70	T_Treiber_240212_010612_L35_2	7
P10412	HIST1H1E H1F4	T_Treiber_240212_010612_L35_2	2
P10809	HSPD1 HSP60	T_Treiber_240212_010612_L35_2	29
P11021	HSPA5 GRP78	T_Treiber_240212_010612_L35_2	21
P11142	HSPA8 HSC70 HSP73 HSPA10	T_Treiber_240212_010612_L35_2	18
P11387	TOP1	T_Treiber_240212_010612_L35_2	2
P11388	TOP2A TOP2	T_Treiber_240212_010612_L35_2	2
P11498	PC	T_Treiber_240212_010612_L35_2	8
P11586	MTHFD1 MTHFC MTHFD	T_Treiber_240212_010612_L35_2	2
P11940	PABPC1 PAB1 PABP1 PABPC2	T_Treiber_240212_010612_L35_2	1
P12814	ACTN1	T_Treiber_240212_010612_L35_2	7
P12956	XRCC6 G22P1	T_Treiber_240212_010612_L35_2	9
P13010	XRCC5 G22P2	T_Treiber_240212_010612_L35_2	7
P13473	LAMP2	T_Treiber_240212_010612_L35_2	1
P13639	EEF2 EF2	T_Treiber_240212_010612_L35_2	14
P13667	PDIA4 ERP70 ERP72	T_Treiber_240212_010612_L35_2	12
P13674	P4HA1 P4HA	T_Treiber_240212_010612_L35_2	1
P13797	PLS3	T_Treiber_240212_010612_L35_2	1
P14314	PRKCSH G19P1	T_Treiber_240212_010612_L35_2	2
P14618	PKM OIP3 PK2 PK3 PKM2	T_Treiber_240212_010612_L35_2	36
P14625	HSP90B1 GRP94 TRA1	T_Treiber_240212_010612_L35_2	19
P14678	SNRPB COD SNRPB1	T_Treiber_240212_010612_L35_2	1
P14866	HNRNPL HNRPL P/OKcl.14	T_Treiber_240212_010612_L35_2	12
P14923	JUP CTNNG DP3	T_Treiber_240212_010612_L35_2	2
P15391	CD19	T_Treiber_240212_010612_L35_2	1
P15880	RPS2 RPS4	T_Treiber_240212_010612_L35_2	1
P16070	CD44 LHR MDU2 MDU3 MIC4	T_Treiber_240212_010612_L35_2	2
P16401	HIST1H1B H1F5	T_Treiber_240212_010612_L35_2	1
P16435	POR CYPOR	T_Treiber_240212_010612_L35_2	4
P16615	ATP2A2 ATP2B	T_Treiber_240212_010612_L35_2	3
P17480	UBTF UBF UBF1	T_Treiber_240212_010612_L35_2	16
P17655	CAPN2 CANPL2	T_Treiber_240212_010612_L35_2	1
P17844	DDX5 G17P1 HELR HLR1	T_Treiber_240212_010612_L35_2	15
P17987	TCP1 CCT1 CCTA	T_Treiber_240212_010612_L35_2	4
P18206	VCL	T_Treiber_240212_010612_L35_2	10
P18564	ITGB6	T_Treiber_240212_010612_L35_2	1
P19338	NCL	T_Treiber_240212_010612_L35_2	18
P19525	EIF2AK2 PKR PRKR	T_Treiber_240212_010612_L35_2	11
P20700	LMNB1 LMN2 LMNB	T_Treiber_240212_010612_L35_2	3
P20929	NEB	T_Treiber_240212_010612_L35_2	1
P21333	FLNA FLN FLN1	T_Treiber_240212_010612_L35_2	1
P21741	MDK MK1 NEGF2	T_Treiber_240212_010612_L35_2	1
P21980	TGM2	T_Treiber_240212_010612_L35_2	1
P22087	FBL FIB1 FLRN	T_Treiber_240212_010612_L35_2	8
P22090	RPS4Y1 RPS4Y PRO2646	T_Treiber_240212_010612_L35_2	2
P22314	UBA1 A1S9T UBE1	T_Treiber_240212_010612_L35_2	3
P22626	HNRNPA2B1 HNRPA2B1	T_Treiber_240212_010612_L35_2	5
P23246	SFPQ PSF	T_Treiber_240212_010612_L35_2	53
P23368	ME2	T_Treiber_240212_010612_L35_2	1
P24557	TBXAS1 CYP5 CYP5A1	T_Treiber_240212_010612_L35_2	1
P24821	TNC HXB	T_Treiber_240212_010612_L35_2	1
P25205	MCM3	T_Treiber_240212_010612_L35_2	1
P26006	ITGA3 MSK18	T_Treiber_240212_010612_L35_2	1
P26038	MSN	T_Treiber_240212_010612_L35_2	2
P26368	U2AF2 U2AF65	T_Treiber_240212_010612_L35_2	1
P26373	RPL13 BBC1 OK/SW-cl.46	T_Treiber_240212_010612_L35_2	2
P26599	PTBP1 PTB	T_Treiber_240212_010612_L35_2	4
P26639	TARS	T_Treiber_240212_010612_L35_2	2
P27708	CAD	T_Treiber_240212_010612_L35_2	1
P27824	CANX	T_Treiber_240212_010612_L35_2	6
P28331	NDUFS1	T_Treiber_240212_010612_L35_2	1
P28370	SMARCA1 SNF2L SNF2L1	T_Treiber_240212_010612_L35_2	3
P29401	TKT	T_Treiber_240212_010612_L35_2	26
P30153	PPP2R1A	T_Treiber_240212_010612_L35_2	1
P31939	ATIC PURH OK/SW-cl.86	T_Treiber_240212_010612_L35_2	1
P31943	HNRNPH1 HNRPH HNRPH1	T_Treiber_240212_010612_L35_2	2
P31948	STIP1	T_Treiber_240212_010612_L35_2	7
P33992	MCM5 CDC46	T_Treiber_240212_010612_L35_2	1
P34932	HSPA4 APG2	T_Treiber_240212_010612_L35_2	2
P35221	CTNNA1	T_Treiber_240212_010612_L35_2	1
P35606	COPB2	T_Treiber_240212_010612_L35_2	3
P35637	FUS TLS	T_Treiber_240212_010612_L35_2	4
P35908	KRT2 KRT2A KRT2E	T_Treiber_240212_010612_L35_2	2
P36578	RPL4 RPL1	T_Treiber_240212_010612_L35_2	9
P36776	LONP1 PRSS15	T_Treiber_240212_010612_L35_2	1
P37023	ACVRL1 ACVRLK1 ALK1	T_Treiber_240212_010612_L35_2	1
P38606	ATP6V1A ATP6A1 ATP6V1A1 VPP2	T_Treiber_240212_010612_L35_2	1
P38646	HSPA9 GRP75 HSPA9B mt-HSP70	T_Treiber_240212_010612_L35_2	14
P39023	RPL3 OK/SW-cl.32	T_Treiber_240212_010612_L35_2	1
P40939	HADHA HADH	T_Treiber_240212_010612_L35_2	5
P41250	GARS	T_Treiber_240212_010612_L35_2	2
P41252	IARS	T_Treiber_240212_010612_L35_2	28
P42285	SKIV2L2 DOB1 KIAA0052 Mtr4	T_Treiber_240212_010612_L35_2	3
P42704	LRPPRC LRP130	T_Treiber_240212_010612_L35_2	16
P42766	RPL35	T_Treiber_240212_010612_L35_2	2
[truncated: 816,744 more rows]
